# Supplementary material for: Unraveling the Intraday Variations in the Tear Fluid Proteome
Source: Invest Ophthalmol Vis Sci. 2024 Mar 5;65(3):2. doi: 10.1167/iovs.65.3.2 (PMC10916888; doi:10.1167/iovs.65.3.2)
Supplement: Supplement 1 [file iovs-65-3-2_s001.xlsx]

## Sheet: Sample PSM and CV Data
Accession	Description	Gene Name	mean log2(PSM+1)	Select PSM	proportion of samples	No. of subjects detected at all 4 times	CV.s.1	CV.s.2	CV.s.3	CV.s.4	CV.s.5	CV.s.6	CV.s.7	CV.s.8	CV.s.9	CV.s.10	CV.s.11	CV.s.12	CV.s.13	CV.s.14	CV.s.15	Total.CV.avg	PSM 1a	PSM 1b	PSM 1c	PSM 1d	PSM 2a	PSM 2b	PSM 2c	PSM 2d	PSM 3a	PSM 3b	PSM 3c	PSM 3d	PSM 4a	PSM 4b	PSM 4c	PSM 4d	PSM 5a	PSM 5b	PSM 5c	PSM 5d	PSM 6a	PSM 6b	PSM 6c	PSM 6d	PSM 7a	PSM 7b	PSM 7c
A0A075B6K5	Immunoglobulin lambda variable 3-9	IGLV3-9	3.6119	TRUE	100	15	0.447014	0.163243	0.0814279	0.0906555	0.195388	0.21775	0.197374	0.130919	0.0708079	0.143039	0.157091	0.141211	0.0672109	0.0523442	0.129107	0.152306	8.41667	1.68333	1.68333	2.24444	8.41667	16.8333	21.8833	26.9333	10.1	16.8333	11.7833	15.15	9.25833	14.3083	9.25833	8.41667	12.625	15.9917	8.41667	33.6667	11.7833	8.41667	3.36667	6.73333	4.20833	8.41667	6.73333
A0A075B6S2	Immunoglobulin kappa variable 2D-29	IGKV2D-29	3.84941	TRUE	100	15	0.271461	0.0789157	0.0814057	0.117721	0.159849	0.15117	0.207506	0.138622	0.308417	0.104056	0.0589118	0.230636	0.0435705	0.514431	0.170486	0.175811	43.7667	25.25	5.89167	14.5889	8.41667	10.9417	6.73333	8.41667	10.9417	13.4667	10.1	16.8333	9.25833	18.5167	10.1	10.1	12.625	20.2	16.8333	42.0833	13.4667	16.8333	7.575	7.575	9.25833	7.575	14.3083
B9A064	Immunoglobulin lambda-like polypeptide 5	IGLL5	6.41906	TRUE	86.6667	13	0.103192	0.0389487	0.039007	0.0571759	0.117646	0.0713205	0.116972	0.0707757	NA	0.0656639	NA	0.0881266	0.0405524	0.0259032	0.0690423	0.0695635	274.383	125.408	84.1667	108.856	137.192	154.025	196.95	210.417	186.85	287.85	303	260.917	158.233	296.267	162.442	166.65	100.158	168.333	100.158	355.183	255.867	146.45	106.05	157.392	109.417	90.0583	173.383
O43707	Alpha-actinin-4	ACTN4	2.67401	TRUE	90	11	0.722826	0.302202	0.421004	0.308048	0.363113	0.262362	0.0990448	0.258556	1.1716	0.179731	0.337935	0.337401	0.852505	0.156732	1.16137	0.462295	1.68333	2.525	4.20833	0	21.0417	3.36667	11.7833	6.73333	8.41667	25.25	11.7833	1.68333	31.1417	4.20833	10.9417	8.41667	15.15	3.36667	3.36667	3.36667	1.68333	3.36667	4.20833	5.89167	15.15	22.725	15.15
O60814	Histone H2B type 1-K	H2BC12	3.2369	TRUE	88.3333	13	0.163577	NA	0.197891	0.212209	0.11922	0.239737	0.355713	0.399624	2	0.148662	0.506194	0.111807	0.336359	0.35873	0.144764	0.378178	5.05	3.36667	6.73333	3.36667	0	0	0	0	4.20833	10.1	13.4667	11.7833	8.41667	10.1	33.6667	14.3083	15.15	11.7833	8.41667	18.5167	3.36667	14.3083	9.25833	10.1	3.36667	34.5083	17.675
O75556	Mammaglobin-B	SCGB2A1	8.24786	TRUE	100	15	0.121253	0.109519	0.0355534	0.0500495	0.0593086	0.0659173	0.0556013	0.0528105	0.0245602	0.0619529	0.0576562	0.0502847	0.0120309	0.0144507	0.142382	0.0608887	114.467	75.75	32.825	71.8222	57.2333	149.817	146.45	193.583	420.833	607.683	712.05	516.783	117.833	152.342	85.0083	122.883	528.567	584.117	361.075	902.267	760.867	423.358	284.483	460.392	395.583	338.35	305.525
O95968	Secretoglobin family 1D member 1	SCGB1D1	5.01426	TRUE	95	14	0.225981	0.184924	0.0634374	0.15807	0.12205	0.143474	0.112004	0.113479	0.0682475	0.110204	0.0431981	0.0952296	0.038618	0.139854	2	0.241251	26.9333	10.9417	5.89167	17.9556	15.9917	23.5667	20.2	6.73333	64.8083	87.5333	131.3	95.95	17.675	21.8833	7.575	12.625	67.3333	69.8583	36.1917	131.3	121.2	53.025	28.6167	54.7083	60.6	31.1417	37.0333
P00338	L-lactate dehydrogenase A chain	LDHA	3.49725	TRUE	93.3333	13	0.594361	0.727797	0.0937365	0.169975	0.379974	0.106258	0.0581824	0.319101	2	0.184293	0.395693	0.223776	0.808325	0.143456	0.324383	0.435287	35.35	11.7833	3.36667	1.12222	32.825	0.841667	6.73333	1.68333	34.5083	25.25	31.9833	16.8333	33.6667	9.25833	16.8333	19.3583	28.6167	7.575	3.36667	5.05	15.15	11.7833	12.625	7.575	25.25	20.2	15.9917
P00352	Retinal dehydrogenase 1	ALDH1A1	4.32685	TRUE	95	13	0.560637	0.84826	0.183306	0.202458	0.831098	0.220299	0.102555	0.76411	1.49438	0.170994	0.0828474	0.239672	0.718408	0.26001	0.435243	0.474285	62.2833	40.4	9.25833	1.12222	47.975	0.841667	3.36667	1.68333	69.8583	38.7167	65.65	15.15	90.9	16.8333	34.5083	22.725	57.2333	20.2	3.36667	0	65.65	26.0917	50.5	10.9417	89.2167	69.8583	32.825
P00450	Ceruloplasmin	CP	6.18486	TRUE	100	15	0.132195	0.144555	0.076323	0.0480002	0.0917245	0.0338835	0.110803	0.0358842	0.0460499	0.0929133	0.0594129	0.12204	0.0210778	0.0783088	0.035207	0.0752252	60.6	22.725	21.8833	35.9111	38.7167	77.4333	122.883	180.117	43.7667	94.2667	77.4333	77.4333	75.75	62.2833	78.275	104.367	51.3417	58.9167	57.2333	121.2	67.3333	52.1833	48.8167	57.2333	50.5	81.6417	80.8
P00558	Phosphoglycerate kinase 1	PGK1	2.87771	TRUE	85	10	0.706364	2	0.248762	0.428274	0.938648	0.12936	0.07985	0.375777	2	0.225679	0.193819	0.229841	0.754822	0.226952	0.862591	0.626716	8.41667	7.575	3.36667	0	24.4083	0	0	0	23.5667	8.41667	16.8333	5.05	31.9833	1.68333	14.3083	13.4667	31.1417	5.05	1.68333	0	5.05	10.1	9.25833	6.73333	27.775	24.4083	15.15
P00738	Haptoglobin	HP	5.87161	TRUE	96.6667	14	0.175499	1.16999	0.12304	0.532003	0.0732044	0.0509664	0.139745	0.0465612	0.0696058	0.273511	0.0547771	0.233426	0.0657912	0.10209	0.564379	0.244972	16.8333	8.41667	26.0917	28.0556	0	0	47.1333	131.3	57.2333	127.933	146.45	245.767	5.05	3.36667	42.925	112.783	106.05	149.817	98.475	217.15	52.1833	52.1833	47.975	76.5917	42.0833	101.842	102.683
P01009	Alpha-1-antitrypsin	SERPINA1	5.6245	TRUE	100	15	0.0494268	0.289339	0.192015	0.485372	0.0601947	0.185059	0.24339	0.0460674	0.317304	0.209805	0.229828	0.100299	0.0621367	0.0804573	0.135615	0.179087	18.5167	20.2	21.0417	26.9333	35.35	13.4667	158.233	163.283	14.3083	65.65	63.9667	67.3333	18.5167	2.525	96.7917	125.408	79.1167	95.95	83.325	146.45	13.4667	65.65	42.925	51.3417	16.8333	122.042	111.942
P01011	Alpha-1-antichymotrypsin	SERPINA3	3.29618	TRUE	100	15	0.0907857	0.485862	0.231455	0.272036	0.0601041	0.0936017	0.276519	0.051722	0.337424	0.211038	0.0948647	0.171891	0.0587073	0.0245272	0.0906123	0.170077	5.05	3.36667	5.05	4.48889	5.05	1.68333	26.9333	23.5667	2.525	5.05	6.73333	8.41667	5.89167	3.36667	15.15	11.7833	10.1	11.7833	12.625	15.15	6.73333	5.05	8.41667	5.89167	2.525	11.7833	7.575
P01023	Alpha-2-macroglobulin	A2M	2.98165	TRUE	78.3333	6	0.786945	0.97628	0.704691	1.19211	0.316147	0.434248	0.536722	0.237809	1.2171	0.735695	2	0.945702	0.460502	0.178195	0.941416	0.77757	1.68333	0	2.525	6.73333	1.68333	0	94.2667	292.9	0	5.05	3.36667	8.41667	0	0	13.4667	46.2917	4.20833	32.825	30.3	43.7667	1.68333	5.89167	5.89167	21.0417	0.841667	26.9333	36.1917
P01024	Complement C3	C3	6.57208	TRUE	100	15	0.0746341	0.157444	0.0852567	0.139623	0.0603498	0.155961	0.259456	0.128806	0.050654	0.142278	0.176496	0.072823	0.0258096	0.0942985	0.0225837	0.109765	48.8167	31.9833	52.1833	65.0889	77.4333	70.7	233.983	341.717	94.2667	265.967	181.8	141.4	103.525	50.5	189.375	227.25	106.05	123.725	108.575	200.317	18.5167	68.175	62.2833	62.2833	15.9917	141.4	109.417
P01036	Cystatin-S	CST4	8.36238	TRUE	100	15	0.0905553	0.0480513	0.0470768	0.0609147	0.0815309	0.0839956	0.0618407	0.0536309	0.0378638	0.0527217	0.0606418	0.0637948	0.0105833	0.0275401	0.235344	0.0677391	402.317	191.9	123.725	204.244	232.3	345.925	422.517	422.517	469.65	823.15	944.35	833.25	312.258	331.617	186.008	175.067	351.817	463.758	315.625	964.55	730.567	325.725	220.517	368.65	329.092	235.667	288.692
P01037	Cystatin-SN	CST1	7.28214	TRUE	100	15	0.100528	0.0759218	0.0604057	0.0709969	0.100428	0.0862599	0.0702179	0.0560135	0.0459189	0.0591444	0.0685315	0.0662276	0.0152926	0.0542798	0.45246	0.0921751	220.517	89.2167	73.225	124.567	98.475	194.425	222.2	228.933	157.392	264.283	340.033	296.267	100.158	119.517	68.175	60.6	182.642	241.558	138.875	499.95	259.233	135.508	90.9	138.875	159.075	122.042	119.517
P01591	Immunoglobulin J chain	JCHAIN	6.77303	TRUE	100	15	0.138708	0.0221342	0.027943	0.0896508	0.123598	0.0808407	0.144611	0.0945313	0.104864	0.0807626	0.0627046	0.0775825	0.0190219	0.0496237	0.0975131	0.0809393	269.333	79.9583	59.7583	98.7556	93.425	120.358	109.417	106.05	111.1	148.133	149.817	136.35	110.258	217.992	106.05	78.275	71.5417	113.625	57.2333	210.417	178.433	124.567	69.8583	109.417	44.6083	63.125	88.375
P01619	Immunoglobulin kappa variable 3-20	IGKV3-20	4.21274	TRUE	86.6667	13	0.228043	0.0666433	0.0696484	0.0530932	0.132012	0.100422	0.113638	0.0900254	NA	0.0987764	0.106952	0.112186	0.0114354	NA	0.0936559	0.0981947	55.55	18.5167	11.7833	12.3444	16.8333	12.625	20.2	18.5167	31.1417	47.1333	52.1833	31.9833	17.675	25.25	17.675	19.3583	18.5167	24.4083	19.3583	48.8167	43.7667	32.825	18.5167	30.3	17.675	19.3583	21.0417
P01700	Immunoglobulin lambda variable 1-47	IGLV1-47	3.07115	TRUE	95	13	0.864745	0.234117	0.282407	0.110821	0.124448	0.318194	0.220051	0.148365	0.113202	0.120919	0.217486	0.20306	0.0630224	0.142443	1.22555	0.292588	10.1	0	1.68333	2.24444	5.89167	6.73333	15.15	21.8833	3.36667	11.7833	8.41667	3.36667	6.73333	10.9417	5.89167	8.41667	5.89167	10.9417	5.89167	8.41667	1.68333	8.41667	5.05	7.575	5.05	5.05	10.1
P01780	Immunoglobulin heavy variable 3-7	IGHV3-7	3.05322	TRUE	88.3333	12	0.334199	0.14095	0.745615	0.427165	0.27342	0.144069	0.435458	0.253054	1.1661	NA	0.0571463	0.191637	0.0672791	0.148177	0.346304	0.337898	48.8167	9.25833	5.05	25.8111	6.73333	15.9917	15.15	11.7833	2.525	1.68333	5.05	0	1.68333	24.4083	7.575	8.41667	5.89167	8.41667	4.20833	20.2	16.8333	14.3083	6.73333	10.9417	0.841667	8.41667	6.73333
P01833	Polymeric immunoglobulin receptor	PIGR	9.28948	TRUE	100	15	0.10717	0.0292812	0.0307947	0.056497	0.0801913	0.0607234	0.079632	0.0604808	0.0428034	0.0605868	0.0470742	0.0661476	0.0136662	0.0188401	0.0787165	0.055507	1264.18	439.35	251.658	490.411	448.608	680.067	483.117	498.267	631.25	915.733	1026.83	845.033	530.25	967.075	501.633	424.2	536.142	677.542	418.308	1408.95	1343.3	808	506.683	701.95	384.642	338.35	504.158
P01834	Immunoglobulin kappa constant	IGKC	9.13326	TRUE	100	15	0.093059	0.0408236	0.0368139	0.0331021	0.0661467	0.055973	0.064048	0.0498028	0.0404199	0.0557118	0.0499343	0.0580792	0.0122536	0.0123821	0.0517547	0.0480203	1119.42	408.208	287.008	461.233	378.75	475.542	575.7	686.8	486.483	801.267	804.633	750.767	451.975	702.792	460.392	489.008	429.25	482.275	408.208	998.217	1016.73	606	435.142	540.35	345.083	446.083	447.767
P01859	Immunoglobulin heavy constant gamma 2	IGHG2	5.71967	TRUE	86.6667	13	NA	0.377126	0.153792	0.405292	0.0665771	0.188533	0.15639	0.052155	NA	0.188205	0.228998	0.119368	0.0311357	0.0809004	0.20117	0.173049	0	0	0	0	22.725	9.25833	166.65	235.667	21.0417	55.55	55.55	92.5833	22.725	5.89167	134.667	183.483	103.525	162.442	134.667	230.617	20.2	104.367	88.375	116.15	56.3917	197.792	194.425
P01860	Immunoglobulin heavy constant gamma 3	IGHG3	6.55226	TRUE	100	15	0.0600036	0.249261	0.124783	0.297204	0.0648104	0.0796869	0.1343	0.0526419	0.217083	0.125601	0.169852	0.106769	0.0381853	0.0615175	0.0664858	0.123212	55.55	37.0333	47.1333	65.0889	53.025	31.9833	257.55	375.383	31.1417	80.8	90.9	101	38.7167	12.625	151.5	187.692	118.675	154.867	134.667	252.5	50.5	103.525	90.0583	111.942	67.3333	193.583	187.692
P01861	Immunoglobulin heavy constant gamma 4	IGHG4	5.98363	TRUE	100	15	0.0725245	0.318148	0.16256	0.370167	0.0774619	0.115523	0.168819	0.0410627	0.384816	0.161872	0.212449	0.126352	0.0172374	0.0492974	0.121929	0.160015	23.5667	16.8333	23.5667	30.3	27.775	14.3083	153.183	242.4	18.5167	60.6	48.8167	82.4833	21.0417	8.41667	147.292	170.858	63.9667	88.375	85.0083	149.817	30.3	82.4833	77.4333	82.4833	42.0833	168.333	146.45
P01871	Immunoglobulin heavy constant mu	IGHM	6.23955	TRUE	100	15	0.113738	0.222518	0.103082	0.128109	0.125689	0.0738915	0.10397	0.0471398	0.0763032	0.0859252	0.0561984	0.111967	0.0624844	0.0403043	0.0432877	0.0929739	370.333	119.517	98.475	181.8	11.7833	21.8833	35.35	75.75	36.1917	84.1667	63.9667	37.0333	36.1917	73.225	23.5667	31.9833	74.9083	136.35	78.275	276.067	79.1167	58.9167	38.7167	48.8167	57.2333	53.8667	76.5917
P01876	Immunoglobulin heavy constant alpha 1	IGHA1	9.67472	TRUE	100	15	0.0931723	0.028951	0.0321	0.0438281	0.0685469	0.0480485	0.072469	0.0572357	0.0457688	0.0558408	0.0549367	0.0594289	0.0157329	0.0139855	0.0566343	0.0497786	1449.35	590.008	333.3	641.911	621.15	885.433	814.733	976.333	873.65	1388.75	1412.32	1094.17	782.75	1342.46	743.192	712.05	665.758	772.65	572.333	1619.37	1397.17	884.592	638.825	815.575	465.442	572.333	705.317
P02533	Keratin, type I cytoskeletal 14	KRT14	5.87362	TRUE	100	15	0.0415101	0.142128	0.0883916	0.0412636	0.0288884	0.102644	0.151511	0.203756	0.217221	0.101608	0.242768	0.158137	0.0665917	0.0976637	0.0438578	0.115196	35.35	44.6083	49.6583	37.0333	48.8167	25.25	55.55	102.683	63.125	163.283	109.417	144.767	88.375	137.192	125.408	103.525	34.5083	32.825	36.1917	42.0833	26.9333	70.7	42.0833	50.5	36.1917	129.617	85.0083
P02538	Keratin, type II cytoskeletal 6A	KRT6A	6.23394	TRUE	100	15	0.0697816	0.126455	0.0845887	0.0385355	0.106501	0.2006	0.205534	0.169054	0.261003	0.125935	0.351823	0.27101	0.0763242	0.0885149	0.0613948	0.149137	35.35	69.8583	54.7083	53.8667	69.0167	55.55	116.15	207.05	86.6917	239.033	171.7	185.167	106.05	166.65	141.4	126.25	26.0917	21.0417	36.1917	50.5	16.8333	113.625	42.925	63.125	25.25	143.925	118.675
P02647	Apolipoprotein A-I	APOA1	4.3422	TRUE	91.6667	13	0.368819	0.909249	0.265482	1.18796	0.15417	0.221917	0.254695	0.0916823	2	0.375223	0.378047	0.384554	0.0495515	0.194195	0.225234	0.470719	3.36667	3.36667	15.9917	16.8333	0.841667	0.841667	104.367	210.417	5.89167	16.8333	28.6167	42.0833	0	0	17.675	61.4417	23.5667	63.125	63.9667	109.417	8.41667	37.875	30.3	47.975	13.4667	73.225	81.6417
P02652	Apolipoprotein A-II	APOA2	3.23525	TRUE	83.3333	10	0.71788	0.848735	0.172204	0.838832	0.237279	0.383478	0.319602	0.0883349	NA	0.341831	2	0.587399	0.129898	0.0581712	0.275317	0.499926	0	1.68333	1.68333	3.36667	3.36667	0	62.2833	75.75	5.05	10.1	13.4667	13.4667	2.525	0	26.0917	35.35	5.89167	16.8333	28.6167	28.6167	1.68333	11.7833	14.3083	16.8333	4.20833	23.5667	27.775
P02671	Fibrinogen alpha chain	FGA	2.87124	TRUE	76.6667	8	1.16783	0.866489	0.425317	1.1609	0.216282	0.694223	0.323015	0.242111	NA	0.900002	2	0.314314	0.379255	0.0945329	0.804426	0.684907	0	0	4.20833	6.73333	0.841667	0.841667	47.1333	87.5333	0.841667	6.73333	6.73333	6.73333	0	0	32.825	58.075	8.41667	15.15	25.25	42.0833	0	5.89167	12.625	14.3083	4.20833	37.875	30.3
P02675	Fibrinogen beta chain	FGB	3.68035	TRUE	81.6667	9	0.758703	1.01647	0.259057	0.997859	0.0953711	0.690339	0.368492	0.0776671	NA	0.355868	2	0.174336	0.407818	0.0934789	0.612342	0.564843	0	1.68333	5.89167	5.61111	0.841667	0	65.65	112.783	5.05	20.2	23.5667	31.9833	0.841667	0	36.1917	60.6	28.6167	37.875	42.0833	69.0167	0	7.575	16.8333	17.675	4.20833	69.0167	56.3917
P02679	Fibrinogen gamma chain	FGG	3.63393	TRUE	86.6667	9	0.94299	1.02154	0.185722	1.00585	0.0854666	0.670422	0.263456	0.0940667	2	0.413639	1.03335	0.207946	0.214022	0.0783995	0.726422	0.596219	0	0.841667	1.68333	6.73333	0.841667	0	30.3	97.6333	8.41667	15.15	23.5667	31.9833	0.841667	0	33.6667	73.225	26.9333	38.7167	45.45	58.9167	0	14.3083	19.3583	21.0417	8.41667	58.9167	40.4
P02763	Alpha-1-acid glycoprotein 1	ORM1	4.57149	TRUE	91.6667	12	1.16783	0.548888	0.156331	0.623047	0.0714382	0.450448	0.207463	0.0274701	1.26969	0.127443	0.473124	0.128385	0.0628986	0.0776804	0.836618	0.41525	0	0	4.20833	6.73333	12.625	1.68333	101	102.683	16.8333	52.1833	47.1333	65.65	6.73333	0.841667	56.3917	55.55	62.2833	85.0083	83.325	136.35	1.68333	43.7667	38.7167	38.7167	17.675	66.4917	74.9083
P02765	Alpha-2-HS-glycoprotein	AHSG	2.78851	TRUE	78.3333	6	0.867581	0.836775	0.907801	0.81723	0.0775541	0.382502	0.541497	0.200005	2	0.694103	1.28771	0.712815	0.217973	0.252576	1.19395	0.732672	0	0.841667	2.525	5.61111	3.36667	0	43.7667	63.9667	0.841667	3.36667	0	8.41667	3.36667	0	36.1917	42.0833	21.0417	26.9333	26.9333	40.4	1.68333	13.4667	7.575	15.15	0.841667	19.3583	25.25
P02768	Albumin	ALB	10.9296	TRUE	100	15	0.0278309	0.12658	0.0619045	0.133262	0.0373092	0.0266839	0.0963408	0.0113539	0.0372239	0.0600037	0.0709684	0.0547702	0.0207777	0.0311513	0.039257	0.0556944	1304.58	884.592	889.642	1152.52	1839.88	793.692	5982.57	6359.63	999.058	2659.67	2555.3	2471.13	1151.4	452.817	3301.02	3629.27	2182.44	2578.87	3039.26	4383.4	1440.93	2041.88	2041.04	2299.43	1078.17	3522.38	3610.75
P02774	Vitamin D-binding protein	GC	4.32484	TRUE	95	13	0.402367	0.514279	0.136531	0.81952	0.094329	0.438673	0.335829	0.0335944	1.22555	0.223077	0.529699	0.283782	0.101422	0.108225	0.339206	0.372405	3.36667	2.525	1.68333	10.1	10.1	2.525	95.95	94.2667	11.7833	33.6667	26.9333	25.25	4.20833	0	62.2833	66.4917	34.5083	55.55	55.55	89.2167	1.68333	32.825	24.4083	36.1917	6.73333	50.5	70.7
P02787	Serotransferrin	TF	7.34762	TRUE	100	15	0.0344284	0.219372	0.117528	0.338368	0.0490172	0.090911	0.150656	0.0327809	0.196233	0.135735	0.23771	0.0975014	0.0495102	0.0420579	0.147887	0.129313	77.4333	59.7583	72.3833	85.2889	155.708	62.2833	701.95	821.467	66.4917	225.567	193.583	242.4	82.4833	12.625	362.758	435.983	197.792	270.175	260.075	387.167	67.3333	172.542	138.033	173.383	90.0583	334.142	358.55
P02788	Lactotransferrin	LTF	11.7719	TRUE	100	15	0.0334383	0.0541547	0.0503357	0.0198308	0.0507305	0.0505302	0.0490093	0.0403158	0.0331204	0.0369249	0.0450848	0.0480944	0.00426196	0.0176009	0.0691754	0.0401739	5642.53	2997.18	3813.59	4896.26	2075.55	2920.58	5427.07	4721.75	2935.73	6142.48	6938.7	7610.35	3742.89	3977.72	2887.76	2975.29	3101.54	3089.76	2227.89	5952.27	5682.93	2287.65	2566.24	2940.78	3640.21	2112.58	2366.77
P02790	Hemopexin	HPX	5.10143	TRUE	96.6667	13	0.429538	0.43082	0.259596	0.716945	0.0888364	0.327544	0.208874	0.0424685	0.904386	0.158945	0.821057	0.14477	0.0675879	0.0923418	0.350173	0.336259	3.36667	2.525	20.2	16.8333	20.2	5.05	153.183	168.333	7.575	42.0833	33.6667	65.65	16.8333	0	81.6417	105.208	49.6583	85.85	96.7917	129.617	5.05	63.9667	58.9167	58.075	24.4083	101.842	124.567
P03973	Antileukoproteinase	SLPI	4.66287	TRUE	100	15	0.102494	0.132451	0.104438	0.0375651	0.133344	0.0526833	0.189294	0.100324	0.0798807	0.103259	0.075739	0.0653134	0.0627437	0.0381129	0.22213	0.0999848	30.3	15.15	15.9917	23.5667	19.3583	25.25	53.8667	45.45	26.9333	69.0167	58.9167	43.7667	41.2417	37.875	30.3	32.825	20.2	21.8833	11.7833	33.6667	18.5167	12.625	15.15	15.15	22.725	10.1	19.3583
P04075	Fructose-bisphosphate aldolase A	ALDOA	3.22127	TRUE	95	12	0.774136	0.488247	0.12267	0.159467	0.254872	0.147859	0.113561	0.269695	0.752384	0.258008	0.173088	0.14727	0.744616	0.465786	0.197474	0.337942	13.4667	5.89167	2.525	0	23.5667	1.68333	10.1	3.36667	14.3083	6.73333	10.1	8.41667	25.25	9.25833	10.1	13.4667	24.4083	7.575	5.05	10.1	15.15	9.25833	10.1	5.89167	21.8833	15.9917	12.625
P04083	Annexin A1	ANXA1	6.91139	TRUE	100	15	0.274718	0.112801	0.0637159	0.080535	0.0863492	0.0891497	0.0684935	0.212062	0.171646	0.087555	0.0602115	0.0397954	0.23164	0.0986801	0.0905929	0.117863	212.1	156.55	55.55	14.5889	191.058	54.7083	114.467	84.1667	202.842	129.617	276.067	151.5	217.992	92.5833	97.6333	122.042	190.217	129.617	69.0167	124.567	244.083	127.092	120.358	85.0083	237.35	155.708	115.308
P04264	Keratin, type II cytoskeletal 1	KRT1	7.23576	TRUE	100	15	0.0633252	0.0713342	0.0692233	0.129248	0.123882	0.0664679	0.0752052	0.0866344	0.103838	0.12644	0.171029	0.127077	0.071646	0.0811193	0.134569	0.100069	255.867	134.667	123.725	161.6	223.883	153.183	276.067	393.9	312.258	671.65	326.567	267.65	179.275	318.15	246.608	68.175	121.2	65.65	35.35	97.6333	210.417	111.942	100.158	128.775	91.7417	162.442	95.95
P04406	Glyceraldehyde-3-phosphate dehydrogenase	GAPDH	5.46824	TRUE	100	15	0.161501	0.117277	0.0432559	0.0413728	0.113038	0.0338049	0.0902402	0.161084	0.322255	0.101643	0.0703476	0.0324646	0.221936	0.0274845	0.0620396	0.10665	33.6667	30.3	15.9917	11.2222	42.925	26.9333	69.0167	74.0667	55.55	67.3333	57.2333	43.7667	65.65	43.7667	58.075	55.55	61.4417	36.1917	21.8833	40.4	43.7667	33.6667	38.7167	33.6667	44.6083	65.65	45.45
P04792	Heat shock protein beta-1	HSPB1	5.472	TRUE	100	15	0.212089	0.118575	0.094219	0.117394	0.124946	0.0861337	0.0698504	0.211759	0.132358	0.117941	0.0710144	0.0591848	0.272973	0.093336	0.174715	0.130433	75.75	31.9833	24.4083	12.3444	85.0083	28.6167	75.75	69.0167	53.8667	85.85	109.417	45.45	134.667	44.6083	57.2333	51.3417	48.8167	38.7167	18.5167	23.5667	37.0333	19.3583	23.5667	21.0417	55.55	47.975	53.8667
P05787	Keratin, type II cytoskeletal 8	KRT8	4.37065	TRUE	93.3333	14	0.219271	0.214119	0.0895327	0.0819131	0.0858893	0.145913	0.170815	0.321239	NA	0.0990602	0.446061	0.215097	0.158918	0.187047	0.085148	0.180002	23.5667	28.6167	9.25833	7.85556	22.725	8.41667	33.6667	43.7667	43.7667	97.6333	63.9667	45.45	29.4583	43.7667	47.1333	25.25	17.675	10.1	15.15	16.8333	15.15	46.2917	24.4083	18.5167	18.5167	63.9667	32.825
P06312	Immunoglobulin kappa variable 4-1	IGKV4-1	3.6307	TRUE	100	15	0.372849	0.286168	0.0384013	0.137048	0.18106	0.174934	0.185825	0.0490986	0.288071	0.122214	0.244338	0.201473	0.0463471	0.207071	0.123411	0.177221	31.9833	3.36667	5.89167	10.1	3.36667	10.9417	3.36667	10.1	13.4667	13.4667	16.8333	13.4667	10.1	19.3583	15.9917	8.41667	10.1	15.9917	12.625	35.35	11.7833	21.8833	6.73333	15.9917	4.20833	6.73333	10.1
P06396	Gelsolin	GSN	5.16582	TRUE	100	15	0.146502	0.0940919	0.133475	0.0829479	0.118491	0.0743313	0.0786582	0.156947	0.0644295	0.12725	0.0636228	0.092592	0.207416	0.072645	0.135472	0.109925	42.0833	31.9833	21.0417	13.4667	42.0833	22.725	43.7667	25.25	46.2917	48.8167	57.2333	18.5167	61.4417	29.4583	47.1333	36.1917	50.5	31.9833	19.3583	23.5667	50.5	37.0333	32.825	26.0917	43.7667	42.925	32.825
P06702	Protein S100-A9	S100A9	4.37661	TRUE	98.3333	14	0.279622	0.140714	0.182882	0.161614	0.255046	0.27489	0.138861	0.216037	0.220542	0.199215	0.234506	0.231742	0.722303	0.227723	0.116298	0.240133	171.7	64.8083	32.825	12.3444	83.325	21.8833	42.0833	47.1333	51.3417	11.7833	37.0333	23.5667	106.05	26.0917	46.2917	30.3	36.1917	9.25833	7.575	10.1	70.7	15.15	24.4083	8.41667	38.7167	23.5667	12.625
P06733	Alpha-enolase	ENO1	6.54345	TRUE	100	15	0.16674	0.114986	0.0487416	0.0652746	0.135414	0.0589378	0.0628378	0.158972	0.264981	0.0945364	0.0611416	0.0617943	0.235783	0.0377039	0.0640183	0.108791	92.5833	71.5417	32.825	22.4444	101	32.825	82.4833	62.2833	138.033	170.017	202	114.467	143.925	79.9583	76.5917	81.6417	139.717	82.4833	33.6667	94.2667	151.5	111.1	77.4333	99.3167	148.975	132.142	113.625
P07355	Annexin A2	ANXA2	5.3893	TRUE	98.3333	14	0.246601	0.22151	0.0977577	0.0828018	0.15207	0.137703	0.054576	0.314388	0.909887	0.159184	0.0800474	0.10922	0.532872	0.120847	0.179531	0.2266	26.9333	31.9833	20.2	5.61111	93.425	12.625	38.7167	31.9833	88.375	94.2667	90.9	38.7167	104.367	45.45	78.275	91.7417	89.2167	39.5583	36.1917	21.8833	55.55	62.2833	37.875	19.3583	106.05	90.0583	69.0167
P07602	Prosaposin	PSAP	2.87483	TRUE	90	11	0.132802	0.677188	0.162137	0.533444	0.272083	0.257455	0.211171	0.252495	0.123281	0.487238	0.613061	0.938765	0	1.24909	1.15713	0.471157	3.36667	3.36667	5.89167	4.48889	0	5.05	8.41667	6.73333	18.5167	47.1333	62.2833	80.8	21.0417	17.675	0.841667	5.89167	5.05	9.25833	6.73333	25.25	23.5667	10.9417	4.20833	11.7833	28.6167	8.41667	12.625
P08727	Keratin, type I cytoskeletal 19	KRT19	6.64377	TRUE	100	15	0.0724401	0.197829	0.113571	0.0595398	0.0253406	0.100625	0.113157	0.228146	0.142693	0.0858871	0.319047	0.0760912	0.123685	0.141504	0.055162	0.123648	60.6	98.475	122.883	68.4556	84.1667	18.5167	70.7	129.617	66.4917	262.6	143.083	159.917	159.917	152.342	267.65	132.142	122.883	166.65	138.033	146.45	58.9167	176.75	94.2667	79.9583	77.4333	235.667	154.867
P08729	Keratin, type II cytoskeletal 7	KRT7	4.58799	TRUE	93.3333	14	0.173626	0.215936	0.115171	0.0919201	0.0143452	0.204029	0.160453	0.377957	NA	0.144695	0.509498	0.168056	0.206273	0.217154	0.101193	0.192879	23.5667	40.4	25.25	10.1	21.8833	8.41667	38.7167	40.4	36.1917	102.683	58.9167	40.4	43.7667	45.45	61.4417	26.0917	27.775	28.6167	26.9333	30.3	10.1	47.975	23.5667	15.9917	23.5667	78.275	42.925
P08779	Keratin, type I cytoskeletal 16	KRT16	5.69589	TRUE	100	15	0.0300863	0.144601	0.10015	0.05874	0.0424135	0.0891718	0.13858	0.198115	0.21198	0.104117	0.19978	0.131328	0.0526472	0.0934136	0.0517588	0.109792	38.7167	46.2917	48.8167	39.2778	43.7667	22.725	53.8667	90.9	52.1833	156.55	85.85	109.417	79.1167	119.517	117.833	70.7	39.5583	31.9833	29.4583	40.4	25.25	57.2333	37.0333	37.0333	36.1917	105.208	62.2833
P09211	Glutathione S-transferase P	GSTP1	5.38244	TRUE	98.3333	14	0.369594	0.312025	0.0924664	0.117715	0.254427	0.125362	0.0730661	0.290625	0.54883	0.155658	0.1111	0.121984	0.698032	0.0712353	0.106337	0.229897	69.0167	64.8083	17.675	4.48889	79.1167	10.9417	25.25	8.41667	84.1667	65.65	127.933	48.8167	117.833	34.5083	70.7	66.4917	96.7917	31.9833	14.3083	15.15	70.7	41.2417	42.925	21.8833	95.95	87.5333	65.65
P09228	Cystatin-SA	CST2	6.17318	TRUE	93.3333	14	0.116717	0.0941581	0.0746062	0.0650456	0.108127	0.0796214	0.078819	0.0584833	0.0515414	0.0634219	0.0767423	0.0628834	0.0171058	NA	0.493563	0.102917	121.2	45.45	42.0833	78.5556	62.2833	111.1	158.233	166.65	81.6417	146.45	183.483	175.067	67.3333	81.6417	49.6583	45.45	94.2667	132.142	74.9083	250.817	141.4	83.325	58.9167	84.1667	77.4333	68.175	62.2833
P0DMV8	Heat shock 70 kDa protein 1A	HSPA1A	5.03976	TRUE	100	15	0.165624	0.190412	0.0455933	0.0851438	0.127153	0.0886386	0.0702805	0.269595	0.09339	0.122961	0.0833768	0.117439	0.516887	0.0895636	0.0900106	0.143738	37.0333	25.25	15.15	11.2222	43.7667	10.9417	48.8167	31.9833	52.1833	75.75	80.8	63.9667	84.1667	37.875	44.6083	55.55	52.1833	26.0917	17.675	30.3	30.3	24.4083	25.25	15.15	57.2333	52.1833	49.6583
P0DOX2	Immunoglobulin alpha-2 heavy chain	Immunoglobulin alpha-2 heavy chain	8.66579	TRUE	100	15	0.112697	0.033387	0.0440379	0.0397048	0.077816	0.0523267	0.0876361	0.0726901	0.0605695	0.0609527	0.0561126	0.061672	0.0166762	0.0169189	0.0731542	0.0577568	681.75	271.858	141.4	310.856	256.708	398.108	350.133	375.383	369.492	644.717	624.517	432.617	425.042	641.35	394.742	377.067	269.333	329.092	260.075	695.217	740.667	473.858	339.192	445.242	230.617	269.333	383.8
P0DOX5	Immunoglobulin gamma-1 heavy chain	Immunoglobulin gamma-1 heavy chain	5.70774	TRUE	73.3333	11	0.0619442	NA	0.11525	0.215281	0.0604249	NA	NA	0.025706	NA	0.0984363	0.142298	0.0935786	0.0254929	0.0438874	0.0280341	0.0827575	159.917	89.2167	139.717	180.678	0	0	0	0	62.2833	190.217	193.583	213.783	97.6333	38.7167	329.933	391.375	188.533	241.558	226.408	412.417	0	0	0	0	0	0	0
P0DOX7	Immunoglobulin kappa light chain	Immunoglobulin kappa light chain	8.82635	TRUE	100	15	0.0978232	0.0433521	0.0379368	0.0385368	0.0687211	0.0545449	0.0691015	0.0539978	0.0418165	0.0585148	0.0489841	0.0604042	0.0139887	0.0113007	0.0586195	0.0505095	949.4	345.925	235.667	377.067	290.375	382.958	469.65	526.883	401.475	673.333	658.183	606	372.858	604.317	374.542	390.533	339.192	391.375	315.625	784.433	792.85	490.692	350.975	457.025	275.225	337.508	369.492
P0DOY2	Immunoglobulin lambda constant 2	IGLC2	7.5037	TRUE	100	15	0.104332	0.0350141	0.0391457	0.0532218	0.114418	0.0727129	0.115166	0.0731701	0.0616669	0.0711309	0.0729237	0.0822804	0.0338359	0.0173491	0.0637103	0.0673385	282.8	128.775	84.1667	113.344	138.875	153.183	193.583	202	191.058	299.633	306.367	274.383	172.542	320.675	182.642	191.9	100.158	175.067	103.525	348.45	264.283	144.767	108.575	154.025	120.358	95.1083	188.533
P10599	Thioredoxin	TXN	3.6546	TRUE	98.3333	14	0.254053	0.161617	0.0522853	0.140099	0.233621	0.0758542	0.120919	0.216481	0.0868273	0.109847	0.153956	0.117625	0.6682	0.0583666	0.195144	0.176326	3.36667	10.1	4.20833	3.36667	15.15	5.89167	13.4667	15.15	15.9917	23.5667	21.8833	20.2	26.0917	12.625	13.4667	10.1	9.25833	7.575	3.36667	13.4667	11.7833	8.41667	7.575	8.41667	10.9417	9.25833	11.7833
P10909	Clusterin	CLU	5.8663	TRUE	100	15	0.081205	0.0644677	0.0772685	0.121977	0.213477	0.0929494	0.105212	0.0865813	0.067302	0.084995	0.0154091	0.0993936	0.0735034	0.0223643	0.111633	0.0878492	85.85	49.6583	38.7167	57.2333	34.5083	63.125	43.7667	42.0833	65.65	141.4	144.767	107.733	44.6083	43.7667	22.725	19.3583	47.975	45.45	12.625	89.2167	132.983	82.4833	50.5	65.65	33.6667	37.0333	29.4583
P12035	Keratin, type II cytoskeletal 3	KRT3	3.50348	TRUE	85	12	0.199474	NA	0.125354	0.100001	NA	0.272469	0.238669	0.267575	0.416162	0.154248	0.689676	0.429672	0.248085	0.151886	0.0631754	0.258188	16.8333	14.3083	5.89167	6.73333	0	0	0	0	22.725	72.3833	45.45	37.0333	25.25	35.35	42.925	19.3583	0	0	0	0	3.36667	19.3583	11.7833	10.9417	8.41667	38.7167	23.5667
P12273	Prolactin-inducible protein	PIP	9.17049	TRUE	100	15	0.0468086	0.0778554	0.0552833	0.0436352	0.0826901	0.0794591	0.0636742	0.0432085	0.036484	0.0461784	0.0578259	0.0760585	0.00464289	0.0189904	0.122341	0.057009	979.7	526.883	511.733	592.533	267.65	404	745.717	693.533	820.625	1632.83	1733.83	2051.98	661.55	627.042	404	400.633	340.875	391.375	230.617	757.5	811.367	290.375	298.792	389.692	634.617	320.675	389.692
P13645	Keratin, type I cytoskeletal 10	KRT10	6.98868	TRUE	100	15	0.0685804	0.0408242	0.0918291	0.0750554	0.0895281	0.107848	0.0716188	0.12141	0.117101	0.11327	0.179935	0.104224	0.0492821	0.129024	0.107157	0.0977791	136.35	72.3833	74.0667	114.467	223.042	144.767	171.7	225.567	276.067	695.217	250.817	213.783	174.225	239.033	143.925	95.95	83.325	42.925	44.6083	84.1667	166.65	76.5917	51.3417	90.0583	92.5833	125.408	90.9
P13646	Keratin, type I cytoskeletal 13	KRT13	6.83291	TRUE	100	15	0.0255097	0.170719	0.0968691	0.0328628	0.0468197	0.0811003	0.109971	0.203255	0.179778	0.0921644	0.257701	0.159486	0.0442074	0.0862928	0.0648231	0.110104	80.8	69.0167	87.5333	70.7	95.95	30.3	134.667	183.483	90.0583	264.283	193.583	267.65	269.333	240.717	289.533	191.058	50.5	45.45	58.9167	70.7	47.1333	107.733	68.175	59.7583	96.7917	257.55	183.483
P13647	Keratin, type II cytoskeletal 5	KRT5	7.01739	TRUE	100	15	0.0259571	0.141293	0.0977363	0.0296237	0.0723644	0.150454	0.174158	0.143854	0.230732	0.114053	0.259444	0.213808	0.0391325	0.106882	0.0772	0.125113	89.2167	117.833	97.6333	94.2667	113.625	57.2333	196.95	289.533	105.208	331.617	250.817	318.15	192.742	258.392	281.117	231.458	48.8167	53.8667	64.8083	97.6333	31.9833	158.233	76.5917	96.7917	49.6583	245.767	206.208
P14555	Phospholipase A2, membrane associated	PLA2G2A	4.43038	TRUE	93.3333	14	0.63643	0.144065	0.0543005	0.0390734	0.243042	0.0906404	0.0623284	0.118534	0.0374348	0.122473	0.071701	0.109206	0.0380982	0.104144	NA	0.133676	8.41667	0.841667	0.841667	3.36667	7.575	7.575	10.1	16.8333	30.3	30.3	40.4	25.25	19.3583	24.4083	18.5167	19.3583	26.0917	47.1333	8.41667	57.2333	26.9333	25.25	14.3083	18.5167	22.725	28.6167	24.4083
P14618	Pyruvate kinase PKM	PKM	5.23154	TRUE	100	15	0.439641	0.277981	0.0597851	0.138255	0.252474	0.0702431	0.0686626	0.263683	0.219723	0.140741	0.0423111	0.108223	0.463431	0.069461	0.14381	0.183895	50.5	28.6167	10.9417	2.24444	56.3917	6.73333	20.2	15.15	72.3833	47.1333	65.65	43.7667	87.5333	23.5667	42.925	56.3917	81.6417	35.35	10.1	20.2	52.1833	33.6667	42.925	28.6167	89.2167	75.75	73.225
P17931	Galectin-3	LGALS3	4.29509	TRUE	100	15	0.409736	0.228368	0.283493	0.228102	0.184463	0.138877	0.103647	0.261213	0.514131	0.155778	0.0590957	0.121048	0.467026	0.177598	0.328918	0.244099	52.1833	22.725	7.575	3.36667	31.1417	6.73333	13.4667	10.1	21.0417	13.4667	15.15	3.36667	52.1833	11.7833	11.7833	15.9917	39.5583	31.9833	10.1	18.5167	48.8167	25.25	26.9333	15.15	47.1333	36.1917	23.5667
P19013	Keratin, type II cytoskeletal 4	KRT4	6.66133	TRUE	100	15	0.0674331	0.200512	0.0904213	0.0568174	0.0185232	0.0890132	0.0898101	0.230322	0.133133	0.091831	0.428708	0.0758642	0.121729	0.152318	0.082947	0.128626	67.3333	74.9083	85.0083	43.7667	63.9667	15.15	65.65	95.95	108.575	314.783	208.733	136.35	245.767	234.825	305.525	146.45	90.0583	106.892	90.0583	101	60.6	138.875	77.4333	59.7583	108.575	236.508	136.35
P19652	Alpha-1-acid glycoprotein 2	ORM2	2.91781	TRUE	76.6667	8	1.18022	0.629558	0.743214	0.857046	0.103892	0.671813	0.546647	0.0806154	NA	0.338817	2	0.0956591	0.145358	0.136876	1.18665	0.622598	0	0	2.525	4.48889	1.68333	2.525	42.0833	45.45	0	10.1	3.36667	3.36667	1.68333	0	11.7833	21.0417	15.9917	34.5083	30.3	33.6667	0	9.25833	6.73333	6.73333	0.841667	37.0333	38.7167
P21980	Protein-glutamine gamma-glutamyltransferase 2	TGM2	4.64762	TRUE	98.3333	14	0.374445	0.413659	0.0990775	0.340675	0.224397	0.237441	0.10638	0.301146	0.267767	0.149346	0.187779	0.193586	0.774625	0.201688	0.157008	0.268601	48.8167	59.7583	26.9333	3.36667	48.8167	2.525	25.25	11.7833	69.0167	43.7667	69.0167	30.3	41.2417	3.36667	25.25	21.0417	103.525	37.0333	20.2	16.8333	38.7167	11.7833	25.25	7.575	47.975	37.0333	19.3583
P22079	Lactoperoxidase	LPO	3.01661	TRUE	86.6667	11	0.424248	0.494442	0.197512	0.343075	0.210605	0.285818	0.351259	0.164552	0.200989	0.790441	0.132665	0.435602	1.1547	0.932753	NA	0.437047	5.05	2.525	24.4083	24.6889	0.841667	9.25833	10.1	3.36667	13.4667	28.6167	30.3	75.75	22.725	22.725	3.36667	6.73333	10.1	10.9417	5.05	20.2	11.7833	5.05	5.05	2.525	29.4583	5.05	4.20833
P23528	Cofilin-1	CFL1	3.31194	TRUE	100	15	0.312659	0.617314	0.282614	0.242348	0.312734	0.0916763	0.0312847	0.23394	0.359388	0.2036	0.128501	0.10794	0.333258	0.0474882	0.258961	0.23758	10.1	4.20833	3.36667	2.24444	15.15	0.841667	6.73333	1.68333	27.775	13.4667	5.05	6.73333	40.4	7.575	10.9417	20.2	22.725	9.25833	6.73333	3.36667	6.73333	5.89167	5.05	4.20833	15.9917	17.675	20.2
P25311	Zinc-alpha-2-glycoprotein	AZGP1	8.72548	TRUE	100	15	0.0552514	0.0614217	0.045879	0.0549154	0.0914216	0.080482	0.0772389	0.0676192	0.0458094	0.0503838	0.0524918	0.057115	0.0119532	0.0168024	0.124628	0.0595609	535.3	249.133	346.767	438.789	229.775	419.992	535.3	449.45	488.167	858.5	935.933	893.85	399.792	404.842	219.675	250.817	311.417	383.8	219.675	797.9	801.267	342.558	265.125	342.558	370.333	192.742	233.983
P26447	Protein S100-A4	S100A4	4.74741	TRUE	100	15	0.369209	0.211979	0.0871071	0.152518	0.190115	0.122714	0.0829417	0.332939	0.148945	0.108346	0.0614914	0.118826	0.352572	0.0678878	0.171918	0.171967	25.25	12.625	10.1	2.24444	33.6667	8.41667	18.5167	10.1	37.875	20.2	40.4	30.3	58.9167	15.9917	27.775	26.9333	50.5	21.8833	11.7833	16.8333	28.6167	20.2	26.0917	11.7833	43.7667	43.7667	27.775
P27348	14-3-3 protein theta	YWHAQ	4.46597	TRUE	100	15	0.194555	0.127844	0.0740578	0.0927334	0.120035	0.0502604	0.105908	0.17754	0.100653	0.139877	0.061691	0.030309	0.242328	0.04728	0.0500448	0.107674	26.9333	15.15	13.4667	6.73333	22.725	11.7833	30.3	26.9333	37.875	48.8167	40.4	25.25	41.2417	26.0917	21.0417	21.0417	23.5667	11.7833	10.9417	13.4667	15.15	12.625	15.9917	11.7833	25.25	23.5667	23.5667
P30041	Peroxiredoxin-6	PRDX6	3.39548	TRUE	100	15	0.460998	0.262283	0.132221	0.193619	0.195166	0.284916	0.180592	0.262658	0.0944935	0.116298	0.207838	0.167446	0.422402	0.0987986	0.155587	0.215688	23.5667	16.8333	3.36667	2.24444	16.8333	4.20833	6.73333	5.05	25.25	11.7833	21.8833	11.7833	24.4083	10.1	12.625	6.73333	17.675	5.89167	8.41667	6.73333	16.8333	4.20833	10.9417	4.20833	19.3583	14.3083	5.89167
P30044	Peroxiredoxin-5, mitochondrial	PRDX5	4.41227	TRUE	98.3333	14	0.495884	0.350197	0.142351	0.110992	0.569698	0.114131	0.0964144	0.31197	0.736009	0.151586	0.0370021	0.114819	0.718887	0.126287	0.235938	0.287478	23.5667	25.25	8.41667	1.12222	32.825	3.36667	8.41667	10.1	44.6083	30.3	45.45	15.15	66.4917	23.5667	42.0833	40.4	44.6083	11.7833	3.36667	1.68333	30.3	21.0417	24.4083	12.625	42.925	43.7667	32.825
P30086	Phosphatidylethanolamine-binding protein 1	PEBP1	2.83859	TRUE	90	10	0.768682	0.422824	0.167647	0.290399	0.114951	0.240676	0.248642	0.886497	1.30359	0.133083	0.100689	0.144726	0.863438	0.327385	0.786889	0.453341	21.8833	5.89167	4.20833	0	6.73333	1.68333	1.68333	1.68333	11.7833	8.41667	13.4667	5.05	21.8833	3.36667	9.25833	10.1	15.9917	11.7833	8.41667	8.41667	26.9333	12.625	13.4667	5.05	12.625	8.41667	4.20833
P30740	Leukocyte elastase inhibitor	SERPINB1	4.66893	TRUE	100	15	0.270605	0.259037	0.0888577	0.160825	0.361676	0.221794	0.0731739	0.247913	0.230175	0.18494	0.179377	0.0379544	0.182251	0.234484	0.30225	0.202354	74.0667	41.2417	16.8333	8.97778	61.4417	9.25833	18.5167	13.4667	72.3833	38.7167	87.5333	48.8167	127.092	45.45	55.55	26.0917	56.3917	13.4667	8.41667	5.05	26.9333	10.9417	14.3083	5.89167	58.9167	49.6583	30.3
P30838	Aldehyde dehydrogenase, dimeric NADP-preferring	ALDH3A1	4.31627	TRUE	96.6667	14	0.439516	0.154458	0.034358	0.0703674	0.362138	0.186943	0.110344	0.267868	0.435538	0.229758	0.181371	0.372279	1.17526	0.10057	0.114032	0.28232	15.15	10.9417	7.575	1.12222	21.8833	8.41667	16.8333	10.1	51.3417	63.9667	72.3833	58.9167	47.975	37.0333	29.4583	26.9333	6.73333	3.36667	1.68333	10.1	10.1	5.05	13.4667	15.9917	40.4	38.7167	47.975
P31025	Lipocalin-1	LCN1	10.4722	TRUE	100	15	0.0396961	0.0737453	0.0526465	0.0309704	0.0433431	0.0484904	0.0416652	0.0331125	0.0344842	0.0392821	0.0493821	0.046044	0.00110397	0.0176225	0.0839599	0.0423699	1701.85	906.475	1087.43	1454.4	723.833	1004.95	2152.98	1996.43	1266.71	2543.52	2782.55	3139.42	845.875	700.267	538.667	583.275	1443.46	1390.43	1226.31	2518.27	3053.57	1288.59	1685.02	1688.38	2033.47	1605.06	1553.72
P31946	14-3-3 protein beta/alpha	YWHAB	4.22035	TRUE	93.3333	14	0.207724	0.120389	0.077452	0.116879	0.144746	0.0466403	0.108831	0.20026	0.110521	0.11769	0.0580728	0.0385404	NA	0.0431515	0.0589392	0.10356	30.3	14.3083	15.15	6.73333	24.4083	11.7833	28.6167	23.5667	39.5583	43.7667	42.0833	23.5667	46.2917	23.5667	21.0417	19.3583	28.6167	11.7833	11.7833	13.4667	15.15	13.4667	15.9917	11.7833	26.0917	22.725	20.2
P31947	14-3-3 protein sigma	SFN	4.55879	TRUE	100	15	0.205442	0.12041	0.0680887	0.137071	0.0810196	0.0228874	0.113502	0.184795	0.104998	0.149457	0.0532069	0.0448282	0.251516	0.0725457	0.0391742	0.109929	30.3	10.1	13.4667	7.85556	23.5667	12.625	30.3	28.6167	39.5583	43.7667	42.0833	25.25	69.0167	32.825	21.8833	26.9333	19.3583	14.3083	10.9417	13.4667	11.7833	12.625	13.4667	11.7833	28.6167	24.4083	26.0917
P31949	Protein S100-A11	S100A11	4.59897	TRUE	98.3333	14	0.521665	0.915826	0.182669	0.12346	0.158832	0.157259	0.0881626	0.321755	0.171367	0.119482	0.0822705	0.101132	0.343305	0.115684	0.0659144	0.231252	42.0833	10.9417	10.9417	1.12222	38.7167	0	3.36667	3.36667	63.125	16.8333	70.7	26.9333	85.0083	29.4583	33.6667	38.7167	42.925	22.725	11.7833	23.5667	60.6	23.5667	25.25	16.8333	61.4417	38.7167	28.6167
P35527	Keratin, type I cytoskeletal 9	KRT9	5.92259	TRUE	100	15	0.0902161	0.159273	0.0192129	0.141335	0.124904	0.0687743	0.124272	0.064004	0.133214	0.156999	0.162866	0.138424	0.209942	0.094818	0.215849	0.12694	63.9667	52.1833	32.825	31.4222	66.4917	42.925	111.1	235.667	93.425	114.467	97.6333	106.05	58.9167	137.192	131.3	37.875	53.025	39.5583	19.3583	25.25	80.8	44.6083	44.6083	53.025	31.9833	71.5417	37.0333
P35908	Keratin, type II cytoskeletal 2 epidermal	KRT2	6.09458	TRUE	100	15	0.0181918	0.0915033	0.0953886	0.0448452	0.090862	0.0692544	0.170539	0.123977	0.163797	0.10392	0.186402	0.161167	0.0399531	0.0448499	0.0689032	0.0982369	67.3333	58.9167	56.3917	59.4778	107.733	52.1833	107.733	139.717	78.275	240.717	138.033	112.783	78.275	86.6917	101.842	63.125	31.1417	17.675	26.9333	37.0333	35.35	61.4417	34.5083	42.0833	30.3	114.467	89.2167
P37802	Transgelin-2	TAGLN2	3.6712	TRUE	93.3333	12	0.486127	0.672235	0.139355	0.317471	0.244058	0.172401	0.0839076	0.401875	1.36137	0.190792	0.0805642	0.231121	0.734733	0.18882	0.280079	0.372327	3.36667	10.9417	2.525	1.12222	21.8833	0	13.4667	16.8333	14.3083	15.15	15.15	6.73333	31.1417	5.05	8.41667	33.6667	42.0833	21.0417	6.73333	15.15	21.8833	10.1	9.25833	7.575	34.5083	37.875	39.5583
P60174	Triosephosphate isomerase	TPI1	4.41425	TRUE	100	15	0.301336	0.326719	0.0697317	0.132441	0.173767	0.105289	0.0875293	0.183941	0.207128	0.162724	0.0507114	0.146648	0.538981	0.0936406	0.0802586	0.17739	23.5667	21.8833	6.73333	4.48889	31.9833	3.36667	21.8833	13.4667	28.6167	25.25	38.7167	21.8833	41.2417	14.3083	21.8833	29.4583	39.5583	19.3583	10.1	23.5667	18.5167	16.8333	13.4667	9.25833	34.5083	35.35	26.0917
P60709	Actin, cytoplasmic 1	ACTB	7.34695	TRUE	100	15	0.110075	0.103565	0.0417922	0.0514529	0.0767639	0.037054	0.0591075	0.113073	0.0956126	0.0772059	0.030341	0.0308443	0.0902563	0.0340981	0.0535409	0.0669856	195.267	110.258	90.9	56.1111	178.433	74.9083	239.033	220.517	175.067	240.717	230.617	151.5	237.35	123.725	175.067	182.642	216.308	173.383	88.375	178.433	176.75	113.625	136.35	131.3	188.533	195.267	161.6
P61626	Lysozyme C	LYZ	9.35134	TRUE	100	15	0.0591257	0.0869177	0.0641319	0.0320194	0.0711428	0.0616601	0.0589228	0.0366898	0.0329741	0.0477192	0.0552632	0.0540965	0.0260643	0.0198612	0.0883336	0.0529948	1018.42	420.833	675.017	883.189	279.433	511.733	942.667	839.983	557.183	1137.93	1279.33	1553.72	701.95	809.683	512.575	564.758	575.7	561.392	371.175	1119.42	1173.28	462.917	556.342	681.75	902.267	505	558.025
P61769	Beta-2-microglobulin	B2M	3.61852	TRUE	100	15	0.256973	0.221123	0.194222	0.338039	0.303776	0.327798	0.185825	0.0971475	0.0751027	0.169496	0.204922	0.282913	0.11013	0.29037	0.312132	0.224665	23.5667	5.05	15.9917	30.3	5.05	14.3083	16.8333	6.73333	9.25833	25.25	31.9833	42.0833	3.36667	7.575	2.525	1.68333	5.89167	15.15	7.575	40.4	18.5167	7.575	2.525	7.575	10.1	4.20833	6.73333
P61981	14-3-3 protein gamma	YWHAG	2.99852	TRUE	66.6667	10	0.207437	0.119618	0.062339	0.10605	NA	NA	0.10442	0.196368	NA	0.123668	0.0643618	NA	NA	0.0373717	0.0460413	0.106768	26.9333	10.1	13.4667	6.73333	18.5167	11.7833	28.6167	23.5667	33.6667	40.4	33.6667	23.5667	33.6667	23.5667	16.8333	15.9917	0	0	0	0	0	0	0	0	21.8833	21.8833	19.3583
P62258	14-3-3 protein epsilon	YWHAE	4.13376	TRUE	93.3333	14	0.194834	0.119054	0.0664175	0.129837	0.103845	0.0211426	0.101932	0.195706	NA	0.133124	0.0565181	0.044017	0.247933	0.0601939	0.0536559	0.109158	26.9333	13.4667	14.3083	6.73333	26.0917	11.7833	26.9333	23.5667	37.875	45.45	35.35	25.25	40.4	24.4083	16.8333	15.9917	21.8833	12.625	10.9417	13.4667	11.7833	11.7833	12.625	10.9417	26.9333	22.725	18.5167
P62805	Histone H4	H4C1	3.82551	TRUE	91.6667	12	0.253753	0.714272	0.092104	0.238833	0.0991781	0.667677	0.261064	0.303279	2	0.15598	0.373013	0.149466	0.309034	0.29779	0.216777	0.408815	3.36667	7.575	12.625	4.48889	8.41667	0	13.4667	33.6667	8.41667	13.4667	15.15	13.4667	8.41667	10.9417	42.925	15.9917	15.15	19.3583	18.5167	31.9833	0	19.3583	17.675	21.8833	6.73333	37.0333	21.8833
P62937	Peptidyl-prolyl cis-trans isomerase A	PPIA	3.56235	TRUE	95	12	0.333335	0.974469	0.0132367	0.291872	0.605314	0.270378	0.0512998	0.389146	0.767923	0.074179	0.0991636	0.169459	0.749007	0.227736	0.27362	0.352676	16.8333	12.625	9.25833	2.24444	13.4667	0.841667	3.36667	0	26.0917	28.6167	28.6167	28.6167	32.825	4.20833	15.15	22.725	28.6167	9.25833	1.68333	1.68333	8.41667	2.525	10.9417	10.1	31.1417	33.6667	26.9333
P63104	14-3-3 protein zeta/delta	YWHAZ	5.60183	TRUE	100	15	0.197889	0.119345	0.0425015	0.0829784	0.15005	0.127689	0.0821033	0.208233	0.120233	0.100575	0.0410098	0.0925458	0.303323	0.0839431	0.0662324	0.121243	74.0667	53.025	31.9833	13.4667	80.8	34.5083	55.55	28.6167	83.325	107.733	116.15	77.4333	105.208	53.025	48.8167	57.2333	64.8083	34.5083	16.8333	35.35	63.9667	32.825	29.4583	21.0417	78.275	58.075	55.55
P68032	Actin, alpha cardiac muscle 1	ACTC1	6.08912	TRUE	93.3333	14	0.107261	0.118059	0.0473106	0.0622621	0.0794621	0.0301893	0.0640365	NA	0.160603	0.0835845	0.0459022	0.0315336	0.076989	0.0386852	0.0654011	0.0722343	74.0667	56.3917	47.1333	26.9333	92.5833	42.925	143.083	127.933	88.375	129.617	119.517	82.4833	122.042	62.2833	78.275	89.2167	117.833	100.158	52.1833	101	104.367	75.75	82.4833	84.1667	119.517	106.892	101
P68104	Elongation factor 1-alpha 1	EEF1A1	4.45925	TRUE	98.3333	14	0.683157	0.318724	0.0563908	0.122661	0.143166	0.15099	0.0993477	0.294523	0.532995	0.158499	0.0472603	0.250552	0.546561	0.0791399	0.117941	0.240127	30.3	20.2	12.625	0	42.0833	7.575	8.41667	6.73333	58.075	47.1333	70.7	42.0833	62.2833	21.8833	27.775	36.1917	42.925	26.9333	14.3083	18.5167	28.6167	20.2	18.5167	9.25833	44.6083	30.3	24.4083
P80188	Neutrophil gelatinase-associated lipocalin	LCN2	4.38061	TRUE	100	15	0.190189	0.11642	0.344294	0.17352	0.426164	0.0394673	0.0611819	0.188107	0.0906054	0.190289	0.21254	0.207212	0.0522319	0.0698832	0.0573377	0.161296	18.5167	5.89167	16.8333	19.0778	47.975	43.7667	37.0333	18.5167	16.8333	42.0833	16.8333	3.36667	45.45	17.675	14.3083	14.3083	17.675	4.20833	1.68333	6.73333	20.2	25.25	19.3583	19.3583	9.25833	13.4667	10.1
P98088	Mucin-5AC	MUC5AC	3.55945	TRUE	86.6667	8	0.680375	0.981005	0.718204	0.58233	0.23065	0.750663	0.104267	1.1547	1.15383	0.617508	0.222337	0.82263	0.669566	0.351201	0.198136	0.615827	30.3	14.3083	16.8333	0	102.683	0	13.4667	1.68333	39.5583	8.41667	26.9333	0	50.5	0.841667	43.7667	9.25833	89.2167	46.2917	17.675	15.15	1.68333	1.68333	4.20833	0	228.933	155.708	67.3333
P98160	Basement membrane-specific heparan sulfate proteoglycan core protein	HSPG2	4.32663	TRUE	98.3333	14	0.170428	0.459553	0.132228	0.280894	0.195162	0.132203	0.770081	0.134471	0.0892501	0.234335	0.11613	0.130637	0.440874	0.466246	0.83139	0.305592	30.3	14.3083	26.0917	61.7222	0.841667	10.1	8.41667	5.05	44.6083	60.6	82.4833	175.067	40.4	44.6083	5.89167	18.5167	37.875	46.2917	15.15	92.5833	8.41667	4.20833	5.05	5.89167	18.5167	0.841667	1.68333
Q01469	Fatty acid-binding protein 5	FABP5	4.19686	TRUE	95	13	0.718255	0.259551	0.0901068	0.0835879	1.47033	0.103426	0.135245	0.144755	0.412584	0.172418	0.185396	0.0248084	0.492661	0.161208	0.0925043	0.303123	15.15	23.5667	5.89167	0	31.1417	5.05	18.5167	25.25	27.775	58.9167	58.9167	50.5	49.6583	25.25	29.4583	41.2417	7.575	0	0.841667	0	25.25	11.7833	20.2	21.0417	29.4583	27.775	44.6083
Q04695	Keratin, type I cytoskeletal 17	KRT17	3.57135	TRUE	66.6667	10	0.0551845	0.0821721	0.0994743	0.0742293	0.0636939	NA	0.167876	0.216321	0.198383	0.112647	NA	0.137815	NA	NA	NA	0.12078	23.5667	28.6167	37.875	30.3	35.35	34.5083	35.35	65.65	34.5083	94.2667	62.2833	67.3333	43.7667	52.1833	85.85	47.1333	24.4083	26.0917	21.0417	35.35	0	0	0	0	21.8833	74.0667	42.925
Q06830	Peroxiredoxin-1	PRDX1	5.03375	TRUE	100	15	0.293971	0.188074	0.103429	0.12235	0.232568	0.0807101	0.0743405	0.248988	0.315367	0.10631	0.0726023	0.110694	0.555172	0.0728198	0.180843	0.183883	37.0333	24.4083	15.15	4.48889	41.2417	10.9417	48.8167	31.9833	47.1333	28.6167	52.1833	23.5667	74.0667	23.5667	53.8667	46.2917	65.65	26.9333	14.3083	11.7833	47.1333	33.6667	40.4	23.5667	65.65	73.225	47.1333
Q08380	Galectin-3-binding protein	LGALS3BP	3.01704	TRUE	95	13	0.214043	0.332912	0.154864	0.163359	0.512497	0.810088	0.491886	0.300935	0.0674599	1.15688	0.153027	0.248114	0.354227	0.413987	0.378043	0.383488	16.8333	5.05	14.3083	20.2	6.73333	10.1	1.68333	5.05	11.7833	30.3	35.35	37.0333	15.9917	20.2	7.575	9.25833	7.575	9.25833	0.841667	21.8833	3.36667	1.68333	0	0.841667	10.1	3.36667	0.841667
Q13228	Methanethiol oxidase	SELENBP1	2.83769	TRUE	81.6667	8	0.752549	2	0.40589	0.309253	1.07309	0.393031	0.121909	0.945645	2	0.252284	0.26005	0.360214	0.774987	0.328286	0.806573	0.718917	6.73333	10.9417	2.525	0	15.9917	0	0	0	22.725	10.1	10.1	1.68333	32.825	5.05	17.675	6.73333	34.5083	4.20833	0.841667	0	18.5167	7.575	10.9417	1.68333	20.2	30.3	11.7833
Q13421	Mesothelin	MSLN	5.49502	TRUE	100	15	0.134716	0.16901	0.0595031	0.142386	0.206085	0.105151	0.108511	0.0914025	0.0661105	0.0864047	0.060436	0.0917616	0.0185278	0.221128	0.309715	0.124723	58.9167	26.9333	18.5167	32.5444	12.625	44.6083	47.1333	33.6667	46.2917	82.4833	75.75	67.3333	24.4083	31.9833	10.9417	18.5167	25.25	29.4583	8.41667	42.0833	257.55	106.05	79.1167	106.892	99.3167	42.0833	73.225
Q16378	Proline-rich protein 4	PRR4	7.41255	TRUE	100	15	0.0477439	0.0699307	0.0589271	0.121857	0.109892	0.0739411	0.0789026	0.0667092	0.0949728	0.112228	0.0474021	0.0712794	0.00963151	0.0146713	0.0813437	0.0706288	863.55	492.375	430.092	540.911	350.975	433.458	861.867	796.217	72.3833	112.783	139.717	116.15	35.35	74.9083	29.4583	27.775	45.45	36.1917	32.825	85.85	286.167	111.942	167.492	174.225	174.225	148.975	181.8
Q5VSP4	Putative lipocalin 1-like protein 1	LCN1P1	4.26045	TRUE	53.3333	8	0.0401475	0.0638558	0.0679958	0.043013	NA	0.0660022	NA	NA	NA	NA	NA	0.0598186	0.0167061	NA	0.139122	0.0620826	398.95	243.242	249.133	301.878	213.783	221.358	441.033	370.333	239.033	498.267	565.6	570.65	160.758	156.55	103.525	120.358	0	0	0	0	595.9	252.5	302.158	287.008	0	0	0
Q7Z406	Myosin-14	MYH14	3.5618	TRUE	95	12	0.252393	0.834968	0.282734	0.308297	0.177865	0.390836	0.0780453	0.435578	0.879859	0.133797	0.1944	0.295687	0.736266	0.466178	0.262765	0.381978	20.2	15.15	7.575	4.48889	25.25	2.525	6.73333	0	29.4583	37.0333	35.35	5.05	49.6583	5.05	15.9917	14.3083	20.2	10.9417	6.73333	8.41667	16.8333	2.525	17.675	4.20833	38.7167	26.0917	20.2
Q96DA0	Zymogen granule protein 16 homolog B	ZG16B	4.37121	TRUE	98.3333	14	0.0656707	0.13667	0.153925	0.143553	0.154215	0.161593	0.173071	0.266468	0.106154	0.709067	0.311666	0.172704	0.100692	0.270481	0.284883	0.214054	21.8833	13.4667	18.5167	16.8333	17.675	30.3	58.9167	31.9833	22.725	52.1833	62.2833	102.683	31.9833	22.725	11.7833	14.3083	24.4083	27.775	18.5167	65.65	23.5667	10.1	8.41667	11.7833	34.5083	9.25833	20.2
Q96KK5	Histone H2A type 1-H	H2AC12	3.14543	TRUE	91.6667	13	0.467546	0.495314	0.140299	0.143658	0.099475	0.393549	0.190395	0.30254	0.831257	0.19557	0.249935	0.187657	0.30566	0.519718	NA	0.323041	3.36667	8.41667	12.625	1.12222	19.3583	0.841667	13.4667	18.5167	8.41667	20.2	13.4667	20.2	14.3083	14.3083	23.5667	8.41667	10.9417	15.9917	8.41667	13.4667	1.68333	12.625	10.9417	4.20833	8.41667	21.8833	7.575
Q96PD7	Diacylglycerol O-acyltransferase 2	DGAT2	2.69351	TRUE	93.3333	11	0.306796	0.755453	0.257865	0.798229	0.712661	0.231609	0.305502	0.209615	0.151474	0.851213	0.211922	0.360098	0.115914	0.413987	0.228467	0.394054	1.68333	5.05	8.41667	5.61111	0	5.05	5.05	20.2	4.20833	8.41667	11.7833	21.8833	3.36667	0.841667	0	2.525	5.05	9.25833	0	16.8333	11.7833	3.36667	5.05	7.575	14.3083	3.36667	12.625
Q96QB1	Rho GTPase-activating protein 7	DLC1	5.06287	TRUE	100	15	0.456624	0.120063	0.364254	0.118035	0.120346	0.101968	0.114679	0.146593	0.129713	0.118589	0.0256793	0.121117	0.314524	0.30234	0.237069	0.186106	1.68333	50.5	37.875	46.0111	36.1917	50.5	107.733	92.5833	37.0333	43.7667	15.15	3.36667	19.3583	37.0333	52.1833	26.9333	29.4583	27.775	18.5167	52.1833	40.4	18.5167	32.825	40.4	37.0333	31.9833	53.025
Q99935	Opiorphin prepropeptide	OPRPN	7.4454	TRUE	100	15	0.0688562	0.109542	0.0649224	0.0489137	0.0897799	0.0761939	0.079048	0.0681633	0.0586169	0.0501506	0.0746627	0.0709088	0.0263001	0.0183378	0.144826	0.0699482	289.533	121.2	166.65	178.433	70.7	140.558	249.133	203.683	209.575	365.283	432.617	505	140.558	173.383	101	112.783	134.667	219.675	162.442	405.683	260.917	115.308	120.358	131.3	191.058	130.458	156.55
Q9GZZ8	Extracellular glycoprotein lacritin	LACRT	8.39824	TRUE	100	15	0.0672438	0.0670394	0.048916	0.0346858	0.0688111	0.0715055	0.0549674	0.0555694	0.0279675	0.0430412	0.05487	0.0740321	0.0158156	0.0212163	0.152663	0.0572229	547.083	267.65	222.2	310.856	189.375	289.533	422.517	430.933	381.275	673.333	755.817	701.95	286.167	292.058	212.942	202.842	348.45	380.433	296.267	760.867	749.083	348.45	291.217	328.25	382.117	319.833	327.408
Q9HB21	Pleckstrin homology domain-containing family A member 1	PLEKHA1	2.66614	TRUE	93.3333	12	0.694224	0.320482	0.253574	0.344782	0.173243	0.117065	0.191101	0.160724	0.707703	0.315938	0.476989	0.348933	0.29017	0.0937065	1.33816	0.388453	0	3.36667	6.73333	6.73333	5.05	2.525	15.15	6.73333	3.36667	5.05	5.05	1.68333	5.89167	1.68333	1.68333	2.525	14.3083	7.575	5.05	10.1	15.15	8.41667	7.575	10.9417	10.1	10.1	7.575
Q9UGM3	Deleted in malignant brain tumors 1 protein	DMBT1	7.10596	TRUE	100	15	0.0920388	0.0758361	0.0593868	0.0422164	0.101023	0.0658483	0.097954	0.077523	0.0530755	0.0780182	0.0753718	0.0602857	0.0303277	0.0191702	0.113056	0.0694088	131.3	54.7083	62.2833	102.122	61.4417	90.9	127.933	129.617	95.95	176.75	183.483	139.717	147.292	186.85	113.625	130.458	120.358	126.25	61.4417	200.317	277.75	157.392	123.725	162.442	68.175	56.3917	74.9083
A0A075B6H7	Probable non-functional immunoglobulin kappa variable 3-7	IGKV3-7	0.350203	FALSE	13.3333	2	NA	NA	NA	NA	NA	NA	NA	0.517683	NA	NA	NA	NA	NA	NA	0.200597	0.35914	0	0	0	0	0	0	0	0	0	0	0	0	0	0	0	0	0	0	0	0	0	0	0	0	0	0	0
A0A075B6I9	Immunoglobulin lambda variable 7-46	IGLV7-46	0.124002	FALSE	6.66667	0	2	2	NA	1.1753	NA	NA	NA	NA	NA	NA	NA	NA	NA	NA	NA	1.7251	1.68333	0	0	0	2.525	0	0	0	0	0	0	0	0	2.525	4.20833	0	0	0	0	0	0	0	0	0	0	0	0
A0A075B6N3	T cell receptor beta variable 24-1	TRBV24-1	0.188163	FALSE	15	0	2	0.94299	NA	2	NA	NA	NA	NA	NA	NA	NA	NA	NA	0.740085	2	1.53662	0	0	0	1.12222	0	0.841667	1.68333	6.73333	0	0	0	0	0	0	0.841667	0	0	0	0	0	0	0	0	0	0	0	0
A0A075B6R2	Immunoglobulin heavy variable 4-4	IGHV4-4	0.505725	FALSE	13.3333	2	NA	0.236793	NA	NA	NA	NA	NA	NA	NA	NA	NA	NA	NA	0.041234	NA	0.139013	0	0	0	0	6.73333	10.1	8.41667	28.6167	0	0	0	0	0	0	0	0	0	0	0	0	0	0	0	0	0	0	0
A0A075B6S5	Immunoglobulin kappa variable 1-27	IGKV1-27	0.273317	FALSE	10	1	NA	NA	NA	NA	NA	NA	NA	NA	NA	0.189809	NA	NA	NA	NA	1.1753	0.682552	0	0	0	0	0	0	0	0	0	0	0	0	0	0	0	0	0	0	0	0	0	0	0	0	0	0	0
A0A087WSY6	Immunoglobulin kappa variable 3D-15	IGKV3D-15	0.689359	FALSE	38.3333	3	0.975103	1.24909	NA	0.851213	NA	0.637827	0.348768	NA	NA	NA	NA	0.520356	NA	NA	0.700238	0.754657	15.15	1.68333	1.68333	0	0	5.05	1.68333	0	0	0	0	0	4.20833	0	1.68333	0.841667	0	0	0	0	6.73333	1.68333	0.841667	0.841667	0.841667	3.36667	1.68333
A0A087WWA1	PIK3R3 upstream open reading frame protein	P3R3URF	0.0768346	FALSE	6.66667	0	NA	NA	1.2171	NA	NA	NA	2	NA	NA	2	NA	NA	NA	NA	NA	1.73903	0	0	0	0	0	0	0	0	0.841667	1.68333	0	0	0	0	0	0	0	0	0	0	0	0	0	0	0	0.841667	0
A0A096LP49	Coiled-coil domain-containing protein 187	CCDC187	0.0677844	FALSE	6.66667	0	NA	NA	NA	NA	NA	2	2	NA	NA	NA	NA	NA	NA	1.2171	NA	1.73903	0	0	0	0	0	0	0	0	0	0	0	0	0	0	0	0	0	0	0	0	0	0.841667	0	0	0	0.841667	0
A0A0A0MRZ8	Immunoglobulin kappa variable 3D-11	IGKV3D-11	0.328294	FALSE	16.6667	0	NA	NA	NA	1.28629	NA	NA	NA	NA	NA	NA	2	NA	2	0.798229	0.702257	1.35736	0	0	0	0	0	0	0	0	0	0	0	0	0	0.841667	2.525	0	0	0	0	0	0	0	0	0	0	0	0
A0A0A0MT36	Immunoglobulin kappa variable 6D-21	IGKV6D-21	0.535883	FALSE	28.3333	2	2	2	1.16176	NA	0.391608	NA	0.810088	2	NA	2	NA	NA	NA	NA	0.30153	1.33312	1.68333	0	0	0	0	0	1.68333	0	2.525	0	3.36667	0	0	0	0	0	2.525	1.68333	4.20833	10.1	0	0	0	0	0	0.841667	1.68333
A0A0B4J1U7	Immunoglobulin heavy variable 6-1	IGHV6-1	2.06828	FALSE	78.3333	8	0.745925	0.7739	1.1547	1.03514	0.693223	0.460278	0.707638	0.142206	2	0.143067	0.240283	0.343507	0.32262	NA	0.776374	0.681347	16.8333	5.05	0	4.48889	0	6.73333	1.68333	6.73333	0	0	1.68333	1.68333	0.841667	10.9417	0	1.68333	0.841667	2.525	0.841667	10.1	1.68333	5.05	0.841667	5.05	0	5.89167	9.25833
A0A0B4J1V0	Immunoglobulin heavy variable 3-15	IGHV3-15	0.168398	FALSE	8.33333	0	NA	NA	NA	NA	NA	NA	NA	NA	NA	NA	NA	0.865328	1.28629	NA	NA	1.07581	0	0	0	0	0	0	0	0	0	0	0	0	0	0	0	0	0	0	0	0	0	0	0	0	0	0	0
A0A0B4J1X5	Immunoglobulin heavy variable 3-74	IGHV3-74	0.89002	FALSE	35	4	0.487099	NA	NA	NA	0.485536	1.1716	NA	0.850903	NA	0.294077	NA	NA	0.135468	NA	NA	0.570781	35.35	3.36667	2.525	10.1	0	0	0	0	0	0	0	0	0	0	0	0	1.68333	3.36667	0.841667	6.73333	0	2.525	0	1.68333	0	0	0
A0A0B4J1X8	Immunoglobulin heavy variable 3-43	IGHV3-43	0.509984	FALSE	23.3333	3	NA	NA	1.1716	0.428464	NA	0.175323	0.287633	NA	NA	NA	NA	NA	NA	NA	NA	0.515755	0	0	0	0	0	0	0	0	2.525	0	1.68333	0	1.68333	12.625	5.89167	2.525	0	0	0	0	5.05	8.41667	3.36667	6.73333	1.68333	4.20833	1.68333
A0A0B4J1Y9	Immunoglobulin heavy variable 3-72	IGHV3-72	0.646957	FALSE	36.6667	2	0.694866	2	2	2	2	NA	2	2	2	2	0.720997	0.526048	0.163224	NA	NA	1.50876	5.05	2.525	0	3.36667	0	1.68333	0	0	0.841667	0	0	0	0	0.841667	0	0	0	0	0	1.68333	0	0	0	0	0.841667	0	0
A0A0B4J272	T cell receptor alpha variable 24	TRAV24	0.228014	FALSE	20	0	NA	0.720997	2	2	NA	NA	NA	2	2	2	2	2	1.1716	NA	NA	1.76584	0	0	0	0	0	0.841667	1.68333	1.68333	0	0	0	1.68333	0	0.841667	0	0	0	0	0	0	0	0	0	0	0	0	0
A0A0B4J2D9	Immunoglobulin kappa variable 1D-13	IGKV1D-13	0.0677844	FALSE	6.66667	0	NA	2	NA	2	2	NA	NA	NA	NA	NA	NA	NA	NA	2	NA	2	0	0	0	0	0.841667	0	0	0	0	0	0	0	0	0	0	0.841667	0	0	0.841667	0	0	0	0	0	0	0	0
A0A0B4J2H0	Immunoglobulin heavy variable 1-69D	IGHV1-69D	1.35422	FALSE	58.3333	4	1.33102	0.0791338	1.19014	0.14672	1.1661	0.862431	0.722132	2	NA	2	1.2171	0.676281	NA	0.391313	0.23884	0.924708	15.15	0	0	2.24444	9.25833	15.15	10.1	11.7833	2.525	5.05	0	0	5.89167	6.73333	3.36667	4.20833	5.05	0	0	3.36667	0	0.841667	5.89167	5.05	0	3.36667	2.525
A0A0C4DH25	Immunoglobulin kappa variable 3D-20	IGKV3D-20	0.910359	FALSE	20	3	NA	NA	NA	NA	NA	NA	NA	NA	0.0656567	NA	NA	NA	NA	0.112443	0.0976124	0.0919041	0	0	0	0	0	0	0	0	0	0	0	0	0	0	0	0	0	0	0	0	0	0	0	0	0	0	0
A0A0C4DH26	Probable non-functional immunoglobulin kappa variable 6D-41	IGKV6D-41	0.149299	FALSE	10	1	NA	NA	NA	0.287633	NA	2	NA	NA	NA	NA	NA	NA	NA	2	NA	1.42921	0	0	0	0	0	0	0	0	0	0	0	0	1.68333	4.20833	1.68333	1.68333	0	0	0	0	1.68333	0	0	0	0	0	0
A0A0C4DH31	Immunoglobulin heavy variable 1-18	IGHV1-18	0.381524	FALSE	26.6667	1	NA	1.16176	NA	1.1547	NA	NA	2	1.2171	2	0.559589	NA	1.16176	NA	NA	1.1547	1.3012	0	0	0	0	0	2.525	3.36667	0	0	0	0	0	0	0.841667	0.841667	0	0	0	0	0	0	0	0	0	0	0	0.841667
A0A0C4DH35	Probable non-functional immunoglobulin heavy variable 3-35	IGHV3-35	1.27474	FALSE	66.6667	5	1.20306	1.37736	NA	1.19014	0.213112	0.256911	0.896294	1.33816	1.2171	2	0.303473	0.144796	0.325046	0.720997	0.666667	0.846651	8.41667	0	0	3.36667	0.841667	4.20833	0	0	0	0	0	0	0	5.05	0	2.525	4.20833	3.36667	3.36667	8.41667	1.68333	4.20833	2.525	1.68333	0	0.841667	4.20833
A0A0C4DH38	Immunoglobulin heavy variable 5-51	IGHV5-51	2.02559	FALSE	91.6667	11	0.649616	0.129266	0.127518	0.0952012	0.553422	0.685382	0.540406	0.303473	1.2171	0.167262	0.700238	0.161024	0.843457	0.30153	0.199546	0.444963	8.41667	1.68333	0.841667	1.12222	1.68333	2.525	1.68333	1.68333	5.89167	5.05	10.1	6.73333	5.89167	8.41667	5.05	5.89167	4.20833	0.841667	0.841667	5.05	0	2.525	1.68333	1.68333	0.841667	0.841667	3.36667
A0A0C4DH42	Immunoglobulin heavy variable 3-66	IGHV3-66	0.229161	FALSE	10	1	NA	NA	1.1547	NA	NA	NA	NA	NA	NA	NA	0.0890585	NA	NA	NA	NA	0.62188	0	0	0	0	0	0	0	0	1.68333	0	1.68333	0	0	0	0	0	0	0	0	0	0	0	0	0	0	0	0
A0A0C4DH55	Immunoglobulin kappa variable 3D-7	IGKV3D-7	0.153543	FALSE	10	1	NA	NA	NA	NA	NA	NA	1.1547	NA	NA	NA	0.344782	NA	NA	NA	NA	0.749741	0	0	0	0	0	0	0	0	0	0	0	0	0	0	0	0	0	0	0	0	0	0	0	0	0.841667	0.841667	0
A0A0C4DH67	Immunoglobulin kappa variable 1-8	IGKV1-8	1.64669	FALSE	75	8	1.1661	1.19905	0.208251	0.805097	0.167287	0.368683	0.228467	0.207839	0.666667	NA	0.140202	0.261492	0.0597945	0.670184	NA	0.473009	5.05	3.36667	0	0	1.68333	3.36667	0	0	3.36667	8.41667	5.05	3.36667	1.68333	7.575	0	2.525	3.36667	5.05	2.525	5.05	1.68333	0.841667	3.36667	3.36667	1.68333	1.68333	3.36667
A0A0J9YX35	Immunoglobulin heavy variable 3-64D	IGHV3-64D	0.176945	FALSE	13.3333	0	1.38837	NA	NA	NA	NA	NA	NA	1.2171	NA	NA	1.1547	2	NA	NA	2	1.55203	0	0	0.841667	4.48889	0	0	0	0	0	0	0	0	0	0	0	0	0	0	0	0	0	0	0	0	0	0	0
A0A0J9YXQ4	Paraneoplastic antigen Ma6E	PNMA6E	0.125893	FALSE	8.33333	0	0.702133	NA	NA	NA	NA	NA	1.2171	NA	NA	NA	NA	NA	NA	NA	NA	0.959615	1.68333	0	3.36667	2.24444	0	0	0	0	0	0	0	0	0	0	0	0	0	0	0	0	0	0	0	0	0	0	0.841667
A0A0K2S4Q6	Protein CD300H	CD300H	0.0915181	FALSE	8.33333	0	NA	NA	NA	NA	NA	NA	NA	0.740085	2	NA	2	NA	NA	NA	NA	1.58003	0	0	0	0	0	0	0	0	0	0	0	0	0	0	0	0	0	0	0	0	0	0	0	0	0	0	0
A0A1B0GUW6	Uncharacterized protein SPEM3	SPEM3	0.0734177	FALSE	8.33333	0	2	NA	NA	1.1547	NA	2	NA	NA	NA	NA	NA	NA	NA	2	NA	1.78868	0	0	0.841667	0	0	0	0	0	0	0	0	0	0	0	0.841667	0.841667	0	0	0	0	0	0	0	0.841667	0	0	0
A0A1B0GWK0	Parvalbumin-like EF-hand-containing protein	PVALEF	0.0587341	FALSE	6.66667	0	NA	NA	NA	NA	NA	NA	NA	2	2	NA	NA	NA	2	2	NA	2	0	0	0	0	0	0	0	0	0	0	0	0	0	0	0	0	0	0	0	0	0	0	0	0	0	0	0
A0AUZ9	KAT8 regulatory NSL complex subunit 1-like protein	KANSL1L	0.0824679	FALSE	8.33333	0	NA	NA	NA	NA	NA	NA	NA	0.740085	NA	2	NA	2	NA	NA	NA	1.58003	0	0	0	0	0	0	0	0	0	0	0	0	0	0	0	0	0	0	0	0	0	0	0	0	0	0	0
A0AVI2	Fer-1-like protein 5	FER1L5	0.268604	FALSE	21.6667	0	2	0.71788	NA	2	NA	2	NA	2	2	2	NA	2	NA	0.810088	NA	1.72533	0	0	0.841667	0	1.68333	0	1.68333	3.36667	0	0	0	0	0	0	0.841667	0	0	0	0	0	0	0	0	0.841667	0	0	0
A0FGR8	Extended synaptotagmin-2	ESYT2	0.0621435	FALSE	6.66667	0	NA	NA	NA	NA	NA	NA	2	NA	NA	NA	2	2	NA	NA	2	2	0	0	0	0	0	0	0	0	0	0	0	0	0	0	0	0	0	0	0	0	0	0	0	0	0	0	0.841667
A0JNW5	UHRF1-binding protein 1-like	UHRF1BP1L	0.0587341	FALSE	6.66667	0	NA	NA	NA	NA	NA	NA	NA	NA	NA	NA	2	NA	2	2	2	2	0	0	0	0	0	0	0	0	0	0	0	0	0	0	0	0	0	0	0	0	0	0	0	0	0	0	0
A0MZ66	Shootin-1	SHTN1	0.366356	FALSE	23.3333	0	2	2	1.1547	NA	2	2	0.71788	NA	2	2	2	2	2	NA	NA	1.8066	3.36667	0	0	0	0	0.841667	0	0	0	0	1.68333	1.68333	0	0	0	0	0	0	0	3.36667	1.68333	0	0	0	3.36667	1.68333	0
A1L0T0	2-hydroxyacyl-CoA lyase 2	ILVBL	0.10886	FALSE	10	0	NA	NA	NA	NA	NA	NA	NA	2	NA	2	2	NA	1.1547	2	NA	1.83094	0	0	0	0	0	0	0	0	0	0	0	0	0	0	0	0	0	0	0	0	0	0	0	0	0	0	0
A1L4K1	Fibronectin type III and SPRY domain-containing protein 2	FSD2	0.0915106	FALSE	10	0	2	NA	NA	2	2	1.1547	NA	NA	NA	2	NA	NA	NA	NA	NA	1.83094	0	0	0	1.12222	0	0	0	0	0	0	0	0	0	0	0.841667	0	0	0	0.841667	0	0	0.841667	0.841667	0	0	0	0
A2RUB6	Coiled-coil domain-containing protein 66	CCDC66	0.149918	FALSE	10	0	0.717096	1.1661	NA	NA	NA	NA	NA	NA	NA	NA	NA	2	NA	NA	NA	1.2944	0	1.68333	0.841667	1.12222	0	0	5.05	3.36667	0	0	0	0	0	0	0	0	0	0	0	0	0	0	0	0	0	0	0
A2RUS2	DENN domain-containing protein 3	DENND3	0.0858848	FALSE	6.66667	0	1.2171	NA	NA	NA	NA	NA	NA	NA	2	NA	NA	NA	NA	NA	2	1.73903	1.68333	0.841667	0	0	0	0	0	0	0	0	0	0	0	0	0	0	0	0	0	0	0	0	0	0	0	0	0
A2VDF0	Fucose mutarotase	FUOM	0.276879	FALSE	20	0	NA	NA	NA	1.2171	2	1.2171	NA	NA	NA	2	NA	0.764437	1.40799	NA	2	1.51523	0	0	0	0	0	0	0	0	0	0	0	0	0.841667	1.68333	0	0	0.841667	0	0	0	1.68333	0	0	0.841667	0	0	0
A2VDJ0	Transmembrane protein 131-like	TMEM131L	0.0677844	FALSE	6.66667	0	NA	NA	NA	NA	2	1.2171	NA	2	NA	NA	NA	NA	NA	NA	NA	1.73903	0	0	0	0	0	0	0	0	0	0	0	0	0	0	0	0	0	0	0.841667	0	1.68333	0.841667	0	0	0	0	0
A2VEC9	SCO-spondin	SSPOP	0.713685	FALSE	36.6667	1	NA	1.15713	1.1661	0.700238	2	1.52858	NA	NA	NA	NA	2	2	0.829372	0.348768	0.666667	1.23969	0	0	0	0	0	0	6.73333	8.41667	3.36667	0	5.05	0	0	3.36667	2.525	1.68333	0	2.525	0	0	11.7833	0.841667	0	0	0	0	0
A3KMH1	von Willebrand factor A domain-containing protein 8	VWA8	0.115252	FALSE	10	0	2	NA	NA	NA	1.2171	NA	NA	NA	NA	NA	2	2	NA	NA	2	1.84342	0	1.68333	0	0	0	0	0	0	0	0	0	0	0	0	0	0	0.841667	0	0	1.68333	0	0	0	0	0	0	0
A4D1U4	DENN domain-containing protein 11	DENND11	0.160663	FALSE	11.6667	0	1.27019	2	NA	1.28629	1.1547	NA	NA	NA	NA	NA	NA	NA	NA	NA	NA	1.4278	3.36667	0	0	1.12222	0	0.841667	0	0	0	0	0	0	0	2.525	0.841667	0	1.68333	0	0	1.68333	0	0	0	0	0	0	0
A4D2H0	cTAGE family member 15	CTAGE15	0.132152	FALSE	15	1	NA	NA	NA	0	NA	NA	NA	2	NA	1.1547	NA	NA	2	2	NA	1.43094	0	0	0	0	0	0	0	0	0	0	0	0	0.841667	0.841667	0.841667	0.841667	0	0	0	0	0	0	0	0	0	0	0
A4FU01	Myotubularin-related protein 11	MTMR11	0.0915181	FALSE	8.33333	0	NA	1.1547	NA	NA	NA	NA	NA	NA	NA	NA	2	NA	NA	NA	1.1547	1.43647	0	0	0	0	0	0	1.68333	1.68333	0	0	0	0	0	0	0	0	0	0	0	0	0	0	0	0	0	0	0
A4UGR9	Xin actin-binding repeat-containing protein 2	XIRP2	0.428826	FALSE	36.6667	0	0.680289	2	1.1547	1.1547	NA	2	2	2	2	0.740085	1.1547	2	NA	1.1547	1.33816	1.49056	0	0.841667	0.841667	1.12222	0	0.841667	0	0	0	1.68333	0	1.68333	0.841667	0	0	0.841667	0	0	0	0	0	0	0.841667	0	0	0	0
A5D8T8	C-type lectin domain family 18 member A	CLEC18A	0.088543	FALSE	6.66667	0	2	NA	2	NA	NA	NA	2	NA	NA	NA	NA	NA	NA	NA	2	2	0	0	0.841667	0	0	0	0	0	0	0	1.68333	0	0	0	0	0	0	0	0	0	0	0	0	0	0.841667	0	0
A5D8V7	Outer dynein arm-docking complex subunit 3	ODAD3	0.0858848	FALSE	6.66667	0	NA	NA	NA	NA	NA	NA	NA	2	2	2	2	NA	NA	NA	NA	2	0	0	0	0	0	0	0	0	0	0	0	0	0	0	0	0	0	0	0	0	0	0	0	0	0	0	0
A5PKW4	PH and SEC7 domain-containing protein 1	PSD	0.0980781	FALSE	8.33333	0	NA	NA	NA	NA	NA	NA	NA	2	NA	NA	NA	NA	1.28629	NA	1.2171	1.50113	0	0	0	0	0	0	0	0	0	0	0	0	0	0	0	0	0	0	0	0	0	0	0	0	0	0	0
A5PLK6	Regulator of G-protein signaling protein-like	RGSL1	0.088543	FALSE	6.66667	0	NA	NA	NA	NA	NA	NA	NA	NA	NA	NA	NA	1.2171	NA	2	2	1.73903	0	0	0	0	0	0	0	0	0	0	0	0	0	0	0	0	0	0	0	0	0	0	0	0	0	0	0
A5PLL1	Ankyrin repeat domain-containing protein 34B	ANKRD34B	0.0924372	FALSE	8.33333	0	NA	NA	NA	NA	NA	NA	NA	NA	NA	1.28629	2	2	2	NA	NA	1.82157	0	0	0	0	0	0	0	0	0	0	0	0	0	0	0	0	0	0	0	0	0	0	0	0	0	0	0
A5YKK6	CCR4-NOT transcription complex subunit 1	CNOT1	0.124295	FALSE	11.6667	0	2	NA	NA	2	2	NA	2	1.2171	NA	2	NA	NA	NA	NA	NA	1.86952	0	0	0	1.12222	0	0	0	0	0	0	0	0	0	0	0	0.841667	0	0	0.841667	0	0	0	0	0	0.841667	0	0
A6H8Y1	Transcription factor TFIIIB component B'' homolog	BDP1	0.115244	FALSE	11.6667	0	NA	1.1547	NA	NA	NA	2	NA	NA	NA	NA	2	2	2	NA	2	1.85912	0	0	0	0	0.841667	0.841667	0	0	0	0	0	0	0	0	0	0	0	0	0	0	0	0	0.841667	0	0	0	0
A6NC57	Ankyrin repeat domain-containing protein 62	ANKRD62	0.0858848	FALSE	6.66667	0	NA	NA	2	NA	NA	NA	NA	NA	2	NA	NA	NA	NA	NA	1.1547	1.71823	0	0	0	0	0	0	0	0	0.841667	0	0	0	0	0	0	0	0	0	0	0	0	0	0	0	0	0	0
A6NC98	Coiled-coil domain-containing protein 88B	CCDC88B	0.11958	FALSE	10	0	1.22592	NA	NA	2	NA	NA	NA	NA	NA	NA	1.2171	2	NA	NA	NA	1.61075	0	0	2.525	1.12222	0	0	0	0	0	0	0	0	0	0	0.841667	0	0	0	0	0	0	0	0	0	0	0	0
A6NCI8	Uncharacterized protein C2orf78	C2orf78	0.11791	FALSE	10	0	NA	NA	1.19905	NA	NA	NA	NA	2	NA	NA	NA	NA	1.1547	NA	2	1.58844	0	0	0	0	0	0	0	0	0	1.68333	0	3.36667	0	0	0	0	0	0	0	0	0	0	0	0	0	0	0
A6NDV4	Transmembrane protein 8B	TMEM8B	0.0768346	FALSE	6.66667	0	NA	NA	2	NA	NA	2	NA	NA	NA	NA	NA	NA	2	NA	2	2	0	0	0	0	0	0	0	0	0	1.68333	0	0	0	0	0	0	0	0	0	0	0	0	0.841667	0	0	0	0
A6NE01	Protein FAM186A	FAM186A	0.12696	FALSE	10	0	NA	NA	NA	2	NA	2	2	NA	NA	NA	NA	2	NA	2	2	2	0	0	0	0	0	0	0	0	0	0	0	0	0	0	0	0.841667	0	0	0	0	0	1.68333	0	0	0	0	0
A6NEC2	Puromycin-sensitive aminopeptidase-like protein	NPEPPSL1	0.151179	FALSE	13.3333	0	2	2	2	NA	2	NA	2	NA	NA	1.1547	NA	NA	2	NA	NA	1.87924	0	0.841667	0	0	0.841667	0	0	0	2.525	0	0	0	0	0	0	0	1.68333	0	0	0	0	0	0	0	0.841667	0	0
A6NEE1	Pleckstrin homology domain-containing family D member 1	PLEKHD1	0.184397	FALSE	13.3333	0	NA	NA	NA	NA	2	NA	0.798229	1.1547	NA	2	NA	2	NA	NA	NA	1.59059	0	0	0	0	0	0	0	0	0	0	0	0	0	0	0	0	1.68333	0	0	0	0	0	0	0	0.841667	0	2.525
A6NEM1	Golgin subfamily A member 6-like protein 9	GOLGA6L9	0.465034	FALSE	35	0	NA	2	NA	1.2171	1.33816	NA	0.810088	0.720997	0.685382	1.1547	2	1.2171	2	2	NA	1.37668	0	0	0	0	0	0	0	1.68333	0	0	0	0	0	1.68333	0.841667	0	0	0.841667	0	3.36667	0	0	0	0	1.68333	0.841667	0
A6NEN9	Uncharacterized protein CXorf65	CXorf65	0.185877	FALSE	6.66667	1	NA	NA	NA	NA	NA	NA	NA	NA	NA	NA	NA	NA	0.192343	NA	NA	0.192343	0	0	0	0	0	0	0	0	0	0	0	0	0	0	0	0	0	0	0	0	0	0	0	0	0	0	0
A6NES4	Maestro heat-like repeat-containing protein family member 2A	MROH2A	0.208218	FALSE	18.3333	0	NA	2	1.24909	1.1547	2	2	2	NA	NA	NA	NA	NA	1.1547	NA	2	1.69481	0	0	0	0	0	0.841667	0	0	0	1.68333	0	5.05	0.841667	0	0	0.841667	0	0	0.841667	0	0	0	0.841667	0	0	0.841667	0
A6NFA0	Protein FAM205C	FAM205C	0.180988	FALSE	13.3333	0	NA	NA	1.19905	2	NA	2	NA	NA	NA	NA	2	NA	1.28629	NA	2	1.74756	0	0	0	0	0	0	0	0	0	1.68333	3.36667	0	0	0	0	0.841667	0	0	0	0	1.68333	0	0	0	0	0	0
A6NGB9	WAS/WASL-interacting protein family member 3	WIPF3	0.0858848	FALSE	6.66667	0	2	NA	NA	NA	NA	NA	NA	NA	2	1.2171	NA	NA	NA	NA	NA	1.73903	0	0	1.68333	0	0	0	0	0	0	0	0	0	0	0	0	0	0	0	0	0	0	0	0	0	0	0	0
A6NGG8	Photoreceptor cilium actin regulator	PCARE	0.0980781	FALSE	8.33333	0	NA	2	NA	NA	NA	2	NA	NA	NA	NA	NA	NA	2	2	2	2	0	0	0	0	2.525	0	0	0	0	0	0	0	0	0	0	0	0	0	0	0	0	0	0.841667	0	0	0	0
A6NHC0	Calpain-8	CAPN8	0.18867	FALSE	18.3333	0	2	NA	NA	1.2171	NA	NA	NA	1.1547	NA	2	NA	2	2	0.666667	NA	1.57692	1.68333	0	0	0	0	0	0	0	0	0	0	0	1.68333	0.841667	0	0	0	0	0	0	0	0	0	0	0	0	0
A6NHR9	Structural maintenance of chromosomes flexible hinge domain-containing protein 1	SMCHD1	0.0915181	FALSE	8.33333	0	NA	NA	NA	NA	2	NA	NA	NA	2	NA	2	2	NA	2	NA	2	0	0	0	0	0	0	0	0	0	0	0	0	0	0	0	0	0	0.841667	0	0	0	0	0	0	0	0	0
A6NK97	Solute carrier family 22 member 20	SLC22A20P	0.0587341	FALSE	6.66667	0	NA	2	2	NA	2	NA	NA	NA	2	NA	NA	NA	NA	NA	NA	2	0	0	0	0	0.841667	0	0	0	0.841667	0	0	0	0	0	0	0	0.841667	0	0	0	0	0	0	0	0	0	0
A6NKB5	Pecanex-like protein 2	PCNX2	0.18867	FALSE	18.3333	0	NA	1.1547	1.2171	0.666667	NA	2	NA	NA	2	NA	NA	NA	2	NA	2	1.57692	0	0	0	0	0.841667	0.841667	0	0	0.841667	1.68333	0	0	0	0.841667	0.841667	0.841667	0	0	0	0	0	0	0	0.841667	0	0	0
A6NKG5	Retrotransposon-like protein 1	RTL1	0.0768346	FALSE	6.66667	0	NA	NA	1.2171	NA	NA	NA	NA	NA	NA	NA	NA	NA	NA	NA	1.2171	1.2171	0	0	0	0	0	0	0	0	0.841667	0	1.68333	0	0	0	0	0	0	0	0	0	0	0	0	0	0	0	0
A6NKL6	Transmembrane protein 200C	TMEM200C	0.144619	FALSE	13.3333	0	2	NA	NA	2	2	NA	2	NA	2	NA	1.1547	NA	NA	NA	2	1.87924	1.68333	0	0	0	0	0	0	0	0	0	0	0	0	0	0	0.841667	0	0	0.841667	0	0	0	0	0	0	0.841667	0
A6NM43	Putative T-complex protein 1 subunit theta-like 1	CCT8L1P	0.0915181	FALSE	8.33333	0	NA	NA	NA	2	NA	NA	NA	NA	2	NA	NA	NA	NA	1.2171	2	1.80427	0	0	0	0	0	0	0	0	0	0	0	0	0	0	0.841667	0	0	0	0	0	0	0	0	0	0	0	0
A6NM62	Leucine-rich repeat-containing protein 53	LRRC53	0.157247	FALSE	13.3333	0	NA	2	2	2	NA	NA	NA	NA	NA	NA	2	2	1.1547	2	NA	1.87924	0	0	0	0	2.525	0	0	0	0	0	3.36667	0	0	0.841667	0	0	0	0	0	0	0	0	0	0	0	0	0
A6NMB1	Sialic acid-binding Ig-like lectin 16	SIGLEC16	0.088543	FALSE	6.66667	0	NA	NA	NA	NA	2	NA	2	NA	NA	NA	2	NA	NA	NA	2	2	0	0	0	0	0	0	0	0	0	0	0	0	0	0	0	0	0	0	0	3.36667	0	0	0	0	0	0	0.841667
A6NMZ5	Olfactory receptor 4C45	OR4C45	0.164936	FALSE	16.6667	1	NA	2	NA	2	1.1547	2	NA	NA	NA	NA	NA	NA	NA	0	2	1.52578	0	0	0	0	0	0	0	1.68333	0	0	0	0	0	0	0	0.841667	0	0.841667	0.841667	0	1.68333	0	0	0	0	0	0
A6NMZ7	Collagen alpha-6(VI) chain	COL6A6	0.162719	FALSE	13.3333	0	NA	1.1547	NA	NA	NA	1.2171	NA	NA	NA	NA	2	NA	NA	1.1547	2	1.5053	0	0	0	0	0	1.68333	1.68333	0	0	0	0	0	0	0	0	0	0	0	0	0	1.68333	0	0.841667	0	0	0	0
A6NNC1	Putative POM121-like protein 1-like	Putative POM121-like protein 1-like	0.0677844	FALSE	6.66667	0	NA	NA	NA	2	NA	2	2	NA	NA	NA	NA	NA	NA	NA	2	2	0	0	0	0	0	0	0	0	0	0	0	0	0	0.841667	0	0	0	0	0	0	0	0	0.841667	0	0.841667	0	0
A6NNH2	Protein FAM90A27P	FAM90A27P	0.0858773	FALSE	8.33333	0	1.16713	2	NA	2	NA	NA	2	NA	NA	NA	NA	NA	NA	NA	NA	1.79178	0	0	0.841667	1.12222	0	0	1.68333	0	0	0	0	0	0	0	0	0.841667	0	0	0	0	0	0	0	0	0	0.841667	0
A6NNM8	Tubulin polyglutamylase TTLL13P	TTLL13P	0.120885	FALSE	11.6667	0	2	NA	1.2171	2	2	NA	NA	NA	NA	NA	2	2	NA	NA	NA	1.86952	0	0.841667	0	0	0	0	0	0	0.841667	1.68333	0	0	0.841667	0	0	0	0	0	0.841667	0	0	0	0	0	0	0	0
A6NNW6	Enolase 4	ENO4	0.0971514	FALSE	10	0	NA	NA	NA	NA	NA	2	NA	1.1547	2	NA	NA	NA	2	NA	2	1.83094	0	0	0	0	0	0	0	0	0	0	0	0	0	0	0	0	0	0	0	0	0	0	0	0.841667	0	0	0
A6NNZ2	Tubulin beta 8B	TUBB8B	0.216191	FALSE	10	1	NA	NA	NA	NA	NA	NA	NA	NA	NA	1.19905	0.314198	NA	NA	NA	NA	0.756625	0	0	0	0	0	0	0	0	0	0	0	0	0	0	0	0	0	0	0	0	0	0	0	0	0	0	0
A6NP61	ZAR1-like protein	ZAR1L	0.100568	FALSE	8.33333	0	NA	2	2	2	2	NA	NA	NA	NA	NA	NA	NA	NA	2	NA	2	0	0	0	0	0	0	0	1.68333	0	0	1.68333	0	0	0.841667	0	0	1.68333	0	0	0	0	0	0	0	0	0	0
A8K979	ERI1 exoribonuclease 2	ERI2	0.112277	FALSE	8.33333	0	NA	NA	NA	NA	NA	2	2	NA	2	2	NA	NA	NA	NA	2	2	0	0	0	0	0	0	0	0	0	0	0	0	0	0	0	0	0	0	0	0	0	0	0	3.36667	0	0	0
A8MPS7	Carbohydrate deacetylase	YDJC	0.342632	FALSE	26.6667	0	2	NA	1.1547	2	NA	2	1.2171	2	0.71788	NA	2	0.679884	2	NA	NA	1.57696	0	0	0	1.12222	0	0	0	0	0	1.68333	0	1.68333	0	0.841667	0	0	0	0	0	0	0	0	0	0.841667	1.68333	0	0.841667
A8MT33	Synaptonemal complex central element protein 1-like	SYCE1L	0.178322	FALSE	15	1	2	2	2	2	0.26703	2	NA	NA	NA	NA	NA	NA	NA	NA	NA	1.71117	0	0	0	1.12222	0	0	1.68333	0	2.525	0	0	0	0	0	0.841667	0	0.841667	0.841667	0.841667	1.68333	1.68333	0	0	0	0	0	0
A8MVX0	Rho guanine nucleotide exchange factor 33	ARHGEF33	0.163868	FALSE	15	0	2	NA	2	NA	NA	2	NA	1.2171	NA	2	2	2	NA	2	NA	1.90214	0	0	0.841667	0	0	0	0	0	0	0	0	1.68333	0	0	0	0	0	0	0	0	0	0	0.841667	0	0	0	0
A8MXK1	V-set and transmembrane domain-containing protein 5	VSTM5	0.199573	FALSE	15	0	NA	NA	NA	NA	NA	NA	0.685382	1.1716	NA	0.740085	NA	2	NA	NA	NA	1.14927	0	0	0	0	0	0	0	0	0	0	0	0	0	0	0	0	0	0	0	0	0	0	0	0	0	2.525	1.68333
A8TX70	Collagen alpha-5(VI) chain	COL6A5	0.0677844	FALSE	6.66667	0	NA	NA	NA	NA	NA	NA	1.1547	NA	NA	NA	NA	2	NA	NA	2	1.71823	0	0	0	0	0	0	0	0	0	0	0	0	0	0	0	0	0	0	0	0	0	0	0	0	0.841667	0.841667	0
A9YTQ3	Aryl hydrocarbon receptor repressor	AHRR	0.121327	FALSE	8.33333	0	NA	2	2	1.2171	NA	NA	NA	NA	NA	NA	NA	2	NA	NA	NA	1.80427	0	0	0	0	0	0	0	1.68333	0	0	0	1.68333	0.841667	1.68333	0	0	0	0	0	0	0	0	0	0	0	0	0
A9Z1Z3	Fer-1-like protein 4	FER1L4	0.171011	FALSE	15	0	NA	NA	2	NA	NA	NA	0.740085	2	NA	2	NA	NA	2	1.1547	NA	1.64913	0	0	0	0	0	0	0	0	0	0	0	3.36667	0	0	0	0	0	0	0	0	0	0	0	0	0.841667	0	0.841667
B1AJZ9	Forkhead-associated domain-containing protein 1	FHAD1	0.146509	FALSE	10	0	2	NA	2	NA	2	2	NA	NA	NA	NA	2	2	NA	NA	NA	2	3.36667	0	0	0	0	0	0	0	0.841667	0	0	0	0	0	0	0	0	0.841667	0	0	5.05	0	0	0	0	0	0
B1ANS9	WD repeat-containing protein 64	WDR64	0.100568	FALSE	8.33333	0	NA	2	NA	2	NA	2	NA	NA	NA	NA	NA	NA	1.2171	NA	NA	1.80427	0	0	0	0	0	0	0	1.68333	0	0	0	0	0	0	0	0.841667	0	0	0	0	1.68333	0	0	0	0	0	0
B2RTY4	Unconventional myosin-IXa	MYO9A	0.271579	FALSE	23.3333	0	1.2171	1.19905	NA	0.666667	2	NA	NA	NA	2	2	2	NA	2	2	2	1.70828	1.68333	0	0.841667	0	0	0	1.68333	3.36667	0	0	0	0	0.841667	0	0.841667	0.841667	0.841667	0	0	0	0	0	0	0	0	0	0
B2RXH4	BTB/POZ domain-containing protein 18	BTBD18	0.0919524	FALSE	6.66667	0	NA	NA	NA	NA	NA	NA	NA	2	NA	NA	2	1.27019	NA	NA	NA	1.75673	0	0	0	0	0	0	0	0	0	0	0	0	0	0	0	0	0	0	0	0	0	0	0	0	0	0	0
B4DYI2	Putative spermatogenesis-associated protein 31C2	SPATA31C2	0.111835	FALSE	11.6667	0	NA	2	NA	1.1547	2	NA	NA	NA	2	NA	NA	NA	1.1547	NA	NA	1.66188	0	0	0	0	0	0.841667	0	0	0	0	0	0	0.841667	0.841667	0	0	0.841667	0	0	0	0	0	0	0	0	0	0
C9JN71	Zinc finger protein 878	ZNF878	0.413171	FALSE	28.3333	2	NA	2	2	0.740085	NA	NA	NA	NA	NA	NA	2	NA	0.272021	0.95417	0.562747	1.21843	0	0	0	0	1.68333	0	0	0	2.525	0	0	0	0	0.841667	0.841667	1.68333	0	0	0	0	0	0	0	0	0	0	0
C9JVW0	Putative transmembrane protein INAFM1	INAFM1	0.14847	FALSE	10	0	1.27019	2	NA	NA	2	1.1547	NA	NA	NA	NA	NA	NA	NA	NA	NA	1.60622	3.36667	0	0	1.12222	0	1.68333	0	0	0	0	0	0	0	0	0	0	0	0	0	1.68333	1.68333	0	1.68333	0	0	0	0
D6RIA3	Uncharacterized protein C4orf54	C4orf54	0.180805	FALSE	16.6667	0	1.17551	2	1.1547	NA	NA	2	NA	2	NA	NA	NA	1.16713	2	NA	NA	1.64248	1.68333	0	0	1.12222	0	0.841667	0	0	0	1.68333	1.68333	0	0	0	0	0	0	0	0	0	0	0	0.841667	0	0	0	0
E5RIL1	Uroplakin-3b-like protein 2	UPK3BL2	0.586787	FALSE	43.3333	1	NA	NA	0.810088	0.666667	2	1.1547	2	0.94299	2	0.475547	0.720997	1.28629	1.2171	NA	2	1.27286	0	0	0	0	0	0	0	0	0.841667	3.36667	1.68333	0	0.841667	0	0.841667	0.841667	0	0.841667	0	0	0	0.841667	0	0.841667	0	0	0.841667
E9PAV3	Nascent polypeptide-associated complex subunit alpha, muscle-specific form	NACA	0.138978	FALSE	13.3333	0	1.16713	2	NA	NA	NA	2	NA	NA	NA	2	2	NA	NA	2	2	1.88102	0	0.841667	0	1.12222	0	0	1.68333	0	0	0	0	0	0	0	0	0	0	0	0	0	1.68333	0	0	0	0	0	0
H3BV60	Transforming growth factor-beta receptor type 3-like protein	TGFBR3L	0.0881012	FALSE	10	0	2	NA	NA	NA	NA	NA	NA	2	NA	NA	NA	2	NA	2	1.1547	1.83094	0	0	0.841667	0	0	0	0	0	0	0	0	0	0	0	0	0	0	0	0	0	0	0	0	0	0	0	0
M0R2J8	Doublecortin domain-containing protein 1	DCDC1	0.481536	FALSE	28.3333	1	2	2	1.19905	2	0.89957	0.248917	NA	NA	NA	NA	1.1547	2	NA	2	2	1.55022	0	0	1.68333	0	0	0	0	1.68333	0	0	1.68333	3.36667	0.841667	0	0	0	0.841667	0.841667	0	3.36667	5.05	1.68333	2.525	3.36667	0	0	0
O00141	Serine/threonine-protein kinase Sgk1	SGK1	0.193969	FALSE	15	0	NA	NA	2	NA	NA	NA	2	2	NA	NA	2	1.16713	1.1547	2	NA	1.76026	0	0	0	0	0	0	0	0	0	1.68333	0	0	0	0	0	0	0	0	0	0	0	0	0	0	0	0	0
O00151	PDZ and LIM domain protein 1	PDLIM1	0.985288	FALSE	46.6667	4	NA	1.1547	0.0753692	1.19316	2	NA	0.205685	0.907801	2	0.333323	0.210753	0.803564	NA	NA	NA	0.888435	0	0	0	0	1.68333	0	1.68333	0	2.525	3.36667	3.36667	3.36667	12.625	0	0	5.05	0.841667	0	0	0	0	0	0	0	4.20833	4.20833	4.20833
O00192	Armadillo repeat protein deleted in velo-cardio-facial syndrome	ARVCF	0.166129	FALSE	13.3333	0	NA	NA	NA	1.2171	NA	2	NA	NA	1.1547	2	NA	2	2	NA	NA	1.72863	0	0	0	0	0	0	0	0	0	0	0	0	0.841667	1.68333	0	0	0	0	0	0	1.68333	0	0	0	0	0	0
O00204	Sulfotransferase 2B1	SULT2B1	0.524328	FALSE	35	2	2	NA	NA	NA	2	NA	NA	0.810088	0.706321	1.2171	0.177867	0.28895	0.740085	NA	NA	0.992551	0	0	0.841667	0	0	0	0	0	0	0	0	0	0	0	0	0	0	0	0	1.68333	0	0	0	0	0	0	0
O00222	Metabotropic glutamate receptor 8	GRM8	0.0677844	FALSE	6.66667	0	2	2	NA	NA	NA	1.1547	NA	NA	NA	NA	NA	NA	NA	NA	NA	1.71823	0	0	0.841667	0	0	0	1.68333	0	0	0	0	0	0	0	0	0	0	0	0	0	0	0.841667	0.841667	0	0	0	0
O00295	Tubby-related protein 2	TULP2	0.0824679	FALSE	8.33333	0	NA	NA	NA	2	NA	2	NA	NA	NA	NA	NA	NA	2	1.1547	NA	1.78868	0	0	0	0	0	0	0	0	0	0	0	0	0	0	1.68333	0	0	0	0	0	0	0	0	0.841667	0	0	0
O00299	Chloride intracellular channel protein 1	CLIC1	1.4006	FALSE	63.3333	4	2	2	0.831257	0.487674	0.572888	1.28629	0.0906591	1.03335	2	0.343251	0.73674	2	2	0.682616	1.0608	1.1417	0	1.68333	0	0	12.625	0	0	0	6.73333	0	1.68333	1.68333	15.15	0.841667	11.7833	6.73333	15.15	2.525	1.68333	1.68333	0	0.841667	2.525	0	7.575	6.73333	5.05
O00329	Phosphatidylinositol 4,5-bisphosphate 3-kinase catalytic subunit delta isoform	PIK3CD	0.0587341	FALSE	6.66667	0	2	NA	2	1.1547	NA	NA	NA	NA	NA	NA	NA	NA	NA	NA	NA	1.71823	0	0.841667	0	0	0	0	0	0	0.841667	0	0	0	0.841667	0	0.841667	0	0	0	0	0	0	0	0	0	0	0	0
O00370	LINE-1 retrotransposable element ORF2 protein	LINE-1 retrotransposable element ORF2 protein	0.0858848	FALSE	6.66667	0	NA	NA	0.720997	2	NA	NA	NA	NA	NA	NA	NA	NA	NA	NA	NA	1.3605	0	0	0	0	0	0	0	0	0.841667	1.68333	1.68333	0	1.68333	0	0	0	0	0	0	0	0	0	0	0	0	0	0
O00391	Sulfhydryl oxidase 1	QSOX1	0.138978	FALSE	13.3333	0	2	NA	NA	NA	NA	NA	NA	1.1547	2	NA	0.720997	NA	2	NA	NA	1.57514	0	0	0	1.12222	0	0	0	0	0	0	0	0	0	0	0	0	0	0	0	0	0	0	0	0	0	0	0
O00411	DNA-directed RNA polymerase, mitochondrial	POLRMT	0.100568	FALSE	8.33333	0	2	2	NA	1.1547	NA	2	NA	NA	NA	NA	NA	NA	NA	NA	NA	1.78868	0	0	1.68333	0	0	0	0	1.68333	0	0	0	0	0.841667	0	0.841667	0	0	0	0	0	1.68333	0	0	0	0	0	0
O00418	Eukaryotic elongation factor 2 kinase	EEF2K	0.0768346	FALSE	6.66667	0	NA	NA	NA	NA	NA	NA	NA	NA	1.2171	2	NA	NA	NA	2	NA	1.73903	0	0	0	0	0	0	0	0	0	0	0	0	0	0	0	0	0	0	0	0	0	0	0	0	0	0	0
O00443	Phosphatidylinositol 4-phosphate 3-kinase C2 domain-containing subunit alpha	PIK3C2A	0.100568	FALSE	8.33333	0	2	1.2171	NA	NA	NA	NA	NA	NA	NA	2	2	NA	NA	NA	NA	1.80427	1.68333	0	0	0	0	0.841667	1.68333	0	0	0	0	0	0	0	0	0	0	0	0	0	0	0	0	0	0	0	0
O00468	Agrin	AGRN	0.209428	FALSE	18.3333	0	NA	2	2	0.666667	NA	NA	NA	NA	NA	2	2	NA	2	1.1547	2	1.72767	0	0	0	0	0	0	3.36667	0	0	0	0	1.68333	0.841667	0	0.841667	0.841667	0	0	0	0	0	0	0	0	0	0	0
O00472	RNA polymerase II elongation factor ELL2	ELL2	0.0587341	FALSE	6.66667	0	NA	NA	NA	NA	NA	2	NA	NA	NA	NA	NA	NA	1.1547	NA	2	1.71823	0	0	0	0	0	0	0	0	0	0	0	0	0	0	0	0	0	0	0	0	0	0	0	0.841667	0	0	0
O00512	B-cell CLL/lymphoma 9 protein	BCL9	0.168345	FALSE	16.6667	0	1.17551	NA	2	2	NA	2	2	2	NA	2	NA	NA	NA	1.1547	NA	1.79128	1.68333	0	0	1.12222	0	0	0	0	0.841667	0	0	0	0.841667	0	0	0	0	0	0	0	0	0	0.841667	0	0	0.841667	0
O00534	von Willebrand factor A domain-containing protein 5A	VWA5A	0.161156	FALSE	11.6667	0	1.1547	NA	NA	2	2	NA	NA	2	2	NA	NA	2	NA	NA	NA	1.85912	0	2.525	2.525	0	0	0	0	0	0	0	0	0	1.68333	0	0	0	0	0.841667	0	0	0	0	0	0	0	0	0
O00555	Voltage-dependent P/Q-type calcium channel subunit alpha-1A	CACNA1A	0.245187	FALSE	21.6667	0	NA	2	2	1.1547	NA	NA	2	0.666667	2	2	NA	2	1.1547	NA	NA	1.66401	0	0	0	0	0	0.841667	0	0	0	1.68333	0	0	0.841667	0	0.841667	0	0	0	0	0	0	0	0	0	0	0	0
O00584	Ribonuclease T2	RNASET2	0.118661	FALSE	10	0	2	NA	2	2	2	NA	NA	NA	1.1547	NA	NA	NA	NA	NA	NA	1.83094	0	0	0	1.12222	0	0	0	0	0	0	0	1.68333	0	0.841667	0	0	0.841667	0	0	0	0	0	0	0	0	0	0
O00757	Fructose-1,6-bisphosphatase isozyme 2	FBP2	0.419457	FALSE	28.3333	0	NA	1.19905	NA	0.886497	1.28629	2	2	2	2	2	1.1547	1.33816	2	NA	NA	1.62406	0	0	0	0	1.68333	0	3.36667	0	0	0	0	0	5.05	0	0.841667	1.68333	2.525	0.841667	0	0	0	0	0	1.68333	3.36667	0	0
O00763	Acetyl-CoA carboxylase 2	ACACB	0.0824679	FALSE	8.33333	0	NA	NA	NA	NA	NA	NA	2	2	NA	2	NA	2	NA	2	NA	2	0	0	0	0	0	0	0	0	0	0	0	0	0	0	0	0	0	0	0	0	0	0	0	0	0	0.841667	0
O14513	Nck-associated protein 5	NCKAP5	0.135569	FALSE	13.3333	0	2	NA	1.2171	NA	NA	2	NA	NA	NA	NA	2	2	NA	1.1547	NA	1.72863	1.68333	0	0	0	0	0	0	0	0.841667	1.68333	0	0	0	0	0	0	0	0	0	0	0	0	0.841667	0	0	0	0
O14524	Nuclear envelope integral membrane protein 1	NEMP1	0.0768346	FALSE	6.66667	0	NA	NA	2	NA	NA	2	NA	NA	NA	NA	NA	NA	2	NA	2	2	0	0	0	0	0	0	0	0	0	0	0	1.68333	0	0	0	0	0	0	0	0	0	0	0	0.841667	0	0	0
O14525	Astrotactin-1	ASTN1	0.0587341	FALSE	6.66667	0	NA	NA	NA	2	NA	NA	NA	2	NA	NA	2	2	NA	NA	NA	2	0	0	0	0	0	0	0	0	0	0	0	0	0.841667	0	0	0	0	0	0	0	0	0	0	0	0	0	0
O14526	F-BAR domain only protein 1	FCHO1	0.419457	FALSE	28.3333	0	NA	0.706321	0.666667	1.2171	1.19014	2	NA	NA	NA	NA	2	NA	1.19905	2	1.2171	1.35515	0	0	0	0	0	3.36667	3.36667	1.68333	1.68333	1.68333	1.68333	0	0	0.841667	0	1.68333	0	2.525	0	5.05	0	0	0.841667	0	0	0	0
O14529	Homeobox protein cut-like 2	CUX2	0.348534	FALSE	21.6667	1	NA	2	1.24909	NA	1.22555	0.364817	NA	NA	NA	2	2	NA	1.1547	NA	NA	1.42774	0	0	0	0	0	0	10.1	0	0	1.68333	5.05	0	0	0	0	0	0	4.20833	0	1.68333	1.68333	0.841667	0.841667	2.525	0	0	0
O14578	Citron Rho-interacting kinase	CIT	0.100568	FALSE	8.33333	0	NA	NA	2	NA	2	NA	NA	NA	NA	NA	2	NA	1.1547	NA	NA	1.78868	0	0	0	0	0	0	0	0	0	0	1.68333	0	0	0	0	0	0	0	0	1.68333	0	0	0	0	0	0	0
O14607	Histone demethylase UTY	UTY	0.221446	FALSE	21.6667	0	NA	2	NA	2	NA	1.2171	NA	NA	2	2	1.2171	0.680289	2	2	NA	1.67939	0	0	0	0	0	0.841667	0	0	0	0	0	0	0	0	0	0.841667	0	0	0	0	1.68333	0.841667	0	0	0	0	0
O14641	Segment polarity protein dishevelled homolog DVL-2	DVL2	0.274713	FALSE	20	0	NA	NA	NA	NA	NA	NA	2	0.763707	0.666667	1.2171	1.40799	2	NA	NA	NA	1.34258	0	0	0	0	0	0	0	0	0	0	0	0	0	0	0	0	0	0	0	0	0	0	0	0	0	0.841667	0
O14646	Chromodomain-helicase-DNA-binding protein 1	CHD1	0.173986	FALSE	16.6667	0	2	NA	2	NA	NA	2	NA	NA	NA	NA	1.1547	NA	2	0.740085	2	1.69926	1.68333	0	0	0	0	0	0	0	0	1.68333	0	0	0	0	0	0	0	0	0	0	0	0	0	0.841667	0	0	0
O14686	Histone-lysine N-methyltransferase 2D	KMT2D	0.9297	FALSE	58.3333	4	0.86359	1.37736	2	0.763707	0.650426	0.233612	0.740085	1.2171	NA	NA	0.485536	0.395984	0.740085	NA	1.2171	0.890382	1.68333	0	0.841667	4.48889	0.841667	4.20833	0	0	0.841667	0	0	0	2.525	0.841667	0	1.68333	1.68333	0.841667	4.20833	16.8333	8.41667	2.525	4.20833	5.05	0.841667	0.841667	0
O14735	CDP-diacylglycerol--inositol 3-phosphatidyltransferase	CDIPT	0.0971514	FALSE	10	0	2	NA	2	NA	2	NA	NA	NA	2	NA	2	NA	NA	2	NA	2	0	0	0.841667	0	0	0	0	0	0.841667	0	0	0	0	0	0	0	0.841667	0	0	0	0	0	0	0	0	0	0
O14745	Na(+)/H(+) exchange regulatory cofactor NHE-RF1	SLC9A3R1	0.488641	FALSE	33.3333	0	1.1547	2	1.1547	1.28629	1.1547	2	1.1716	NA	2	0.810088	0.916778	2	NA	NA	NA	1.42262	1.68333	0	1.68333	0	0.841667	0	0	0	0	1.68333	0	1.68333	2.525	0	0.841667	0	1.68333	0	0	1.68333	0	0	0.841667	0	0	2.525	0
O14773	Tripeptidyl-peptidase 1	TPP1	0.212262	FALSE	16.6667	0	1.15604	NA	0.666667	NA	NA	NA	1.2171	2	NA	2	NA	2	NA	NA	NA	1.50663	0	0	2.525	2.24444	0	0	0	0	0	1.68333	1.68333	1.68333	0	0	0	0	0	0	0	0	0	0	0	0	1.68333	0	0.841667
O14791	Apolipoprotein L1	APOL1	0.546285	FALSE	35	2	NA	2	2	2	0.210753	1.1547	0.720997	0.720354	NA	2	NA	NA	NA	0.239055	2	1.30459	0	0	0	0	0	0	0	3.36667	0	0	0	1.68333	0	0	0	0.841667	0.841667	1.68333	1.68333	1.68333	0	0.841667	0	0.841667	0	1.68333	0.841667
O14802	DNA-directed RNA polymerase III subunit RPC1	POLR3A	0.0587341	FALSE	6.66667	0	NA	NA	NA	2	NA	2	2	NA	NA	NA	NA	NA	NA	2	NA	2	0	0	0	0	0	0	0	0	0	0	0	0	0	0.841667	0	0	0	0	0	0	0	0	0.841667	0	0	0.841667	0
O14827	Ras-specific guanine nucleotide-releasing factor 2	RASGRF2	0.0677844	FALSE	6.66667	0	NA	2	NA	NA	NA	NA	1.2171	NA	NA	NA	NA	NA	NA	2	NA	1.73903	0	0	0	0	0.841667	0	0	0	0	0	0	0	0	0	0	0	0	0	0	0	0	0	0	0	0	0	0.841667
O14829	Serine/threonine-protein phosphatase with EF-hands 1	PPEF1	0.0587341	FALSE	6.66667	0	NA	NA	NA	1.1547	NA	NA	NA	NA	NA	NA	NA	2	NA	2	NA	1.71823	0	0	0	0	0	0	0	0	0	0	0	0	0.841667	0.841667	0	0	0	0	0	0	0	0	0	0	0	0	0
O14924	Regulator of G-protein signaling 12	RGS12	0.352433	FALSE	26.6667	2	NA	NA	2	2	0.44469	NA	0.89957	2	2	NA	2	0.399661	NA	NA	NA	1.46799	0	0	0	0	0	0	0	0	0.841667	0	0	0	0	0	0	0.841667	0.841667	0.841667	1.68333	3.36667	0	0	0	0	0.841667	0.841667	0
O14967	Calmegin	CLGN	0.0677844	FALSE	6.66667	0	NA	NA	NA	2	NA	NA	NA	2	NA	2	NA	NA	2	NA	NA	2	0	0	0	0	0	0	0	0	0	0	0	0	0	0.841667	0	0	0	0	0	0	0	0	0	0	0	0	0
O14974	Protein phosphatase 1 regulatory subunit 12A	PPP1R12A	0.198646	FALSE	16.6667	0	0.720997	NA	NA	1.1547	2	2	2	NA	NA	2	NA	NA	NA	NA	2	1.69653	1.68333	0.841667	1.68333	0	0	0	0	0	0	0	0	0	0.841667	0.841667	0	0	1.68333	0	0	0	0	1.68333	0	0	2.525	0	0
O14980	Exportin-1	XPO1	0.0768346	FALSE	6.66667	0	NA	NA	NA	NA	NA	NA	NA	2	2	2	NA	NA	NA	NA	2	2	0	0	0	0	0	0	0	0	0	0	0	0	0	0	0	0	0	0	0	0	0	0	0	0	0	0	0
O15013	Rho guanine nucleotide exchange factor 10	ARHGEF10	0.0858848	FALSE	6.66667	0	2	NA	NA	NA	NA	NA	NA	NA	NA	2	NA	NA	NA	NA	1.1547	1.71823	0	0	0.841667	0	0	0	0	0	0	0	0	0	0	0	0	0	0	0	0	0	0	0	0	0	0	0	0
O15018	PDZ domain-containing protein 2	PDZD2	0.266483	FALSE	18.3333	0	0.776412	0.810088	2	NA	2	NA	NA	NA	NA	NA	NA	NA	1.1547	NA	2	1.45687	1.68333	0	5.89167	2.24444	0.841667	3.36667	0	1.68333	0.841667	0	0	0	0	0	0	0	0	0	0.841667	0	0	0	0	0	0	0	0
O15021	Microtubule-associated serine/threonine-protein kinase 4	MAST4	0.452524	FALSE	31.6667	1	2	1.1547	1.19905	NA	NA	NA	1.2171	0.219581	0.720997	NA	2	NA	1.1547	2	2	1.36661	0	1.68333	0	0	0	0	3.36667	3.36667	0	3.36667	1.68333	0	0	0	0	0	0	0	0	0	0	0	0	0	0	0.841667	0
O15027	Protein transport protein Sec16A	SEC16A	0.12696	FALSE	10	0	NA	NA	1.19905	NA	NA	NA	NA	NA	1.2171	NA	1.1547	NA	NA	NA	NA	1.19028	0	0	0	0	0	0	0	0	0	1.68333	0	3.36667	0	0	0	0	0	0	0	0	0	0	0	0	0	0	0
O15031	Plexin-B2	PLXNB2	0.0824679	FALSE	8.33333	0	NA	2	NA	2	NA	NA	NA	NA	NA	NA	NA	NA	2	NA	1.2171	1.80427	0	0	0	0	0.841667	0	0	0	0	0	0	0	0	0	0	0.841667	0	0	0	0	0	0	0	0	0	0	0
O15049	NEDD4-binding protein 3	N4BP3	0.0621435	FALSE	6.66667	0	NA	NA	NA	NA	2	2	NA	2	NA	NA	NA	2	NA	NA	NA	2	0	0	0	0	0	0	0	0	0	0	0	0	0	0	0	0	0.841667	0	0	0	0	0	0	0.841667	0	0	0
O15050	TPR and ankyrin repeat-containing protein 1	TRANK1	0.0915181	FALSE	8.33333	0	NA	NA	NA	2	NA	NA	1.2171	NA	NA	2	2	NA	NA	NA	NA	1.80427	0	0	0	0	0	0	0	0	0	0	0	0	0	0	0.841667	0	0	0	0	0	0	0	0	0	0.841667	1.68333	0
O15054	Lysine-specific demethylase 6B	KDM6B	0.0858773	FALSE	8.33333	0	2	NA	NA	NA	NA	2	2	NA	NA	2	2	NA	NA	NA	NA	2	0	0	0	1.12222	0	0	0	0	0	0	0	0	0	0	0	0	0	0	0	0	0	0	0	0.841667	0	0	0
O15056	Synaptojanin-2	SYNJ2	0.0677844	FALSE	6.66667	0	NA	NA	NA	2	NA	NA	NA	2	NA	NA	NA	2	NA	2	NA	2	0	0	0	0	0	0	0	0	0	0	0	0	0.841667	0	0	0	0	0	0	0	0	0	0	0	0	0	0
O15061	Synemin	SYNM	0.698615	FALSE	48.3333	2	2	NA	0.457627	0.508253	NA	1.1547	0.71788	0.872237	NA	0.763707	1.1547	0.748018	2	1.1716	2	1.12906	0	0	0.841667	0	0	0	0	0	0.841667	1.68333	1.68333	5.05	4.20833	0.841667	1.68333	0.841667	0	0	0	0	0	0.841667	0.841667	0	3.36667	1.68333	0
O15063	Granule associated Rac and RHOG effector protein 1	GARRE1	0.0915181	FALSE	8.33333	0	NA	NA	NA	NA	NA	2	NA	NA	NA	2	2	1.2171	NA	NA	NA	1.80427	0	0	0	0	0	0	0	0	0	0	0	0	0	0	0	0	0	0	0	0	0	0.841667	0	0	0	0	0
O15072	A disintegrin and metalloproteinase with thrombospondin motifs 3	ADAMTS3	0.159303	FALSE	15	0	NA	NA	NA	NA	NA	NA	1.1547	2	NA	2	0.720997	2	2	NA	NA	1.64595	0	0	0	0	0	0	0	0	0	0	0	0	0	0	0	0	0	0	0	0	0	0	0	0	0.841667	0.841667	0
O15078	Centrosomal protein of 290 kDa	CEP290	0.153669	FALSE	13.3333	0	NA	NA	1.1547	NA	NA	NA	1.1547	NA	NA	2	NA	NA	NA	0.666667	NA	1.24402	0	0	0	0	0	0	0	0	0	1.68333	0	1.68333	0	0	0	0	0	0	0	0	0	0	0	0	0	1.68333	0
O15085	Rho guanine nucleotide exchange factor 11	ARHGEF11	0.109611	FALSE	10	0	NA	2	NA	NA	NA	NA	2	NA	NA	NA	2	2	2	NA	2	2	0	0	0	0	0	0	1.68333	0	0	0	0	0	0	0	0	0	0	0	0	0	0	0	0	0	0.841667	0	0
O15111	Inhibitor of nuclear factor kappa-B kinase subunit alpha	CHUK	0.100561	FALSE	10	0	1.16713	NA	NA	NA	2	NA	NA	NA	NA	NA	2	NA	2	NA	2	1.83343	0	0.841667	0	1.12222	0	0	0	0	0	0	0	0	0	0	0	0	0	0.841667	0	0	0	0	0	0	0	0	0
O15143	Actin-related protein 2/3 complex subunit 1B	ARPC1B	0.811409	FALSE	55	1	2	1.1547	0.673536	0.720997	0.810088	0.810088	0.390399	0.740085	NA	0.763707	NA	NA	1.1547	0.740085	0.706321	0.888726	0	2.525	0	0	0	0	1.68333	1.68333	2.525	3.36667	0	3.36667	1.68333	0.841667	0	1.68333	3.36667	0.841667	0	1.68333	0	0.841667	1.68333	3.36667	2.525	3.36667	0.841667
O15164	Transcription intermediary factor 1-alpha	TRIM24	0.0677844	FALSE	6.66667	0	NA	2	NA	NA	2	2	NA	NA	NA	NA	NA	NA	NA	2	NA	2	0	0	0	0	0.841667	0	0	0	0	0	0	0	0	0	0	0	0	0	0	1.68333	0	0	0	0.841667	0	0	0
O15195	Villin-like protein	VILL	0.159295	FALSE	16.6667	0	NA	NA	NA	2	NA	NA	2	2	2	NA	2	1.16713	2	2	2	1.90746	0	0	0	0	0	0	0	0	0	0	0	0	0.841667	0	0	0	0	0	0	0	0	0	0	0	0.841667	0	0
O15204	ADAM DEC1	ADAMDEC1	0.0915181	FALSE	8.33333	0	NA	NA	NA	2	NA	NA	NA	NA	2	NA	1.2171	2	NA	NA	NA	1.80427	0	0	0	0	0	0	0	0	0	0	0	0	0	0.841667	0	0	0	0	0	0	0	0	0	0	0	0	0
O15218	G-protein coupled receptor 182	GPR182	0.21333	FALSE	18.3333	0	2	1.2171	2	NA	2	NA	NA	NA	NA	NA	2	NA	2	1.1547	1.2171	1.69861	0	2.525	0	0	0.841667	0	0	1.68333	0	1.68333	0	0	0	0	0	0	0	0.841667	0	0	0	0	0	0	0	0	0
O15231	Zinc finger protein 185	ZNF185	0.162719	FALSE	13.3333	0	NA	2	2	1.2171	NA	2	NA	1.2171	NA	NA	NA	NA	NA	NA	2	1.73903	0	0	0	0	0	0	1.68333	0	0	1.68333	0	0	1.68333	0	0.841667	0	0	0	0	0	0	0	0.841667	0	0	0	0
O15232	Matrilin-3	MATN3	0.0971514	FALSE	10	0	NA	NA	NA	2	NA	2	2	NA	NA	NA	2	NA	2	2	NA	2	0	0	0	0	0	0	0	0	0	0	0	0	0	0	0	0.841667	0	0	0	0	0	0	0	0.841667	0.841667	0	0
O15245	Solute carrier family 22 member 1	SLC22A1	0.150694	FALSE	11.6667	0	NA	2	NA	2	NA	2	NA	NA	NA	NA	2	NA	2	1.2171	NA	1.86952	0	0	0	0	0	0	0	3.36667	0	0	0	0	0	0	1.68333	0	0	0	0	0	0	0.841667	0	0	0	0	0
O15258	Protein RER1	RER1	0.0794928	FALSE	6.66667	0	2	NA	NA	NA	NA	NA	2	NA	NA	2	NA	NA	NA	2	NA	2	0	0.841667	0	0	0	0	0	0	0	0	0	0	0	0	0	0	0	0	0	0	0	0	0	0	0	0	0
O15297	Protein phosphatase 1D	PPM1D	0.18867	FALSE	18.3333	0	2	NA	0.720997	2	2	1.1547	NA	NA	NA	NA	NA	2	2	2	NA	1.73446	0	0.841667	0	0	0	0	0	0	0.841667	0	1.68333	1.68333	0	0	0	0.841667	0	0	0.841667	0	0	0.841667	0	0.841667	0	0	0
O15353	Forkhead box protein N1	FOXN1	0.192237	FALSE	13.3333	0	1.17551	NA	NA	NA	NA	2	NA	NA	NA	NA	NA	2	2	2	1.2171	1.7321	1.68333	0	0	1.12222	0	0	0	0	0	0	0	0	0	0	0	0	0	0	0	0	1.68333	0	0	0	0	0	0
O15403	Monocarboxylate transporter 7	SLC16A6	0.60809	FALSE	46.6667	1	2	NA	1.19905	2	2	0.26703	0.685382	0.772895	0.720997	2	0.740085	0.740085	0.720997	NA	NA	1.15388	1.68333	0	0	0	0	0	0	0	0	0	1.68333	3.36667	0	0.841667	0	0	0	0	1.68333	0	1.68333	0.841667	0.841667	0.841667	0	2.525	1.68333
O15439	ATP-binding cassette sub-family C member 4	ABCC4	0.202056	FALSE	16.6667	0	1.1547	NA	NA	NA	NA	NA	2	NA	NA	NA	NA	1.17551	0.763707	NA	1.1547	1.24972	0	0.841667	0.841667	0	0	0	0	0	0	0	0	0	0	0	0	0	0	0	0	0	0	0	0	0	0	0	0.841667
O15457	MutS protein homolog 4	MSH4	0.245305	FALSE	18.3333	0	0.680289	NA	2	NA	0.740085	1.2171	NA	NA	2	NA	2	NA	NA	NA	NA	1.43958	0	0.841667	0.841667	1.12222	0	0	0	0	0	3.36667	0	0	0	0	0	0	0.841667	0.841667	0	1.68333	1.68333	0.841667	0	0	0	0	0
O15504	Nucleoporin NUP42	NUP42	0.0768346	FALSE	6.66667	0	NA	2	NA	NA	NA	NA	NA	NA	1.2171	NA	2	NA	NA	NA	NA	1.73903	0	0	0	0	0	0	0	1.68333	0	0	0	0	0	0	0	0	0	0	0	0	0	0	0	0	0	0	0
O15516	Circadian locomoter output cycles protein kaput	CLOCK	0.168353	FALSE	15	0	NA	2	2	NA	2	NA	NA	2	1.1547	2	NA	NA	1.1547	NA	NA	1.75849	0	0	0	0	0	0	0	1.68333	0	0	1.68333	0	0	0	0	0	0	0.841667	0	0	0	0	0	0	0	0	0
O15527	N-glycosylase/DNA lyase	OGG1	0.106202	FALSE	10	0	NA	NA	2	NA	1.2171	2	NA	NA	NA	NA	1.2171	NA	NA	NA	NA	1.60855	0	0	0	0	0	0	0	0	0.841667	0	0	0	0	0	0	0	0	0.841667	0	1.68333	0	0.841667	0	0	0	0	0
O15534	Period circadian protein homolog 1	PER1	0.111835	FALSE	11.6667	0	NA	NA	2	1.1547	NA	2	NA	NA	NA	NA	2	NA	NA	2	2	1.85912	0	0	0	0	0	0	0	0	0	1.68333	0	0	0.841667	0	0.841667	0	0	0	0	0	0	0.841667	0	0	0	0	0
O15541	E3 ubiquitin-protein ligase RNF113A	RNF113A	0.274996	FALSE	21.6667	0	2	NA	2	NA	NA	2	NA	NA	NA	NA	1.1547	2	1.1547	1.1547	0.740085	1.52552	1.68333	0	0	0	0	0	0	0	0	3.36667	0	0	0	0	0	0	0	0	0	0	0	0	0.841667	0	0	0	0
O43143	Pre-mRNA-splicing factor ATP-dependent RNA helicase DHX15	DHX15	0.115252	FALSE	10	0	NA	2	NA	NA	NA	NA	NA	2	NA	2	1.1547	NA	NA	2	NA	1.83094	0	0	0	0	0	0	1.68333	0	0	0	0	0	0	0	0	0	0	0	0	0	0	0	0	0	0	0	0
O43149	Zinc finger ZZ-type and EF-hand domain-containing protein 1	ZZEF1	0.224863	FALSE	20	0	NA	2	NA	NA	2	2	1.2171	1.2171	2	NA	NA	1.16713	NA	2	2	1.73348	0	0	0	0	0	0	1.68333	0	0	0	0	0	0	0	0	0	0	0	0	1.68333	0	0	0	0.841667	1.68333	0.841667	0
O43150	Arf-GAP with SH3 domain, ANK repeat and PH domain-containing protein 2	ASAP2	0.760866	FALSE	51.6667	4	0.126343	1.28629	0.482515	0.457627	NA	0.740085	0.348768	1.2171	0.666667	1.24909	NA	1.1716	NA	2	NA	0.886008	1.68333	1.68333	1.68333	1.12222	2.525	0.841667	0	0	1.68333	8.41667	1.68333	1.68333	1.68333	5.05	1.68333	0.841667	0	0	0	0	1.68333	0.841667	0	0.841667	0.841667	1.68333	1.68333
O43151	Methylcytosine dioxygenase TET3	TET3	0.0677844	FALSE	6.66667	0	NA	2	NA	NA	2	NA	2	NA	NA	NA	NA	NA	2	NA	NA	2	0	0	0	0	0.841667	0	0	0	0	0	0	0	0	0	0	0	0.841667	0	0	0	0	0	0	0	0	0	0
O43157	Plexin-B1	PLXNB1	0.0587341	FALSE	6.66667	0	NA	NA	2	NA	NA	NA	NA	2	NA	NA	2	NA	NA	2	NA	2	0	0	0	0	0	0	0	0	0.841667	0	0	0	0	0	0	0	0	0	0	0	0	0	0	0	0	0	0
O43159	Ribosomal RNA-processing protein 8	RRP8	0.19177	FALSE	15	0	NA	0.810088	NA	1.1547	NA	NA	NA	NA	NA	NA	NA	NA	NA	0.89957	2	1.21609	0	0	0	0	0.841667	0	1.68333	3.36667	0	0	0	0	0	0	0.841667	0.841667	0	0	0	0	0	0	0	0	0	0	0
O43166	Signal-induced proliferation-associated 1-like protein 1	SIPA1L1	0.151179	FALSE	13.3333	0	NA	NA	NA	NA	NA	2	1.1547	2	NA	1.1716	NA	2	2	NA	NA	1.72105	0	0	0	0	0	0	0	0	0	0	0	0	0	0	0	0	0	0	0	0	1.68333	0	0	0	0.841667	0.841667	0
O43175	D-3-phosphoglycerate dehydrogenase	PHGDH	0.183963	FALSE	15	0	2	2	NA	NA	NA	2	2	NA	NA	1.1716	NA	2	NA	2	2	1.89645	0	0	0.841667	0	1.68333	0	0	0	0	0	0	0	0	0	0	0	0	0	0	0	0	0.841667	0	0	0	1.68333	0
O43196	MutS protein homolog 5	MSH5	0.0587341	FALSE	6.66667	0	NA	NA	NA	2	NA	NA	NA	NA	NA	NA	NA	NA	0.666667	NA	NA	1.33333	0	0	0	0	0	0	0	0	0	0	0	0	0	0	0.841667	0	0	0	0	0	0	0	0	0	0	0	0
O43264	Centromere/kinetochore protein zw10 homolog	ZW10	0.115252	FALSE	10	0	NA	2	NA	2	NA	2	NA	NA	2	NA	2	NA	NA	2	NA	2	0	0	0	0	0	0.841667	0	0	0	0	0	0	0	0	0.841667	0	0	0	0	0	0	0	0	1.68333	0	0	0
O43281	Embryonal Fyn-associated substrate	EFS	0.0975933	FALSE	6.66667	0	NA	NA	NA	NA	2	NA	NA	NA	NA	NA	1.33816	2	NA	NA	NA	1.77939	0	0	0	0	0	0	0	0	0	0	0	0	0	0	0	0	0	0	0	1.68333	0	0	0	0	0	0	0
O43306	Adenylate cyclase type 6	ADCY6	0.0768346	FALSE	6.66667	0	NA	NA	NA	NA	2	2	2	NA	NA	2	NA	NA	NA	NA	NA	2	0	0	0	0	0	0	0	0	0	0	0	0	0	0	0	0	0	1.68333	0	0	0	0	0.841667	0	0	0.841667	0
O43314	Inositol hexakisphosphate and diphosphoinositol-pentakisphosphate kinase 2	PPIP5K2	0.573179	FALSE	41.6667	3	NA	NA	2	2	NA	NA	0.763707	0.348768	NA	0.508253	1.2171	0.124958	0.851213	2	1.1547	1.09687	0	0	0	0	0	0	0	0	0.841667	0	0	0	0	0	0	0.841667	0	0	0	0	0	0	0	0	0	2.525	0.841667
O43347	RNA-binding protein Musashi homolog 1	MSI1	0.0768346	FALSE	6.66667	0	NA	NA	2	NA	NA	2	NA	NA	NA	NA	NA	NA	2	NA	2	2	0	0	0	0	0	0	0	0	0	0	0	1.68333	0	0	0	0	0	0	0	0	0	0	0.841667	0	0	0	0
O43396	Thioredoxin-like protein 1	TXNL1	0.236137	FALSE	21.6667	0	NA	2	2	NA	NA	2	2	1.1547	2	1.1547	1.2171	1.2171	NA	NA	NA	1.63818	0	0	0	0	0	0	0	1.68333	0.841667	0	0	0	0	0	0	0	0	0	0	0	0	0	0.841667	0	0.841667	0	0
O43426	Synaptojanin-1	SYNJ1	0.0824679	FALSE	8.33333	0	NA	NA	2	2	2	NA	NA	NA	NA	NA	2	NA	NA	2	NA	2	0	0	0	0	0	0	0	0	0	0	1.68333	0	0	0	0	0.841667	0	0	0.841667	0	0	0	0	0	0	0	0
O43432	Eukaryotic translation initiation factor 4 gamma 3	EIF4G3	0.0915181	FALSE	8.33333	0	NA	NA	2	NA	NA	NA	2	2	NA	1.2171	NA	NA	NA	NA	NA	1.80427	0	0	0	0	0	0	0	0	0	1.68333	0	0	0	0	0	0	0	0	0	0	0	0	0	0	0	0.841667	0
O43490	Prominin-1	PROM1	0.0768346	FALSE	6.66667	0	NA	2	2	2	NA	NA	NA	NA	NA	NA	2	NA	NA	NA	NA	2	0	0	0	0	0	0	1.68333	0	0	0	0	1.68333	0.841667	0	0	0	0	0	0	0	0	0	0	0	0	0	0
O43520	Phospholipid-transporting ATPase IC	ATP8B1	0.115252	FALSE	10	0	NA	NA	2	NA	2	2	NA	2	NA	NA	NA	2	NA	NA	2	2	0	0	0	0	0	0	0	0	0	0	1.68333	0	0	0	0	0	0	0.841667	0	0	0	0.841667	0	0	0	0	0
O43548	Protein-glutamine gamma-glutamyltransferase 5	TGM5	0.0949275	FALSE	8.33333	0	NA	NA	NA	2	NA	NA	2	NA	NA	NA	NA	1.17551	NA	2	NA	1.79388	0	0	0	0	0	0	0	0	0	0	0	0	0.841667	0	0	0	0	0	0	0	0	0	0	0	0.841667	0	0
O43566	Regulator of G-protein signaling 14	RGS14	0.0971514	FALSE	10	0	NA	NA	2	NA	NA	NA	2	2	2	NA	2	NA	NA	2	NA	2	0	0	0	0	0	0	0	0	0.841667	0	0	0	0	0	0	0	0	0	0	0	0	0	0	0	1.68333	0	0
O43597	Protein sprouty homolog 2	SPRY2	0.0768346	FALSE	6.66667	0	NA	NA	NA	NA	2	NA	NA	1.2171	NA	NA	NA	NA	NA	2	NA	1.73903	0	0	0	0	0	0	0	0	0	0	0	0	0	0	0	0	0	0	0	1.68333	0	0	0	0	0	0	0
O43653	Prostate stem cell antigen	PSCA	0.296531	FALSE	18.3333	0	NA	NA	1.19905	NA	2	NA	1.1547	NA	2	NA	2	1.2171	NA	1.1547	NA	1.53222	0	0	0	0	0	0	0	0	3.36667	0	1.68333	0	0	0	0	0	1.68333	0	0	0	0	0	0	0	0	1.68333	0
O43663	Protein regulator of cytokinesis 1	PRC1	0.150687	FALSE	13.3333	0	2	NA	NA	2	NA	NA	2	2	2	2	2	2	NA	NA	NA	2	0	0	0	1.12222	0	0	0	0	0	0	0	0	0	0	1.68333	0	0	0	0	0	0	0	0	0	0	0	0.841667
O43683	Mitotic checkpoint serine/threonine-protein kinase BUB1	BUB1	0.0941763	FALSE	8.33333	0	NA	NA	2	2	NA	NA	NA	2	NA	2	NA	NA	NA	NA	2	2	0	0	0	0	0	0	0	0	0.841667	0	0	0	0	0	0	0.841667	0	0	0	0	0	0	0	0	0	0	0
O43766	Lipoyl synthase, mitochondrial	LIAS	0.0677844	FALSE	6.66667	0	NA	NA	NA	NA	NA	NA	2	2	2	2	NA	NA	NA	NA	NA	2	0	0	0	0	0	0	0	0	0	0	0	0	0	0	0	0	0	0	0	0	0	0	0	0	0	0	0.841667
O43826	Glucose-6-phosphate exchanger SLC37A4	SLC37A4	0.103227	FALSE	8.33333	0	NA	2	NA	NA	2	NA	NA	NA	NA	2	2	2	NA	NA	NA	2	0	0	0	0	0.841667	0	0	0	0	0	0	0	0	0	0	0	0	0	0.841667	0	0	0	0	0	0	0	0
O43852	Calumenin	CALU	0.331735	FALSE	23.3333	0	1.16176	NA	2	2	0.740085	1.2171	2	2	1.24909	NA	2	NA	NA	NA	NA	1.59645	0	0	2.525	3.36667	0	0	0	0	0	0	0	1.68333	0.841667	0	0	0	0.841667	0.841667	0	1.68333	0	1.68333	0	0.841667	4.20833	0	0
O43865	S-adenosylhomocysteine hydrolase-like protein 1	AHCYL1	0.11791	FALSE	10	0	NA	2	NA	NA	NA	NA	NA	2	2	NA	2	1.2171	NA	NA	NA	1.84342	0	0	0	0	0	0.841667	0	0	0	0	0	0	0	0	0	0	0	0	0	0	0	0	0	0	0	0	0
O43896	Kinesin-like protein KIF1C	KIF1C	0.0949275	FALSE	8.33333	0	2	NA	2	2	2	NA	NA	NA	NA	NA	NA	NA	NA	2	NA	2	0	0	0	1.12222	0	0	0	0	0	1.68333	0	0	0	0	0	0.841667	0	0	0	1.68333	0	0	0	0	0	0	0
O43933	Peroxisome biogenesis factor 1	PEX1	0.0824679	FALSE	8.33333	0	NA	NA	NA	NA	NA	NA	1.1547	NA	NA	2	NA	NA	2	NA	2	1.78868	0	0	0	0	0	0	0	0	0	0	0	0	0	0	0	0	0	0	0	0	0	0	0	0	0.841667	0.841667	0
O60229	Kalirin	KALRN	0.106202	FALSE	10	0	NA	NA	2	NA	NA	1.2171	1.1547	2	NA	NA	NA	NA	NA	NA	NA	1.59295	0	0	0	0	0	0	0	0	0	0	1.68333	0	0	0	0	0	0	0	0	0	0	1.68333	0.841667	0	0	0.841667	0.841667
O60231	Pre-mRNA-splicing factor ATP-dependent RNA helicase DHX16	DHX16	0.0677844	FALSE	6.66667	0	NA	NA	NA	NA	NA	NA	NA	2	1.2171	NA	NA	NA	2	NA	NA	1.73903	0	0	0	0	0	0	0	0	0	0	0	0	0	0	0	0	0	0	0	0	0	0	0	0	0	0	0
O60240	Perilipin-1	PLIN1	0.0677844	FALSE	6.66667	0	2	NA	NA	NA	NA	NA	NA	NA	NA	NA	NA	NA	2	2	2	2	0	0.841667	0	0	0	0	0	0	0	0	0	0	0	0	0	0	0	0	0	0	0	0	0	0	0	0	0
O60241	Adhesion G protein-coupled receptor B2	ADGRB2	0.123985	FALSE	8.33333	0	NA	NA	NA	NA	NA	NA	1.2171	NA	1.1547	2	NA	NA	NA	NA	NA	1.45727	0	0	0	0	0	0	0	0	0	0	0	0	0	0	0	0	0	0	0	0	0	0	0	0	0	0	0.841667
O60242	Adhesion G protein-coupled receptor B3	ADGRB3	0.0734177	FALSE	8.33333	0	NA	NA	NA	NA	NA	NA	2	2	NA	1.1547	NA	NA	NA	2	NA	1.78868	0	0	0	0	0	0	0	0	0	0	0	0	0	0	0	0	0	0	0	0	0	0	0	0	0.841667	0	0
O60244	Mediator of RNA polymerase II transcription subunit 14	MED14	0.144619	FALSE	13.3333	0	NA	2	2	2	NA	NA	2	NA	NA	NA	2	NA	1.2171	2	NA	1.88816	0	0	0	0	1.68333	0	0	0	0	0	0	1.68333	0	0	0	0.841667	0	0	0	0	0	0	0	0	0	0.841667	0
O60245	Protocadherin-7	PCDH7	0.175179	FALSE	13.3333	0	2	NA	2	NA	NA	NA	NA	NA	2	NA	2	1.17551	NA	2	2	1.88222	0	0.841667	0	0	0	0	0	0	0	0	1.68333	0	0	0	0	0	0	0	0	0	0	0	0	0	0	0	0
O60256	Phosphoribosyl pyrophosphate synthase-associated protein 2	PRPSAP2	0.118837	FALSE	8.33333	0	NA	1.33816	NA	2	NA	1.1716	NA	NA	NA	NA	NA	NA	NA	NA	NA	1.50325	0	0	0	0	0.841667	0	0	3.36667	0	0	0	0	0	0	0	0.841667	0	0	0	0	0	0	2.525	1.68333	0	0	0
O60264	SWI/SNF-related matrix-associated actin-dependent regulator of chromatin subfamily A member 5	SMARCA5	0.0794928	FALSE	6.66667	0	NA	NA	2	2	2	NA	NA	NA	NA	NA	NA	NA	2	NA	NA	2	0	0	0	0	0	0	0	0	0	0	3.36667	0	0	0	0	0.841667	0.841667	0	0	0	0	0	0	0	0	0	0
O60292	Signal-induced proliferation-associated 1-like protein 3	SIPA1L3	0.144619	FALSE	13.3333	0	NA	2	NA	NA	NA	NA	NA	2	2	2	2	2	1.1547	NA	NA	1.87924	0	0	0	0	0	0	0	1.68333	0	0	0	0	0	0	0	0	0	0	0	0	0	0	0	0	0	0	0
O60293	Zinc finger C3H1 domain-containing protein	ZFC3H1	0.115252	FALSE	10	0	NA	NA	NA	NA	NA	NA	0.720997	NA	2	2	NA	NA	2	NA	NA	1.68025	0	0	0	0	0	0	0	0	0	0	0	0	0	0	0	0	0	0	0	0	0	0	0	0	0	1.68333	0.841667
O60308	Centrosomal protein of 104 kDa	CEP104	0.0587341	FALSE	6.66667	0	NA	2	2	2	NA	NA	NA	NA	NA	NA	NA	NA	NA	NA	2	2	0	0	0	0	0.841667	0	0	0	0.841667	0	0	0	0	0.841667	0	0	0	0	0	0	0	0	0	0	0	0	0
O60318	Germinal-center associated nuclear protein	MCM3AP	0.0858773	FALSE	8.33333	0	NA	NA	NA	NA	NA	NA	NA	NA	NA	NA	1.2171	2	1.1547	NA	NA	1.45727	0	0	0	0	0	0	0	0	0	0	0	0	0	0	0	0	0	0	0	0	0	0	0	0	0	0	0
O60361	Putative nucleoside diphosphate kinase	NME2P1	1.80362	FALSE	70	8	0.686124	NA	NA	0.103333	NA	0.138905	0.134905	0.252524	0.711883	0.22422	0.346394	0.198006	0.498811	2	0.80744	0.508545	0	1.68333	1.68333	1.12222	0	0	0	0	0	0	0	0	6.73333	5.05	4.20833	6.73333	0	0	0	0	6.73333	3.36667	5.05	4.20833	11.7833	7.575	8.41667
O60431	Olfactory receptor 1I1	OR1I1	0.0768346	FALSE	6.66667	0	NA	2	2	NA	NA	NA	NA	NA	NA	NA	NA	NA	NA	1.1547	NA	1.71823	0	0	0	0	0	0	0	1.68333	0	0	1.68333	0	0	0	0	0	0	0	0	0	0	0	0	0	0	0	0
O60437	Periplakin	PPL	0.295313	FALSE	25	0	2	NA	1.2171	1.1547	NA	NA	2	1.19905	NA	0.720997	NA	NA	1.1547	1.1547	NA	1.32516	0	0.841667	0	0	0	0	0	0	0.841667	1.68333	0	0	0	1.68333	1.68333	0	0	0	0	0	0	0	0	0	0	0.841667	0
O60449	Lymphocyte antigen 75	LY75	1.50628	FALSE	73.3333	7	NA	1.18476	2	0.682616	0.23062	0.212894	0.744715	0.277266	2	0.24862	0.26703	0.366574	0.851213	0.13672	0.810088	0.715223	0	0	0	0	0	0	6.73333	3.36667	0	0	0	1.68333	1.68333	0	2.525	2.525	3.36667	3.36667	3.36667	8.41667	1.68333	4.20833	3.36667	2.525	0	5.89167	5.05
O60469	Down syndrome cell adhesion molecule	DSCAM	0.0587341	FALSE	6.66667	0	NA	2	NA	NA	NA	NA	NA	NA	NA	NA	2	NA	NA	2	2	2	0	0	0	0	0.841667	0	0	0	0	0	0	0	0	0	0	0	0	0	0	0	0	0	0	0	0	0	0
O60486	Plexin-C1	PLXNC1	0.120885	FALSE	11.6667	0	NA	2	1.2171	2	2	NA	NA	NA	NA	2	NA	NA	NA	2	NA	1.86952	0	0	0	0	0	0.841667	0	0	0.841667	1.68333	0	0	0.841667	0	0	0	0	1.68333	0	0	0	0	0	0	0	0	0
O60503	Adenylate cyclase type 9	ADCY9	0.165378	FALSE	13.3333	0	NA	NA	NA	NA	2	2	1.1547	2	NA	NA	2	2	2	NA	NA	1.87924	0	0	0	0	0	0	0	0	0	0	0	0	0	0	0	0	0.841667	0	0	0	1.68333	0	0	0	0	0.841667	0.841667
O60566	Mitotic checkpoint serine/threonine-protein kinase BUB1 beta	BUB1B	0.12132	FALSE	10	0	2	1.33816	NA	NA	NA	NA	2	NA	2	NA	2	NA	NA	NA	NA	1.86763	0	0	0	1.12222	0	0.841667	3.36667	0	0	0	0	0	0	0	0	0	0	0	0	0	0	0	0	0	0	1.68333	0
O60610	Protein diaphanous homolog 1	DIAPH1	0.115252	FALSE	10	0	NA	NA	NA	NA	2	NA	2	2	1.1547	2	NA	NA	NA	NA	NA	1.83094	0	0	0	0	0	0	0	0	0	0	0	0	0	0	0	0	0.841667	0	0	0	0	0	0	0	0.841667	0	0
O60658	High affinity cAMP-specific and IBMX-insensitive 3',5'-cyclic phosphodiesterase 8A	PDE8A	0.127887	FALSE	8.33333	0	NA	NA	NA	NA	2	1.1716	NA	NA	NA	NA	1.19905	NA	NA	NA	NA	1.45688	0	0	0	0	0	0	0	0	0	0	0	0	0	0	0	0	0	0	0.841667	0	1.68333	0	2.525	0	0	0	0
O60664	Perilipin-3	PLIN3	0.480361	FALSE	33.3333	0	1.40799	2	0.666667	2	1.2171	2	2	2	2	2	0.763707	1.2171	2	NA	NA	1.63635	5.05	0.841667	0	0	2.525	0	0	0	1.68333	0	1.68333	1.68333	3.36667	0	0	0	0.841667	1.68333	0	0	0	0	1.68333	0	0	0	0
O60673	DNA polymerase zeta catalytic subunit	REV3L	0.0794928	FALSE	6.66667	0	NA	NA	2	NA	NA	NA	NA	2	NA	2	2	NA	NA	NA	NA	2	0	0	0	0	0	0	0	0	0	0	0	3.36667	0	0	0	0	0	0	0	0	0	0	0	0	0	0	0
O60706	ATP-binding cassette sub-family C member 9	ABCC9	0.0587341	FALSE	6.66667	0	NA	NA	NA	1.1547	NA	2	NA	NA	NA	NA	2	NA	NA	NA	NA	1.71823	0	0	0	0	0	0	0	0	0	0	0	0	0	0.841667	0	0.841667	0	0	0	0	0	0.841667	0	0	0	0	0
O60741	Potassium/sodium hyperpolarization-activated cyclic nucleotide-gated channel 1	HCN1	0.120117	FALSE	8.33333	0	NA	2	NA	NA	1.1547	NA	NA	NA	NA	NA	NA	NA	NA	2	2	1.78868	0	0	0	0	0	0	0	1.68333	0	0	0	0	0	0	0	0	0.841667	0.841667	0	0	0	0	0	0	0	0	0
O60749	Sorting nexin-2	SNX2	0.129935	FALSE	11.6667	0	NA	NA	0.720997	NA	2	NA	2	2	NA	NA	NA	2	NA	NA	NA	1.7442	0	0	0	0	0	0	0	0	0.841667	0	1.68333	1.68333	0	0	0	0	0	0.841667	0	0	0	0	0	0	0.841667	0	0
O60832	H/ACA ribonucleoprotein complex subunit DKC1	DKC1	0.0677844	FALSE	6.66667	0	NA	NA	NA	NA	2	NA	2	2	NA	NA	NA	NA	NA	NA	2	2	0	0	0	0	0	0	0	0	0	0	0	0	0	0	0	0	0	0	0	1.68333	0	0	0	0	0	0.841667	0
O60930	Ribonuclease H1	RNASEH1	0.111835	FALSE	11.6667	0	2	2	NA	NA	2	NA	NA	1.2171	NA	2	NA	NA	NA	2	NA	1.86952	0	0.841667	0	0	0.841667	0	0	0	0	0	0	0	0	0	0	0	0	0.841667	0	0	0	0	0	0	0	0	0
O75037	Kinesin-like protein KIF21B	KIF21B	0.0824679	FALSE	8.33333	0	NA	NA	1.2171	2	NA	NA	NA	NA	NA	2	NA	NA	2	NA	NA	1.80427	0	0	0	0	0	0	0	0	0.841667	0	0	1.68333	0.841667	0	0	0	0	0	0	0	0	0	0	0	0	0	0
O75038	1-phosphatidylinositol 4,5-bisphosphate phosphodiesterase eta-2	PLCH2	0.0677844	FALSE	6.66667	0	NA	NA	NA	NA	NA	NA	2	2	NA	2	NA	NA	2	NA	NA	2	0	0	0	0	0	0	0	0	0	0	0	0	0	0	0	0	0	0	0	0	0	0	0	0	0	0	0
O75044	SLIT-ROBO Rho GTPase-activating protein 2	SRGAP2	0.153669	FALSE	13.3333	0	NA	2	NA	NA	NA	NA	2	1.1547	2	1.2171	NA	2	NA	NA	NA	1.72863	0	0	0	0	0	0	0	1.68333	0	0	0	0	0	0	0	0	0	0	0	0	0	0	0	0	0	0	0
O75064	DENN domain-containing protein 4B	DENND4B	0.0768346	FALSE	6.66667	0	NA	NA	NA	NA	NA	NA	NA	NA	NA	NA	2	NA	2	NA	1.1547	1.71823	0	0	0	0	0	0	0	0	0	0	0	0	0	0	0	0	0	0	0	0	0	0	0	0	0	0	0
O75083	WD repeat-containing protein 1	WDR1	0.401339	FALSE	26.6667	0	NA	2	2	2	1.2171	NA	0.673536	2	NA	0.810088	2	2	NA	2	2	1.70007	0	0	0	0	2.525	0	0	0	1.68333	0	0	0	4.20833	0	0	0	1.68333	0.841667	0	0	0	0	0	0	3.36667	3.36667	2.525
O75106	Retina-specific copper amine oxidase	AOC2	0.0975933	FALSE	6.66667	0	NA	2	1.19905	2	NA	NA	NA	NA	NA	NA	NA	NA	NA	NA	NA	1.73302	0	0	0	0	0	0	1.68333	0	0	0	3.36667	1.68333	0.841667	0	0	0	0	0	0	0	0	0	0	0	0	0	0
O75113	NEDD4-binding protein 1	N4BP1	0.088543	FALSE	6.66667	0	2	NA	NA	NA	NA	NA	2	NA	1.19905	NA	NA	NA	NA	NA	NA	1.73302	0	0.841667	0	0	0	0	0	0	0	0	0	0	0	0	0	0	0	0	0	0	0	0	0	0	0.841667	0	0
O75116	Rho-associated protein kinase 2	ROCK2	0.141644	FALSE	11.6667	0	NA	NA	1.19905	2	2	NA	2	2	NA	2	NA	NA	NA	NA	NA	1.86651	0	0	0	0	0	0	0	0	0	1.68333	3.36667	0	0.841667	0	0	0	0	0	0.841667	0	0	0	0	0	0	0.841667	0
O75122	CLIP-associating protein 2	CLASP2	0.0677844	FALSE	6.66667	0	NA	2	NA	NA	1.2171	NA	NA	NA	NA	NA	NA	NA	2	NA	NA	1.73903	0	0	0	0	0.841667	0	0	0	0	0	0	0	0	0	0	0	0.841667	1.68333	0	0	0	0	0	0	0	0	0
O75128	Protein cordon-bleu	COBL	0.0768346	FALSE	6.66667	0	NA	NA	NA	NA	1.2171	NA	NA	NA	NA	NA	NA	2	NA	2	NA	1.73903	0	0	0	0	0	0	0	0	0	0	0	0	0	0	0	0	0	0	0.841667	1.68333	0	0	0	0	0	0	0
O75132	Zinc finger BED domain-containing protein 4	ZBED4	0.170243	FALSE	11.6667	0	NA	NA	0.810088	NA	NA	NA	NA	NA	1.2171	NA	NA	NA	2	NA	2	1.5068	0	0	0	0	0	0	0	0	0.841667	3.36667	0	1.68333	0	0	0	0	0	0	0	0	0	0	0	0	0	0	0
O75140	GATOR complex protein DEPDC5	DEPDC5	0.0858848	FALSE	6.66667	0	NA	NA	NA	NA	2	NA	2	NA	NA	2	NA	2	NA	NA	NA	2	0	0	0	0	0	0	0	0	0	0	0	0	0	0	0	0	0	0	0	1.68333	0	0	0	0	0	0	0
O75146	Huntingtin-interacting protein 1-related protein	HIP1R	0.129935	FALSE	11.6667	0	2	2	NA	NA	NA	NA	2	NA	2	NA	1.2171	NA	NA	2	NA	1.86952	0	0	0.841667	0	0	0.841667	0	0	0	0	0	0	0	0	0	0	0	0	0	0	0	0	0	0	0	0	0
O75150	E3 ubiquitin-protein ligase BRE1B	RNF40	0.247846	FALSE	21.6667	0	NA	1.19905	2	NA	2	NA	NA	NA	NA	NA	2	1.2171	2	0.666667	1.1547	1.52969	0	0	0	0	0	0	3.36667	1.68333	1.68333	0	0	0	0	0	0	0	0	0	0.841667	0	0	0	0	0	0	0	0
O75161	Nephrocystin-4	NPHP4	0.168345	FALSE	16.6667	0	2	NA	1.2171	NA	2	NA	2	NA	NA	NA	2	1.1547	2	NA	2	1.79647	0	0	0	1.12222	0	0	0	0	0.841667	0	0	1.68333	0	0	0	0	0	0.841667	0	0	0	0	0	0	0.841667	0	0
O75165	DnaJ homolog subfamily C member 13	DNAJC13	0.0881012	FALSE	10	0	NA	NA	NA	1.1547	NA	NA	2	NA	NA	NA	NA	NA	2	2	2	1.83094	0	0	0	0	0	0	0	0	0	0	0	0	0	0.841667	0	0.841667	0	0	0	0	0	0	0	0	0.841667	0	0
O75179	Ankyrin repeat domain-containing protein 17	ANKRD17	0.0971514	FALSE	10	0	NA	2	NA	NA	NA	NA	2	NA	NA	1.1547	1.1547	NA	NA	NA	NA	1.57735	0	0	0	0	0	0	1.68333	0	0	0	0	0	0	0	0	0	0	0	0	0	0	0	0	0	0	0.841667	0
O75317	Ubiquitin carboxyl-terminal hydrolase 12	USP12	0.0949351	FALSE	6.66667	0	NA	2	2	NA	NA	2	2	NA	NA	NA	NA	NA	NA	NA	NA	2	0	0	0	0	0	0	0	1.68333	0	1.68333	0	0	0	0	0	0	0	0	0	0	1.68333	0	0	0	0	0	0
O75335	Liprin-alpha-4	PPFIA4	0.0677844	FALSE	6.66667	0	NA	NA	NA	1.1547	NA	2	NA	NA	2	NA	NA	NA	NA	NA	NA	1.71823	0	0	0	0	0	0	0	0	0	0	0	0	0	0	0.841667	0.841667	0	0	0	0	0	0.841667	0	0	0	0	0
O75348	V-type proton ATPase subunit G 1	ATP6V1G1	0.0587341	FALSE	6.66667	0	NA	NA	2	NA	NA	NA	2	NA	2	NA	2	NA	NA	NA	NA	2	0	0	0	0	0	0	0	0	0.841667	0	0	0	0	0	0	0	0	0	0	0	0	0	0	0	0.841667	0	0
O75355	Ectonucleoside triphosphate diphosphohydrolase 3	ENTPD3	0.100568	FALSE	8.33333	0	2	2	2	NA	NA	NA	2	2	NA	NA	NA	NA	NA	NA	NA	2	1.68333	0	0	0	0.841667	0	0	0	0	0	0	1.68333	0	0	0	0	0	0	0	0	0	0	0	0	0	1.68333	0
O75362	Zinc finger protein 217	ZNF217	0.0858848	FALSE	6.66667	0	2	2	NA	NA	NA	NA	NA	2	2	NA	NA	NA	NA	NA	NA	2	1.68333	0	0	0	0	0	1.68333	0	0	0	0	0	0	0	0	0	0	0	0	0	0	0	0	0	0	0	0
O75363	Breast carcinoma-amplified sequence 1	BCAS1	0.207697	FALSE	16.6667	0	NA	NA	2	1.2171	NA	1.2171	2	NA	NA	NA	1.1547	2	NA	NA	2	1.65556	0	0	0	0	0	0	0	0	0.841667	0	0	0	0.841667	0	1.68333	0	0	0	0	0	1.68333	0	0	0.841667	2.525	0	0
O75367	Core histone macro-H2A.1	MACROH2A1	0.0711938	FALSE	6.66667	0	2	NA	NA	1.1547	NA	NA	NA	NA	NA	2	NA	NA	NA	NA	NA	1.71823	0	0	0	1.12222	0	0	0	0	0	0	0	0	0	0	0.841667	0.841667	0	0	0	0	0	0	0	0	0	0	0
O75369	Filamin-B	FLNB	0.0941763	FALSE	8.33333	0	2	NA	2	NA	2	NA	2	2	NA	NA	NA	NA	NA	NA	NA	2	0	0	0.841667	0	0	0	0	0	0	3.36667	0	0	0	0	0	0	0	0.841667	0	0	0	0	0	0	0	0.841667	0
O75376	Nuclear receptor corepressor 1	NCOR1	0.135569	FALSE	13.3333	0	NA	2	NA	2	NA	NA	NA	2	1.2171	NA	NA	2	1.1547	NA	NA	1.72863	0	0	0	0	0	0	1.68333	0	0	0	0	0	0	0	0	0.841667	0	0	0	0	0	0	0	0	0	0	0
O75398	Deformed epidermal autoregulatory factor 1 homolog	DEAF1	0.0824679	FALSE	8.33333	0	NA	NA	NA	1.1547	NA	NA	2	NA	NA	NA	2	NA	2	NA	NA	1.78868	0	0	0	0	0	0	0	0	0	0	0	0	0.841667	0	0	0.841667	0	0	0	0	0	0	0	0	0	0	0
O75417	DNA polymerase theta	POLQ	0.0677844	FALSE	6.66667	0	NA	NA	2	NA	NA	1.1547	NA	2	NA	NA	NA	NA	NA	NA	NA	1.71823	0	0	0	0	0	0	0	0	0	1.68333	0	0	0	0	0	0	0	0	0	0	0	0	0.841667	0.841667	0	0	0
O75443	Alpha-tectorin	TECTA	0.115252	FALSE	10	0	2	2	NA	NA	NA	1.2171	NA	2	NA	NA	NA	NA	2	NA	NA	1.84342	1.68333	0	0	0	0	0	0	1.68333	0	0	0	0	0	0	0	0	0	0	0	0	1.68333	0	0.841667	0	0	0	0
O75445	Usherin	USH2A	0.106202	FALSE	10	0	NA	2	NA	NA	NA	2	2	NA	NA	NA	2	NA	NA	2	2	2	0	0	0	0	0.841667	0	0	0	0	0	0	0	0	0	0	0	0	0	0	0	0	0	0	0.841667	0	0	0.841667
O75448	Mediator of RNA polymerase II transcription subunit 24	MED24	0.270369	FALSE	23.3333	1	2	2	0.457627	NA	0.666667	2	NA	2	NA	NA	1.2171	2	NA	NA	NA	1.54267	0	0.841667	0	0	0	0	1.68333	0	0.841667	1.68333	5.05	1.68333	0	0	0	0	0.841667	0.841667	0.841667	0	0	0.841667	0	0	0	0	0
O75581	Low-density lipoprotein receptor-related protein 6	LRP6	0.144619	FALSE	13.3333	0	NA	2	NA	NA	NA	NA	NA	1.2171	2	NA	2	2	2	2	NA	1.88816	0	0	0	0	0.841667	0	0	0	0	0	0	0	0	0	0	0	0	0	0	0	0	0	0	0	0	0	0
O75582	Ribosomal protein S6 kinase alpha-5	RPS6KA5	0.100568	FALSE	8.33333	0	NA	NA	1.2171	1.2171	2	NA	NA	NA	NA	NA	NA	NA	NA	NA	NA	1.47806	0	0	0	0	0	0	0	0	0.841667	0	1.68333	0	0	1.68333	0.841667	0	0	0	0	1.68333	0	0	0	0	0	0	0
O75592	E3 ubiquitin-protein ligase MYCBP2	MYCBP2	0.334165	FALSE	26.6667	0	0.740085	2	2	2	1.19905	1.2171	2	NA	NA	NA	2	1.17551	2	2	NA	1.66652	1.68333	0.841667	0.841667	0	0	0	0	1.68333	0	1.68333	0	0	0.841667	0	0	0	0	1.68333	0	3.36667	1.68333	0	0	0.841667	0	0.841667	0
O75594	Peptidoglycan recognition protein 1	PGLYRP1	0.132125	FALSE	8.33333	0	NA	NA	NA	NA	NA	NA	NA	2	NA	NA	NA	NA	2	2	1.28629	1.82157	0	0	0	0	0	0	0	0	0	0	0	0	0	0	0	0	0	0	0	0	0	0	0	0	0	0	0
O75643	U5 small nuclear ribonucleoprotein 200 kDa helicase	SNRNP200	0.151438	FALSE	13.3333	0	2	NA	NA	NA	NA	NA	1.2171	0.720997	NA	NA	NA	2	NA	2	NA	1.58762	0	0	0	1.12222	0	0	0	0	0	0	0	0	0	0	0	0	0	0	0	0	0	0	0	0	0.841667	0	1.68333
O75665	Oral-facial-digital syndrome 1 protein	OFD1	0.0734177	FALSE	8.33333	0	NA	NA	NA	NA	NA	NA	2	1.1547	NA	2	NA	NA	NA	2	NA	1.78868	0	0	0	0	0	0	0	0	0	0	0	0	0	0	0	0	0	0	0	0	0	0	0	0	0	0.841667	0
O75717	WD repeat and HMG-box DNA-binding protein 1	WDHD1	0.254079	FALSE	15	0	NA	1.19014	1.19905	2	NA	1.19905	NA	NA	NA	NA	NA	2	NA	NA	2	1.59804	0	0	0	0	2.525	5.05	0	0	0	0	1.68333	3.36667	0.841667	0	0	0	0	0	0	0	3.36667	0	0	1.68333	0	0	0
O75747	Phosphatidylinositol 4-phosphate 3-kinase C2 domain-containing subunit gamma	PIK3C2G	0.0587341	FALSE	6.66667	0	NA	NA	NA	2	2	NA	NA	2	NA	NA	NA	NA	NA	2	NA	2	0	0	0	0	0	0	0	0	0	0	0	0	0.841667	0	0	0	0.841667	0	0	0	0	0	0	0	0	0	0
O75771	DNA repair protein RAD51 homolog 4	RAD51D	0.0587341	FALSE	6.66667	0	NA	NA	NA	1.1547	2	NA	NA	2	NA	NA	NA	NA	NA	NA	NA	1.71823	0	0	0	0	0	0	0	0	0	0	0	0	0	0.841667	0.841667	0	0	0.841667	0	0	0	0	0	0	0	0	0
O75815	Breast cancer anti-estrogen resistance protein 3	BCAR3	0.0677844	FALSE	6.66667	0	NA	2	NA	2	NA	2	NA	NA	NA	NA	NA	NA	2	NA	NA	2	0	0	0	0	0	0	0	1.68333	0	0	0	0	0	0.841667	0	0	0	0	0	0	0	0	0.841667	0	0	0	0
O75828	Carbonyl reductase [NADPH] 3	CBR3	1.49572	FALSE	71.6667	5	0.741449	0.673536	0.720354	0.429284	0.707136	0.248917	0.170663	1.16783	2	0.402367	1.37736	1.28771	2	0.256911	0.685382	0.857927	6.73333	2.525	2.525	0	2.525	0	3.36667	3.36667	4.20833	0	1.68333	3.36667	5.89167	0.841667	2.525	5.05	5.05	2.525	2.525	0	5.05	2.525	3.36667	1.68333	7.575	5.05	4.20833
O75829	Leukocyte cell-derived chemotaxin 1	CNMD	0.0677844	FALSE	6.66667	0	NA	NA	2	NA	NA	NA	2	NA	NA	2	NA	NA	2	NA	NA	2	0	0	0	0	0	0	0	0	0	0	0	1.68333	0	0	0	0	0	0	0	0	0	0	0	0	0.841667	0	0
O75874	Isocitrate dehydrogenase [NADP] cytoplasmic	IDH1	1.27189	FALSE	60	3	1.15837	2	0.820291	0.897783	0.75334	0.200597	0.0857667	1.20306	0.80744	0.490872	1.1547	1.2171	NA	1.1547	2	0.996001	3.36667	4.20833	0	0	2.525	0	0	0	5.05	1.68333	11.7833	0	16.8333	0	1.68333	3.36667	5.89167	3.36667	1.68333	0	3.36667	2.525	1.68333	1.68333	10.9417	7.575	7.575
O75888	Tumor necrosis factor ligand superfamily member 13	TNFSF13	0.0677844	FALSE	6.66667	0	2	NA	NA	2	NA	2	NA	2	NA	NA	NA	NA	NA	NA	NA	2	0	0	0.841667	0	0	0	0	0	0	0	0	0	0	0	0.841667	0	0	0	0	0	0	0	0	0.841667	0	0	0
O75907	Diacylglycerol O-acyltransferase 1	DGAT1	0.222239	FALSE	15	0	NA	NA	1.1547	NA	NA	2	NA	2	NA	NA	2	2	0.685382	NA	NA	1.64001	0	0	0	0	0	0	0	0	0	0	1.68333	1.68333	0	0	0	0	0	0	0	0	0	0.841667	0	0	0	0	0
O75923	Dysferlin	DYSF	0.0794928	FALSE	6.66667	0	NA	1.33816	NA	2	NA	NA	NA	NA	NA	NA	NA	NA	NA	2	NA	1.77939	0	0	0	0	0.841667	0	3.36667	0	0	0	0	0	0	0	0	0.841667	0	0	0	0	0	0	0	0	0	0	0
O75955	Flotillin-1	FLOT1	0.0677844	FALSE	6.66667	0	NA	NA	NA	NA	NA	NA	NA	2	2	NA	NA	2	2	NA	NA	2	0	0	0	0	0	0	0	0	0	0	0	0	0	0	0	0	0	0	0	0	0	0	0	0	0	0	0
O75962	Triple functional domain protein	TRIO	0.291896	FALSE	26.6667	1	NA	2	NA	0.740085	NA	NA	0.26703	0.666667	NA	1.33816	2	2	NA	NA	2	1.37649	0	0	0	0	0	0	0	1.68333	0	0	0	0	1.68333	0	0.841667	0.841667	0	0	0	0	0	0	0	0	0.841667	0.841667	0.841667
O75970	Multiple PDZ domain protein	MPDZ	0.0743443	FALSE	6.66667	0	NA	NA	NA	1.28629	2	NA	NA	NA	NA	NA	2	NA	NA	NA	NA	1.7621	0	0	0	0	0	0	0	0	0	0	0	0	0	0.841667	0	2.525	0.841667	0	0	0	0	0	0	0	0	0	0
O75976	Carboxypeptidase D	CPD	0.12132	FALSE	10	0	2	2	NA	NA	NA	NA	NA	NA	NA	NA	NA	2	1.1547	NA	2	1.83094	0	0	0	1.12222	0	0.841667	0	0	0	0	0	0	0	0	0	0	0	0	0	0	0	0	0	0	0	0	0
O76021	Ribosomal L1 domain-containing protein 1	RSL1D1	0.0768346	FALSE	6.66667	0	NA	NA	NA	NA	NA	NA	2	NA	NA	2	NA	NA	NA	2	2	2	0	0	0	0	0	0	0	0	0	0	0	0	0	0	0	0	0	0	0	0	0	0	0	0	0	0	0.841667
O94759	Transient receptor potential cation channel subfamily M member 2	TRPM2	0.153669	FALSE	13.3333	0	1.1547	NA	2	NA	NA	1.1547	NA	NA	NA	NA	1.1547	2	NA	NA	NA	1.49282	1.68333	0	1.68333	0	0	0	0	0	0	0	0	1.68333	0	0	0	0	0	0	0	0	0	0	0.841667	0.841667	0	0	0
O94813	Slit homolog 2 protein	SLIT2	0.0711938	FALSE	6.66667	0	2	NA	2	NA	NA	NA	2	NA	NA	2	NA	NA	NA	NA	NA	2	0	0	0	1.12222	0	0	0	0	0.841667	0	0	0	0	0	0	0	0	0	0	0	0	0	0	0	0	0	0
O94818	Nucleolar protein 4	NOL4	0.0941763	FALSE	8.33333	0	2	NA	2	NA	NA	2	NA	2	NA	NA	2	NA	NA	NA	NA	2	0	0	0.841667	0	0	0	0	0	0	3.36667	0	0	0	0	0	0	0	0	0	0	0	0.841667	0	0	0	0	0
O94822	E3 ubiquitin-protein ligase listerin	LTN1	0.0824679	FALSE	8.33333	0	NA	NA	2	1.2171	NA	NA	NA	NA	NA	NA	NA	NA	NA	1.1547	NA	1.45727	0	0	0	0	0	0	0	0	0.841667	0	0	0	0	1.68333	0.841667	0	0	0	0	0	0	0	0	0	0	0	0
O94823	Phospholipid-transporting ATPase VB	ATP10B	0.112277	FALSE	8.33333	0	NA	NA	NA	NA	NA	NA	NA	NA	NA	NA	NA	NA	1.2171	NA	0.810088	1.01359	0	0	0	0	0	0	0	0	0	0	0	0	0	0	0	0	0	0	0	0	0	0	0	0	0	0	0
O94829	Importin-13	IPO13	0.0768346	FALSE	6.66667	0	NA	NA	NA	NA	NA	NA	NA	NA	2	2	NA	2	NA	NA	2	2	0	0	0	0	0	0	0	0	0	0	0	0	0	0	0	0	0	0	0	0	0	0	0	0	0	0	0
O94876	Transmembrane and coiled-coil domains protein 1	TMCC1	0.0677844	FALSE	6.66667	0	NA	NA	NA	2	NA	NA	NA	NA	NA	NA	NA	0.740085	NA	NA	NA	1.37004	0	0	0	0	0	0	0	0	0	0	0	0	0	0	0	0.841667	0	0	0	0	0	0	0	0	0	0	0
O94898	Leucine-rich repeats and immunoglobulin-like domains protein 2	LRIG2	0.0621435	FALSE	6.66667	0	NA	NA	NA	NA	NA	NA	2	1.1547	NA	NA	NA	2	NA	NA	NA	1.71823	0	0	0	0	0	0	0	0	0	0	0	0	0	0	0	0	0	0	0	0	0	0	0	0	0	0.841667	0
O94906	Pre-mRNA-processing factor 6	PRPF6	0.0858848	FALSE	6.66667	0	NA	NA	NA	NA	NA	NA	NA	2	2	NA	2	NA	NA	NA	2	2	0	0	0	0	0	0	0	0	0	0	0	0	0	0	0	0	0	0	0	0	0	0	0	0	0	0	0
O94911	ABC-type organic anion transporter ABCA8	ABCA8	0.0768346	FALSE	6.66667	0	NA	2	2	NA	NA	NA	NA	NA	NA	NA	2	NA	NA	2	NA	2	0	0	0	0	0	0	0	1.68333	0	1.68333	0	0	0	0	0	0	0	0	0	0	0	0	0	0	0	0	0
O94915	Protein furry homolog-like	FRYL	0.0983369	FALSE	8.33333	0	2	NA	NA	NA	NA	NA	2	NA	NA	2	NA	2	2	NA	NA	2	0	0	0	1.12222	0	0	0	0	0	0	0	0	0	0	0	0	0	0	0	0	0	0	0	0	0	0	0.841667
O94923	D-glucuronyl C5-epimerase	GLCE	0.0677844	FALSE	6.66667	0	NA	NA	NA	NA	NA	NA	NA	NA	NA	NA	0.740085	NA	NA	2	NA	1.37004	0	0	0	0	0	0	0	0	0	0	0	0	0	0	0	0	0	0	0	0	0	0	0	0	0	0	0
O94972	E3 ubiquitin-protein ligase TRIM37	TRIM37	0.0677844	FALSE	6.66667	0	2	NA	NA	NA	NA	2	1.2171	NA	NA	NA	NA	NA	NA	NA	NA	1.73903	0	0.841667	0	0	0	0	0	0	0	0	0	0	0	0	0	0	0	0	0	0	0	0	0.841667	0	0.841667	0	0
O94992	Protein HEXIM1	HEXIM1	0.251255	FALSE	21.6667	0	NA	NA	2	NA	NA	2	2	1.2171	1.19905	2	1.2171	1.16713	2	NA	NA	1.64449	0	0	0	0	0	0	0	0	0	0	0	1.68333	0	0	0	0	0	0	0	0	0	0	0.841667	0	0	0	0.841667
O95067	G2/mitotic-specific cyclin-B2	CCNB2	0.0858848	FALSE	6.66667	0	NA	NA	2	NA	NA	2	NA	2	2	NA	NA	NA	NA	NA	NA	2	0	0	0	0	0	0	0	0	0	0	0	1.68333	0	0	0	0	0	0	0	0	1.68333	0	0	0	0	0	0
O95154	Aflatoxin B1 aldehyde reductase member 3	AKR7A3	0.144619	FALSE	13.3333	0	NA	2	NA	NA	NA	NA	2	2	NA	2	NA	NA	NA	1.1547	1.2171	1.72863	0	0	0	0	0.841667	0	0	0	0	0	0	0	0	0	0	0	0	0	0	0	0	0	0	0	0	0	0
O95155	Ubiquitin conjugation factor E4 B	UBE4B	0.195496	FALSE	16.6667	0	NA	1.2171	1.1547	NA	NA	NA	2	NA	1.1547	2	NA	2	NA	2	NA	1.64664	0	0	0	0	0	0.841667	1.68333	0	0	0	1.68333	1.68333	0	0	0	0	0	0	0	0	0	0	0	0	0	0.841667	0
O95163	Elongator complex protein 1	ELP1	0.174428	FALSE	13.3333	0	NA	NA	NA	NA	2	NA	2	2	2	2	NA	NA	NA	2	1.2171	1.88816	0	0	0	0	0	0	0	0	0	0	0	0	0	0	0	0	0	0	0	3.36667	0	0	0	0	0	0	0
O95180	Voltage-dependent T-type calcium channel subunit alpha-1H	CACNA1H	0.0587341	FALSE	6.66667	0	NA	2	NA	NA	NA	NA	NA	2	NA	NA	NA	NA	1.1547	NA	NA	1.71823	0	0	0	0	0	0.841667	0	0	0	0	0	0	0	0	0	0	0	0	0	0	0	0	0	0	0	0	0
O95185	Netrin receptor UNC5C	UNC5C	0.150694	FALSE	11.6667	0	NA	2	NA	NA	1.19905	NA	1.1547	NA	1.1547	NA	NA	NA	NA	NA	NA	1.37711	0	0	0	0	0	0.841667	0	0	0	0	0	0	0	0	0	0	1.68333	0	0	3.36667	0	0	0	0	0.841667	0.841667	0
O95208	Epsin-2	EPN2	0.0677844	FALSE	6.66667	0	NA	NA	NA	NA	2	NA	2	2	NA	NA	NA	NA	NA	NA	2	2	0	0	0	0	0	0	0	0	0	0	0	0	0	0	0	0	0	0	0	1.68333	0	0	0	0	0.841667	0	0
O95258	Brain mitochondrial carrier protein 1	SLC25A14	0.142907	FALSE	10	0	NA	NA	NA	NA	NA	NA	1.33816	1.1547	NA	NA	NA	NA	NA	1.22555	NA	1.23947	0	0	0	0	0	0	0	0	0	0	0	0	0	0	0	0	0	0	0	0	0	0	0	0	0	0	0.841667
O95259	Potassium voltage-gated channel subfamily H member 1	KCNH1	0.0960839	FALSE	8.33333	0	2	NA	NA	2	NA	NA	NA	NA	NA	NA	2	2	2	NA	NA	2	0	0	0	2.24444	0	0	0	0	0	0	0	0	0	0	0	0.841667	0	0	0	0	0	0	0	0	0	0	0
O95302	Peptidyl-prolyl cis-trans isomerase FKBP9	FKBP9	0.0621435	FALSE	6.66667	0	1.16713	NA	NA	NA	NA	NA	NA	NA	NA	NA	NA	2	NA	2	NA	1.72238	0	0	0.841667	1.12222	0	0	0	0	0	0	0	0	0	0	0	0	0	0	0	0	0	0	0	0	0	0	0
O95336	6-phosphogluconolactonase	PGLS	0.447589	FALSE	31.6667	1	2	2	2	2	2	NA	0.339222	1.40799	2	0.71788	2	0.680289	NA	NA	NA	1.55867	0	0.841667	0	0	0.841667	0	0	0	0.841667	0	0	0	2.525	0	0	0	4.20833	0	0	0	0	0	0	0	3.36667	2.525	0.841667
O95342	Bile salt export pump	ABCB11	0.239547	FALSE	21.6667	0	2	2	1.1547	NA	NA	2	NA	1.1547	2	NA	2	1.17551	1.1547	NA	NA	1.62662	0	0	0.841667	0	0	0	0	1.68333	0	1.68333	0	1.68333	0	0	0	0	0	0	0	0	0	0	0.841667	0	0	0	0
O95359	Transforming acidic coiled-coil-containing protein 2	TACC2	0.381632	FALSE	30	1	NA	2	NA	2	NA	NA	1.33816	2	1.2171	1.1547	0.210753	1.16713	1.2171	NA	2	1.43049	0	0	0	0	0	0.841667	0	0	0	0	0	0	0	0	0.841667	0	0	0	0	0	0	0	0	0	0.841667	0	0
O95377	Gap junction beta-5 protein	GJB5	0.0677844	FALSE	6.66667	0	NA	NA	NA	NA	NA	NA	2	NA	NA	2	NA	2	2	NA	NA	2	0	0	0	0	0	0	0	0	0	0	0	0	0	0	0	0	0	0	0	0	0	0	0	0	0	0.841667	0
O95391	Pre-mRNA-splicing factor SLU7	SLU7	0.787002	FALSE	45	4	NA	2	NA	2	2	2	0.52801	0.326382	2	0.395843	2	0.299315	2	1.1547	1.2171	1.37857	0	0	0	0	0	0	0	1.68333	0	0	0	0	0	0	0	1.68333	0	0	0	3.36667	0	0.841667	0	0	0.841667	1.68333	5.05
O95395	Beta-1,3-galactosyl-O-glycosyl-glycoprotein beta-1,6-N-acetylglucosaminyltransferase 3	GCNT3	0.0941763	FALSE	8.33333	0	NA	NA	NA	NA	NA	NA	NA	NA	2	2	NA	NA	2	1.1547	NA	1.78868	0	0	0	0	0	0	0	0	0	0	0	0	0	0	0	0	0	0	0	0	0	0	0	0	0	0	0
O95396	Adenylyltransferase and sulfurtransferase MOCS3	MOCS3	0.115252	FALSE	10	0	NA	NA	NA	2	NA	2	2	NA	1.2171	2	NA	NA	NA	NA	NA	1.84342	0	0	0	0	0	0	0	0	0	0	0	0	0.841667	0	0	0	0	0	0	0	1.68333	0	0	0	0.841667	0	0
O95425	Supervillin	SVIL	0.100561	FALSE	10	0	2	NA	NA	NA	NA	1.1547	NA	2	NA	NA	NA	2	NA	2	NA	1.83094	0	0	0.841667	0	0	0	0	0	0	0	0	0	0	0	0	0	0	0	0	0	0	0.841667	0.841667	0	0	0	0
O95428	Papilin	PAPLN	0.0768346	FALSE	6.66667	0	NA	2	NA	NA	NA	NA	NA	NA	1.2171	NA	NA	NA	2	NA	NA	1.73903	0	0	0	0	0	0	1.68333	0	0	0	0	0	0	0	0	0	0	0	0	0	0	0	0	0	0	0	0
O95436	Sodium-dependent phosphate transport protein 2B	SLC34A2	0.697778	FALSE	48.3333	1	0.395984	2	1.19905	0.740085	1.28629	2	1.1716	1.20636	2	0.810088	0.95417	0.853512	NA	2	2	1.3298	3.36667	0.841667	1.68333	1.12222	0.841667	0	0	0	3.36667	1.68333	0	0	1.68333	0.841667	0.841667	0	2.525	0.841667	0	0	1.68333	0	0	0	2.525	1.68333	0
O95470	Sphingosine-1-phosphate lyase 1	SGPL1	0.0971514	FALSE	10	0	NA	NA	2	NA	NA	NA	1.1547	NA	NA	NA	1.2171	NA	NA	2	NA	1.59295	0	0	0	0	0	0	0	0	0.841667	0	0	0	0	0	0	0	0	0	0	0	0	0	0	0	0.841667	0.841667	0
O95487	Protein transport protein Sec24B	SEC24B	0.0587341	FALSE	6.66667	0	NA	NA	NA	NA	NA	2	NA	NA	NA	2	2	NA	2	NA	NA	2	0	0	0	0	0	0	0	0	0	0	0	0	0	0	0	0	0	0	0	0	0	0	0.841667	0	0	0	0
O95602	DNA-directed RNA polymerase I subunit RPA1	POLR1A	0.40759	FALSE	33.3333	0	NA	NA	0.720997	1.1547	2	1.1547	1.2171	1.2171	2	NA	2	2	2	1.1547	1.33816	1.49645	0	0	0	0	0	0	0	0	0.841667	1.68333	0	1.68333	0	0	0.841667	0.841667	1.68333	0	0	0	1.68333	1.68333	0	0	0	0	0.841667
O95613	Pericentrin	PCNT	0.0915181	FALSE	8.33333	0	NA	NA	NA	2	NA	NA	2	2	NA	NA	NA	2	2	NA	NA	2	0	0	0	0	0	0	0	0	0	0	0	0	0	0.841667	0	0	0	0	0	0	0	0	0	0	0.841667	0	0
O95672	Endothelin-converting enzyme-like 1	ECEL1	0.158803	FALSE	10	0	2	NA	2	NA	2	1.1547	NA	NA	NA	NA	2	NA	NA	NA	NA	1.83094	6.73333	0	0	0	0	0	0	0	0	0	1.68333	0	0	0	0	0	0	0	0	1.68333	1.68333	1.68333	0	0	0	0	0
O95678	Keratin, type II cytoskeletal 75	KRT75	0.912483	FALSE	18.3333	2	NA	NA	NA	NA	NA	NA	NA	NA	NA	NA	0.676148	NA	0.0837166	0.119353	NA	0.293073	0	0	0	0	0	0	0	0	0	0	0	0	0	0	0	0	0	0	0	0	0	0	0	0	0	0	0
O95714	E3 ubiquitin-protein ligase HERC2	HERC2	0.298288	FALSE	26.6667	0	2	NA	1.1547	2	2	2	1.2171	1.2171	2	NA	NA	1.2171	2	2	2	1.73383	0	0.841667	0	0	0	0	0	0	0	0	1.68333	1.68333	0.841667	0	0	0	0	0	0	1.68333	1.68333	0	0	0	0	0.841667	0
O95789	Zinc finger MYM-type protein 6	ZMYM6	0.232264	FALSE	13.3333	0	NA	2	NA	NA	NA	NA	NA	2	NA	NA	NA	1.17551	NA	2	0.820291	1.59916	0	0	0	0	0	0	0	1.68333	0	0	0	0	0	0	0	0	0	0	0	0	0	0	0	0	0	0	0
O95834	Echinoderm microtubule-associated protein-like 2	EML2	0.247562	FALSE	20	0	2	NA	2	NA	NA	NA	0.763707	NA	2	1.1547	2	2	2	2	NA	1.76871	1.68333	0	0	0	0	0	0	0	5.05	0	0	0	0	0	0	0	0	0	0	0	0	0	0	0	2.525	0	0.841667
O95863	Zinc finger protein SNAI1	SNAI1	0.114935	FALSE	8.33333	0	NA	2	NA	2	0.89957	NA	NA	NA	NA	NA	NA	NA	NA	NA	NA	1.63319	0	0	0	0	0	0	0	3.36667	0	0	0	0	0	0.841667	0	0	0	0.841667	0.841667	3.36667	0	0	0	0	0	0	0
O95932	Protein-glutamine gamma-glutamyltransferase 6	TGM6	0.0768346	FALSE	6.66667	0	NA	NA	NA	2	NA	2	NA	NA	NA	NA	NA	1.2171	NA	NA	NA	1.73903	0	0	0	0	0	0	0	0	0	0	0	0	1.68333	0	0	0	0	0	0	0	0	0	0.841667	0	0	0	0
O95948	One cut domain family member 2	ONECUT2	0.173986	FALSE	16.6667	1	NA	NA	NA	2	NA	NA	1.2171	NA	2	0.272021	NA	NA	2	2	NA	1.58152	0	0	0	0	0	0	0	0	0	0	0	0	0	0	0	0.841667	0	0	0	0	0	0	0	0	0	0.841667	0
O95969	Secretoglobin family 1D member 2	SCGB1D2	0.211491	FALSE	11.6667	1	NA	NA	2	NA	1.33816	NA	NA	NA	NA	NA	NA	NA	NA	0.214334	NA	1.18417	0	0	0	0	0	0	0	0	0.841667	0	0	0	0	0	0	0	0	0	0.841667	3.36667	0	0	0	0	0	0	0
O95994	Anterior gradient protein 2 homolog	AGR2	1.06827	FALSE	50	4	NA	1.22555	2	0.464638	1.22988	1.28629	0.255074	NA	NA	1.22555	NA	0.695828	2	0.498811	0.47979	1.03285	0	0	0	0	4.20833	0	1.68333	0	0.841667	0	0	0	5.05	0.841667	10.9417	5.05	15.9917	0.841667	0.841667	0	0	2.525	0.841667	0	8.41667	13.4667	3.36667
O95996	Adenomatous polyposis coli protein 2	APC2	0.20677	FALSE	18.3333	0	2	2	2	2	2	2	NA	NA	2	2	1.1547	NA	NA	2	NA	1.91547	1.68333	0	0	0	1.68333	0	0	0	0.841667	0	0	0	0.841667	0	0	0	0	0	0	1.68333	1.68333	0	0	0	0	0	0
O96028	Histone-lysine N-methyltransferase NSD2	NSD2	0.0881012	FALSE	10	0	NA	NA	NA	2	NA	NA	NA	1.1547	NA	NA	NA	2	NA	1.1547	NA	1.57735	0	0	0	0	0	0	0	0	0	0	0	0	0	0	0.841667	0	0	0	0	0	0	0	0	0	0	0	0
P00326	Alcohol dehydrogenase 1C	ADH1C	0.518488	FALSE	23.3333	0	2	NA	2	2	1.3303	1.2171	2	0.846087	NA	NA	2	2	NA	NA	2	1.73935	0	0	1.68333	0	0	0	0	0	5.89167	0	0	0	0	0	0.841667	0	9.25833	1.68333	0	0	0	0.841667	1.68333	0	5.05	0	0
P00390	Glutathione reductase, mitochondrial	GSR	1.57711	FALSE	81.6667	7	0.810088	2	0.202882	0.402433	0.720997	0.364817	0.325779	0.851596	1.28771	0.448354	0.361708	0.673536	0.720997	0.862431	0.566994	0.706688	3.36667	1.68333	0.841667	0	0.841667	0	0	0	7.575	6.73333	3.36667	3.36667	14.3083	2.525	2.525	4.20833	0.841667	1.68333	0	1.68333	1.68333	0.841667	2.525	0.841667	8.41667	1.68333	3.36667
P00441	Superoxide dismutase [Cu-Zn]	SOD1	0.814791	FALSE	46.6667	2	NA	2	0.685382	0.706321	1.24909	0.722826	0.180046	NA	NA	0.413309	1.2171	0.727991	NA	1.28629	2	1.01712	0	0	0	0	2.525	0	0	0	2.525	1.68333	1.68333	0	3.36667	0	1.68333	3.36667	5.05	1.68333	0	0	1.68333	4.20833	2.525	0	3.36667	1.68333	3.36667
P00451	Coagulation factor VIII	F8	0.129935	FALSE	11.6667	0	NA	NA	NA	NA	2	2	NA	0.740085	NA	NA	NA	NA	2	NA	2	1.74802	0	0	0	0	0	0	0	0	0	0	0	0	0	0	0	0	0	0	0	1.68333	0	0	0.841667	0	0	0	0
P00488	Coagulation factor XIII A chain	F13A1	0.0768346	FALSE	6.66667	0	NA	NA	NA	NA	NA	NA	NA	NA	2	2	2	NA	2	NA	NA	2	0	0	0	0	0	0	0	0	0	0	0	0	0	0	0	0	0	0	0	0	0	0	0	0	0	0	0
P00505	Aspartate aminotransferase, mitochondrial	GOT2	0.128868	FALSE	10	0	2	1.2171	2	NA	2	NA	2	NA	NA	NA	NA	NA	NA	NA	NA	1.84342	0	0	0	2.24444	0	0.841667	1.68333	0	0	0	0	1.68333	0	0	0	0	0	0	0	1.68333	0	0	0	0	0.841667	0	0
P00734	Prothrombin	F2	0.856569	FALSE	43.3333	3	NA	1.1661	NA	1.17526	0.825675	2	0.487652	0.336859	NA	0.89957	NA	1.16713	NA	0.299138	2	1.03574	0	0	0	0	0	0	3.36667	5.05	0	0	0	0	0	0	3.36667	5.89167	0.841667	2.525	4.20833	0	0	0.841667	0	0	0.841667	4.20833	1.68333
P00736	Complement C1r subcomponent	C1R	0.138986	FALSE	11.6667	0	NA	2	NA	NA	NA	NA	2	1.1547	NA	NA	NA	NA	NA	1.2171	2	1.67436	0	0	0	0	0	0	0	1.68333	0	0	0	0	0	0	0	0	0	0	0	0	0	0	0	0	0	1.68333	0
P00739	Haptoglobin-related protein	HPR	1.40912	FALSE	26.6667	4	0.035283	NA	NA	NA	NA	NA	NA	0.0582616	NA	NA	0.0667457	NA	NA	0.135801	NA	0.0740229	5.05	5.05	5.89167	5.61111	0	0	0	0	0	0	0	0	0	0	0	0	0	0	0	0	0	0	0	0	0	0	0
P00747	Plasminogen	PLG	2.08536	FALSE	68.3333	6	1.17551	0.881105	2	1.17021	0.270494	0.698834	0.681174	0.185014	NA	0.411262	2	0.441439	0.154897	0.142835	1.18839	0.814369	0	0	1.68333	1.12222	1.68333	0	20.2	30.3	0	1.68333	0	0	0	0	8.41667	15.9917	7.575	2.525	10.9417	10.1	0	2.525	5.05	5.05	0	21.8833	15.15
P00751	Complement factor B	CFB	2.01404	FALSE	76.6667	5	2	0.780539	0.831257	0.799031	0.0757952	1.1547	0.359385	0.14059	1.1547	0.287124	0.720997	0.676281	0.720997	0.173115	0.784603	0.710608	0	0	0.841667	0	2.525	0	5.05	13.4667	1.68333	6.73333	0	1.68333	2.525	0	10.9417	20.2	5.05	5.89167	7.575	6.73333	0	1.68333	1.68333	0	2.525	17.675	12.625
P00966	Argininosuccinate synthase	ASS1	0.773184	FALSE	45	2	2	2	0.129266	1.1716	1.50938	1.40799	0.548765	2	1.1716	1.16176	2	1.34166	2	2	2	1.49614	1.68333	0	0	0	1.68333	0	0	0	2.525	1.68333	1.68333	1.68333	2.525	0	0	1.68333	10.1	0.841667	0	0	5.05	0	0.841667	0	10.9417	1.68333	1.68333
P01008	Antithrombin-III	SERPINC1	1.52572	FALSE	73.3333	7	0.73051	0.60325	2	0.503437	0.131741	0.685929	0.531675	0.0811659	NA	0.318557	2	0.39082	0.740085	0.694866	1.33816	0.767871	1.68333	0	2.525	4.48889	0.841667	0.841667	6.73333	5.05	0	0	1.68333	0	2.525	0.841667	8.41667	8.41667	5.05	6.73333	3.36667	5.05	0	2.525	4.20833	4.20833	0.841667	3.36667	8.41667
P01019	Angiotensinogen	AGT	0.174913	FALSE	15	0	NA	NA	NA	2	2	NA	1.2171	1.1547	NA	NA	NA	NA	NA	0.763707	NA	1.4271	0	0	0	0	0	0	0	0	0	0	0	0	0	0	0	1.68333	0	0	0.841667	0	0	0	0	0	0	0	0.841667
P01031	Complement C5	C5	0.115252	FALSE	10	0	NA	NA	NA	NA	NA	NA	NA	0.720997	NA	2	1.2171	NA	NA	NA	NA	1.3127	0	0	0	0	0	0	0	0	0	0	0	0	0	0	0	0	0	0	0	0	0	0	0	0	0	0	0
P01033	Metalloproteinase inhibitor 1	TIMP1	0.215062	FALSE	20	1	NA	NA	2	1.1547	NA	NA	2	NA	1.1547	NA	1.33816	NA	0	NA	NA	1.27459	0	0	0	0	0	0	0	0	0.841667	0	0	0	0.841667	0.841667	0	0	0	0	0	0	0	0	0	0	0.841667	0	0
P01034	Cystatin-C	CST3	2.57953	FALSE	80	10	1.16356	1.1594	0.274429	0.829372	0.37538	0.315825	0.260998	0.137165	0.0963537	0.52801	0.136748	0.161495	0.0451913	NA	2	0.534566	0	0	1.68333	2.24444	0	0	6.73333	5.05	3.36667	6.73333	6.73333	16.8333	2.525	0.841667	0	0.841667	8.41667	14.3083	1.68333	13.4667	3.36667	8.41667	2.525	10.9417	10.1	3.36667	3.36667
P01042	Kininogen-1	KNG1	1.0853	FALSE	53.3333	3	1.17551	1.1547	2	1.16228	0.508253	1.2171	0.476373	0.932753	NA	0.75477	NA	1.1547	2	0.558367	1.47033	1.1204	0	0	1.68333	1.12222	0	0	16.8333	16.8333	0	0	0	3.36667	0	0	6.73333	10.1	0.841667	0.841667	4.20833	1.68333	0	0	0.841667	1.68333	0.841667	3.36667	5.89167
P01266	Thyroglobulin	TG	0.106194	FALSE	11.6667	0	2	NA	NA	2	NA	2	NA	NA	NA	2	NA	2	2	2	NA	2	0	0	0.841667	0	0	0	0	0	0	0	0	0	0.841667	0	0	0	0	0	0	0	0	0	0.841667	0	0	0	0
P01593	Immunoglobulin kappa variable 1D-33	IGKV1D-33	0.816978	FALSE	46.6667	3	1.19905	1.1716	0.167287	0.829372	1.2171	NA	0.745615	0.0815128	1.1716	2	2	0.194709	NA	NA	NA	0.979804	0	3.36667	1.68333	0	2.525	0	1.68333	0	2.525	5.05	3.36667	5.05	2.525	0	0.841667	0.841667	1.68333	0	0.841667	0	0	0	0	0	0	1.68333	2.525
P01599	Immunoglobulin kappa variable 1-17	IGKV1-17	0.432735	FALSE	35	2	1.1716	NA	NA	0	0.720997	0.348768	1.1547	1.1547	NA	NA	2	NA	1.28629	2	NA	1.09301	0	2.525	1.68333	0	0	0	0	0	0	0	0	0	0.841667	0.841667	0.841667	0.841667	1.68333	0.841667	0	1.68333	1.68333	3.36667	0.841667	1.68333	0	0	1.68333
P01624	Immunoglobulin kappa variable 3-15	IGKV3-15	1.94273	FALSE	70	6	0.947401	1.31769	1.1547	0.597075	0.761741	0.378948	NA	0.672491	0.784603	0.325613	0.255045	0.206359	0.155986	1.2171	NA	0.67498	18.5167	2.525	1.68333	0	1.68333	8.41667	0	0	1.68333	0	1.68333	0	4.20833	0.841667	0.841667	0.841667	0	3.36667	3.36667	11.7833	8.41667	21.8833	3.36667	3.36667	0	0	0
P01709	Immunoglobulin lambda variable 2-8	IGLV2-8	0.449362	FALSE	21.6667	2	NA	NA	NA	NA	0.685382	NA	NA	1.1547	NA	NA	0.285818	0.235268	NA	NA	NA	0.590292	0	0	0	0	0	0	0	0	0	0	0	0	0	0	0	0	0	2.525	1.68333	1.68333	0	0	0	0	0	0	0
P01721	Immunoglobulin lambda variable 6-57	IGLV6-57	0.146509	FALSE	10	0	NA	NA	NA	1.33816	2	NA	NA	NA	NA	2	NA	1.2171	NA	NA	NA	1.63881	0	0	0	0	0	0	0	0	0	0	0	0	0.841667	3.36667	0	0	0	0	0	5.05	0	0	0	0	0	0	0
P01764	Immunoglobulin heavy variable 3-23	IGHV3-23	0.343147	FALSE	23.3333	3	NA	1.2171	NA	0.26703	NA	NA	0.304527	NA	NA	NA	NA	0.504321	NA	NA	NA	0.573244	0	0	0	0	1.68333	0.841667	0	0	0	0	0	0	0.841667	1.68333	0.841667	0.841667	0	0	0	0	0	0	0	0	1.68333	2.525	1.68333
P01782	Immunoglobulin heavy variable 3-9	IGHV3-9	1.31212	FALSE	50	5	0.81897	0.890336	NA	0.563958	0.40666	0.14036	0.363833	NA	1.15837	0.321437	NA	NA	NA	NA	1.2171	0.653447	26.9333	0	2.525	13.4667	3.36667	15.9917	1.68333	0	0	0	0	0	1.68333	21.0417	8.41667	1.68333	3.36667	5.05	2.525	18.5167	6.73333	9.25833	4.20833	7.575	0.841667	4.20833	2.525
P01825	Immunoglobulin heavy variable 4-59	IGHV4-59	2.19681	FALSE	80	10	1.31743	NA	0.233745	0.237025	0.216032	0.674288	0.73674	0.162062	0.529006	0.197643	0.253729	0.14595	0.0897382	NA	0.303653	0.39208	13.4667	0	0	2.24444	0	0	0	0	3.36667	5.05	3.36667	1.68333	2.525	8.41667	7.575	7.575	5.89167	10.9417	7.575	21.8833	0	2.525	2.525	3.36667	0	3.36667	1.68333
P01857	Immunoglobulin heavy constant gamma 1	IGHG1	1.89584	FALSE	26.6667	4	NA	0.188976	NA	NA	NA	0.0562474	0.131978	NA	0.274639	NA	NA	NA	NA	NA	NA	0.16296	0	0	0	0	152.342	77.4333	563.917	710.367	0	0	0	0	0	0	0	0	0	0	0	0	124.567	232.3	201.158	234.825	104.367	340.033	324.883
P01877	Immunoglobulin heavy constant alpha 2	IGHA2	2.37411	FALSE	26.6667	4	NA	NA	NA	NA	NA	NA	0.0875812	0.0725974	NA	NA	0.0584338	0.0621461	NA	NA	NA	0.0701896	0	0	0	0	0	0	0	0	0	0	0	0	0	0	0	0	0	0	0	0	0	0	0	0	234.825	264.283	386.325
P01889	HLA class I histocompatibility antigen, B alpha chain	HLA-B	0.0858848	FALSE	6.66667	0	NA	NA	NA	NA	NA	NA	NA	2	1.1547	NA	NA	2	NA	NA	NA	1.71823	0	0	0	0	0	0	0	0	0	0	0	0	0	0	0	0	0	0	0	0	0	0	0	0	0	0	0
P02452	Collagen alpha-1(I) chain	COL1A1	0.120885	FALSE	11.6667	0	NA	NA	NA	NA	2	2	2	NA	NA	NA	1.1547	2	2	NA	NA	1.85912	0	0	0	0	0	0	0	0	0	0	0	0	0	0	0	0	0	0.841667	0	0	1.68333	0	0	0	0.841667	0	0
P02458	Collagen alpha-1(II) chain	COL2A1	0.150694	FALSE	11.6667	0	NA	NA	NA	NA	NA	2	NA	NA	0.71788	NA	NA	2	NA	1.2171	NA	1.48374	0	0	0	0	0	0	0	0	0	0	0	0	0	0	0	0	0	0	0	0	0	0.841667	0	0	0	0	0
P02461	Collagen alpha-1(III) chain	COL3A1	0.0971514	FALSE	10	0	NA	NA	NA	NA	NA	NA	1.1547	2	NA	NA	NA	1.2171	NA	NA	2	1.59295	0	0	0	0	0	0	0	0	0	0	0	0	0	0	0	0	0	0	0	0	0	0	0	0	0	0.841667	0.841667
P02511	Alpha-crystallin B chain	CRYAB	0.0677844	FALSE	6.66667	0	NA	2	2	NA	NA	NA	NA	NA	NA	2	2	NA	NA	NA	NA	2	0	0	0	0	0.841667	0	0	0	0.841667	0	0	0	0	0	0	0	0	0	0	0	0	0	0	0	0	0	0
P02545	Prelamin-A/C	LMNA	1.0533	FALSE	55	1	1.22555	2	1.19905	0.832159	0.666667	0.851213	0.495533	1.17892	NA	0.68279	0.720997	1.37736	1.1547	1.24909	2	1.11672	0	1.68333	4.20833	0	0	0	0	1.68333	0	1.68333	3.36667	0	4.20833	0	18.5167	2.525	0.841667	0.841667	0.841667	0	0	4.20833	1.68333	0.841667	0.841667	6.73333	1.68333
P02549	Spectrin alpha chain, erythrocytic 1	SPTA1	0.0621435	FALSE	6.66667	0	NA	NA	NA	NA	NA	NA	NA	NA	NA	NA	NA	1.16713	2	2	NA	1.72238	0	0	0	0	0	0	0	0	0	0	0	0	0	0	0	0	0	0	0	0	0	0	0	0	0	0	0
P02649	Apolipoprotein E	APOE	0.188543	FALSE	15	0	NA	NA	2	NA	2	NA	2	1.43268	NA	NA	NA	NA	NA	0.829372	2	1.71034	0	0	0	0	0	0	0	0	0.841667	0	0	0	0	0	0	0	0	0	0.841667	0	0	0	0	0	0	1.68333	0
P02655	Apolipoprotein C-II	APOC2	0.083731	FALSE	6.66667	0	NA	NA	NA	NA	NA	NA	NA	2	NA	NA	NA	NA	1.1547	2	NA	1.71823	0	0	0	0	0	0	0	0	0	0	0	0	0	0	0	0	0	0	0	0	0	0	0	0	0	0	0
P02656	Apolipoprotein C-III	APOC3	1.303	FALSE	63.3333	5	NA	1.20306	2	0.808519	0.15052	0.666667	0.547231	0.192213	NA	0.706321	2	0.676281	0.298568	0.104164	1.24909	0.815587	0	0	0	0	0	0	3.36667	8.41667	0	0	0	1.68333	0.841667	0	3.36667	3.36667	2.525	3.36667	4.20833	5.05	0	2.525	2.525	2.525	0.841667	2.525	1.68333
P02747	Complement C1q subcomponent subunit C	C1QC	0.711529	FALSE	41.6667	2	NA	1.20306	0.666667	1.37736	0.344065	2	0.740085	0.706321	NA	1.1716	NA	NA	NA	0.430011	2	1.06392	0	0	0	0	0	0	3.36667	8.41667	0	1.68333	1.68333	1.68333	0	0	0.841667	4.20833	2.525	0.841667	1.68333	3.36667	0	0	0	0.841667	0	0.841667	0.841667
P02748	Complement component C9	C9	0.262987	FALSE	18.3333	0	NA	2	NA	2	2	NA	1.1716	2	NA	2	NA	NA	NA	0.851213	2	1.75285	0	0	0	0	0	0	0	1.68333	0	0	0	0	0	0	0	1.68333	0	0	0.841667	0	0	0	0	0	0	0	2.525
P02749	Beta-2-glycoprotein 1	APOH	1.91917	FALSE	63.3333	5	2	0.728375	1.1547	1.1581	0.479684	0.670499	0.331905	0.733548	NA	0.553987	NA	2	0.666667	0.221602	0.873639	0.890208	0	0	0.841667	0	1.68333	0.841667	16.8333	40.4	0	0	1.68333	1.68333	0	0	19.3583	27.775	0.841667	4.20833	11.7833	6.73333	0	9.25833	7.575	6.73333	3.36667	26.0917	23.5667
P02751	Fibronectin	FN1	0.877472	FALSE	41.6667	1	2	1.28771	1.28771	2	NA	1.33816	0.75334	0.792678	0.71788	NA	1.1547	NA	2	0.40941	2	1.3118	3.36667	0	0	0	0	0	1.68333	6.73333	0	6.73333	0	1.68333	0.841667	0	0	0	0	0	0	0	3.36667	0	0.841667	0	5.89167	1.68333	3.36667
P02753	Retinol-binding protein 4	RBP4	0.316267	FALSE	18.3333	0	NA	NA	NA	1.2171	1.2171	NA	NA	0.720354	NA	NA	NA	NA	NA	0.717277	2	1.17436	0	0	0	0	0	0	0	0	0	0	0	0	0	0	0.841667	1.68333	0	0.841667	1.68333	0	0	0	0	0	0	0	0
P02760	Protein AMBP	AMBP	0.713874	FALSE	41.6667	2	2	1.24909	NA	1.1716	0.200597	0.740085	0.825302	0.948404	NA	2	NA	1.16713	NA	0.245812	NA	1.0548	0	0	0	1.12222	0	0	1.68333	5.05	0	0	0	0	0	0	1.68333	2.525	3.36667	1.68333	2.525	1.68333	0	1.68333	0.841667	0.841667	0	0.841667	4.20833
P02766	Transthyretin	TTR	0.754406	FALSE	40	2	NA	2	NA	1.24909	0.740085	1.1547	0.690836	0.352457	NA	1.2171	NA	2	1.33816	0.321764	NA	1.10642	0	0	0	0	0	0	6.73333	0	0	0	0	0	0	0	5.05	1.68333	0.841667	1.68333	0.841667	0	0	0.841667	0	0.841667	0	5.89167	3.36667
P02814	Submaxillary gland androgen-regulated protein 3B	SMR3B	2.3093	FALSE	66.6667	8	0.192931	0.208785	0.886497	0.44469	0.191782	NA	NA	1.2171	0.171665	2	0.0518728	1.26528	0.0615569	0.0876066	NA	0.56498	11.7833	4.20833	10.9417	12.3444	14.3083	47.975	45.45	102.683	0.841667	0	1.68333	5.05	1.68333	3.36667	0.841667	0.841667	18.5167	13.4667	9.25833	37.0333	0	0	0	0	0	0	0
P03928	ATP synthase protein 8	MT-ATP8	0.0677844	FALSE	6.66667	0	NA	NA	2	NA	2	NA	NA	NA	NA	NA	NA	NA	NA	2	2	2	0	0	0	0	0	0	0	0	0	1.68333	0	0	0	0	0	0	0	0.841667	0	0	0	0	0	0	0	0	0
P03950	Angiogenin	ANG	0.0858773	FALSE	8.33333	0	1.16713	NA	NA	NA	NA	NA	2	2	2	NA	NA	NA	NA	NA	NA	1.79178	0	0	0.841667	1.12222	0	0	0	0	0	0	0	0	0	0	0	0	0	0	0	0	0	0	0	0	0.841667	0	0
P03951	Coagulation factor XI	F11	0.504767	FALSE	33.3333	2	1.22592	0.698834	2	1.2171	0.272021	0.248917	2	2	NA	1.2171	NA	NA	NA	NA	NA	1.20888	0	2.525	0	1.12222	0	2.525	5.05	5.05	0	1.68333	0	0	0	1.68333	0.841667	0	1.68333	0.841667	0.841667	1.68333	1.68333	2.525	3.36667	5.05	0	0	0.841667
P03971	Muellerian-inhibiting factor	AMH	0.115686	FALSE	8.33333	0	2	NA	2	NA	2	NA	2	NA	NA	NA	NA	2	NA	NA	NA	2	0	0	0	1.12222	0	0	0	0	0	0	0	1.68333	0	0	0	0	0	0	0	3.36667	0	0	0	0	0.841667	0	0
P04003	C4b-binding protein alpha chain	C4BPA	0.768706	FALSE	33.3333	0	NA	2	NA	2	0.720997	NA	0.666667	0.746239	NA	2	NA	0.748018	2	0.682513	2	1.35644	0	0	0	0	0	0	0	6.73333	0	0	0	0	0	0	0	5.89167	0.841667	1.68333	1.68333	0	0	0	0	0	0	3.36667	3.36667
P04004	Vitronectin	VTN	2.00687	FALSE	66.6667	6	NA	0.977417	0.831257	1.15732	0.233612	1.1661	0.372728	0.271184	NA	0.608442	2	0.853512	0.14672	0.167082	1.2196	0.769614	0	0	0	0	0.841667	0	21.8833	35.35	0	6.73333	1.68333	1.68333	0	0	10.9417	14.3083	2.525	4.20833	5.05	8.41667	0	3.36667	0	5.05	2.525	16.8333	15.9917
P04040	Catalase	CAT	0.277647	FALSE	23.3333	0	2	NA	2	NA	NA	2	1.2171	0.810088	NA	2	2	1.16713	NA	2	2	1.71943	0	0	0.841667	0	0	0	0	0	0.841667	0	0	0	0	0	0	0	0	0	0	0	0	0	0	0.841667	0.841667	0	0
P04080	Cystatin-B	CSTB	1.94452	FALSE	73.3333	4	0.850903	1.51949	0.727546	0.322991	1.20306	0.770636	0.407051	0.818186	1.22718	0.336975	0.473325	0.897456	1.36137	0.937041	1.22555	0.871917	10.1	1.68333	2.525	0	10.9417	0.841667	0	0	10.9417	5.05	3.36667	0	21.0417	6.73333	4.20833	4.20833	8.41667	3.36667	0	0	13.4667	2.525	6.73333	0	13.4667	7.575	1.68333
P04114	Apolipoprotein B-100	APOB	0.542965	FALSE	30	0	NA	2	2	2	2	2	2	0.924568	NA	1.2171	2	NA	2	0.90629	1.1547	1.68355	0	0	0	0	0	0	0	3.36667	0	0	1.68333	0	0	0	0	2.525	0	0	2.525	0	0	0	0	1.68333	0	0	2.525
P04155	Trefoil factor 1	TFF1	1.57079	FALSE	76.6667	7	0.706321	1.1547	0.19866	0.391798	0.341507	2	0.207071	1.1547	2	0.377658	0.687062	0.75334	0.373998	0.89957	0.210753	0.763809	3.36667	3.36667	1.68333	0	3.36667	0	3.36667	0	5.05	11.7833	11.7833	5.05	4.20833	0.841667	5.05	5.05	5.05	1.68333	1.68333	1.68333	3.36667	0	0	0	4.20833	2.525	3.36667
P04179	Superoxide dismutase [Mn], mitochondrial	SOD2	0.329659	FALSE	23.3333	1	2	NA	NA	2	2	2	1.2171	2	NA	1.1716	NA	0.229852	NA	2	NA	1.62428	0	0	0.841667	0	0	0	0	0	0	0	0	0	0	0	0	1.68333	0	0	1.68333	0	0	0.841667	0	0	0	0	0.841667
P04196	Histidine-rich glycoprotein	HRG	0.672067	FALSE	35	1	NA	2	NA	NA	1.33816	2	0.476417	0.810088	NA	1.1547	NA	2	0.843457	0.863806	2	1.34866	0	0	0	0	0	0	0	15.15	0	0	0	0	0	0	0	0	0	0.841667	3.36667	0	0	0	0	1.68333	0.841667	9.25833	3.36667
P04217	Alpha-1B-glycoprotein	A1BG	0.924128	FALSE	41.6667	1	NA	2	NA	1.47033	0.750663	1.1547	0.691674	0.710913	NA	1.1716	2	2	1.1716	0.534272	2	1.30465	0	0	0	0	0	0	0	3.36667	0	0	0	0	0	0	0.841667	7.575	1.68333	1.68333	4.20833	0	0	0.841667	0.841667	0	0	8.41667	8.41667
P04259	Keratin, type II cytoskeletal 6B	KRT6B	1.34985	FALSE	20	3	NA	0.12048	0.0762132	NA	NA	NA	NA	NA	NA	NA	NA	0.242054	NA	NA	NA	0.146249	0	0	0	0	73.225	56.3917	109.417	203.683	99.3167	252.5	181.8	196.95	0	0	0	0	0	0	0	0	0	0	0	0	0	0	0
P04275	von Willebrand factor	VWF	0.168353	FALSE	15	0	NA	2	NA	2	1.2171	NA	1.2171	1.2171	NA	NA	NA	NA	NA	NA	2	1.60855	0	0	0	0	0	0.841667	0	0	0	0	0	0	0	0.841667	0	0	0	0	0.841667	1.68333	0	0	0	0	0	0	0.841667
P04350	Tubulin beta-4A chain	TUBB4A	0.414129	FALSE	13.3333	2	NA	NA	NA	NA	NA	NA	0.0692877	NA	NA	NA	NA	NA	NA	0.490659	NA	0.279973	0	0	0	0	0	0	0	0	0	0	0	0	0	0	0	0	0	0	0	0	0	0	0	0	17.675	19.3583	12.625
P04628	Proto-oncogene Wnt-1	WNT1	0.115252	FALSE	10	0	NA	NA	NA	2	2	2	NA	NA	NA	NA	2	NA	2	NA	2	2	0	0	0	0	0	0	0	0	0	0	0	0	0.841667	0	0	0	0	0	0	1.68333	0	0	0	1.68333	0	0	0
P04632	Calpain small subunit 1	CAPNS1	2.38859	FALSE	80	8	0.476058	1.15611	0.389938	0.32587	1.08256	1.1753	0.0740074	1.1623	1.36137	0.480874	0.197724	1.18439	0.753342	0.261779	0.432548	0.700944	10.1	12.625	3.36667	1.12222	5.89167	0	5.05	0	16.8333	6.73333	6.73333	1.68333	12.625	4.20833	2.525	10.9417	14.3083	1.68333	0.841667	0	0	2.525	4.20833	0	16.8333	12.625	10.9417
P04746	Pancreatic alpha-amylase	AMY2A	0.498919	FALSE	26.6667	1	2	0.853302	2	2	2	NA	2	NA	0.175754	NA	0.720997	NA	2	NA	NA	1.52778	0	0	0.841667	0	0.841667	0	5.05	5.05	0	0	1.68333	0	0	0	0.841667	0	0	0.841667	0	0	0	0	0	0	1.68333	0	0
P05023	Sodium/potassium-transporting ATPase subunit alpha-1	ATP1A1	0.381171	FALSE	25	2	NA	NA	NA	0.344065	NA	0.740085	0.160225	2	NA	NA	NA	2	NA	NA	1.16176	1.06769	0	0	0	0	0	0	0	0	0	0	0	0	1.68333	0.841667	2.525	3.36667	0	0	0	0	1.68333	0.841667	0	0.841667	1.68333	2.525	2.525
P05089	Arginase-1	ARG1	0.0768346	FALSE	6.66667	0	NA	NA	NA	2	NA	NA	NA	2	2	NA	2	NA	NA	NA	NA	2	0	0	0	0	0	0	0	0	0	0	0	0	0.841667	0	0	0	0	0	0	0	0	0	0	0	0	0	0
P05090	Apolipoprotein D	APOD	1.79156	FALSE	55	4	2	1.17764	0.679867	0.66839	0.256844	NA	0.13672	0.682389	0.212205	2	0.345007	NA	NA	0.846087	2	0.917096	0	0	0.841667	0	0	0	10.1	23.5667	15.9917	30.3	0	35.35	13.4667	0	13.4667	16.8333	2.525	1.68333	2.525	5.05	0	0	0	0	4.20833	5.05	5.05
P05091	Aldehyde dehydrogenase, mitochondrial	ALDH2	0.167223	FALSE	11.6667	0	NA	NA	NA	NA	2	0.798229	NA	NA	NA	NA	NA	0.717096	NA	NA	NA	1.17178	0	0	0	0	0	0	0	0	0	0	0	0	0	0	0	0	2.525	0	0	0	3.36667	0.841667	2.525	0	0	0	0
P05109	Protein S100-A8	S100A8	2.04868	FALSE	71.6667	6	0.435095	0.642683	0.879847	0.451481	2	1.55743	1.31769	0.685382	0.425238	0.435624	1.34166	0.940178	NA	1.11781	0.403553	0.902405	58.9167	29.4583	15.15	2.24444	39.5583	11.7833	1.68333	1.68333	19.3583	1.68333	5.05	0	45.45	15.15	3.36667	4.20833	3.36667	0	0	0	15.15	0	0.841667	0	8.41667	1.68333	0
P05121	Plasminogen activator inhibitor 1	SERPINE1	0.121327	FALSE	8.33333	0	2	NA	1.19905	2	NA	2	NA	NA	NA	NA	NA	NA	NA	NA	NA	1.79976	0	0.841667	0	0	0	0	0	0	0	3.36667	1.68333	0	0	1.68333	0	0	0	0	0	0	1.68333	0	0	0	0	0	0
P05129	Protein kinase C gamma type	PRKCG	0.0768346	FALSE	6.66667	0	NA	NA	NA	NA	2	NA	NA	2	1.1547	NA	NA	NA	NA	NA	NA	1.71823	0	0	0	0	0	0	0	0	0	0	0	0	0	0	0	0	0	0.841667	0	0	0	0	0	0	0	0	0
P05155	Plasma protease C1 inhibitor	SERPING1	1.45442	FALSE	63.3333	4	1.16713	1.16072	1.1547	1.18775	0.461064	0.673536	0.441701	0.317551	NA	1.03514	NA	0.94299	0.740085	0.267943	1.26265	0.831765	0	0	0.841667	1.12222	0	0	10.1	15.15	0	1.68333	0	1.68333	0	0	4.20833	9.25833	1.68333	1.68333	7.575	10.1	0	3.36667	3.36667	2.525	0.841667	8.41667	6.73333
P05164	Myeloperoxidase	MPO	0.48243	FALSE	23.3333	0	2	2	NA	2	NA	2	1.28629	1.24909	2	NA	2	NA	2	2	1.18154	1.79245	0	0	0.841667	0	0	0	0	3.36667	0	0	0	0	0	0	0	0.841667	0	0	0	0	0	0	0	4.20833	0	0.841667	2.525
P05165	Propionyl-CoA carboxylase alpha chain, mitochondrial	PCCA	0.106202	FALSE	10	0	NA	NA	NA	NA	2	1.2171	NA	NA	NA	NA	NA	NA	NA	1.1547	2	1.59295	0	0	0	0	0	0	0	0	0	0	0	0	0	0	0	0	0.841667	0	0	0	1.68333	0	0.841667	0	0	0	0
P05386	60S acidic ribosomal protein P1	RPLP1	0.0587341	FALSE	6.66667	0	NA	2	NA	1.1547	NA	NA	NA	NA	NA	2	NA	NA	NA	NA	NA	1.71823	0	0	0	0	0.841667	0	0	0	0	0	0	0	0	0	0.841667	0.841667	0	0	0	0	0	0	0	0	0	0	0
P05546	Heparin cofactor 2	SERPIND1	0.088543	FALSE	6.66667	0	NA	NA	NA	NA	NA	NA	NA	2	NA	NA	NA	NA	NA	0.89957	NA	1.44978	0	0	0	0	0	0	0	0	0	0	0	0	0	0	0	0	0	0	0	0	0	0	0	0	0	0	0
P05783	Keratin, type I cytoskeletal 18	KRT18	0.700809	FALSE	20	3	NA	NA	NA	NA	NA	NA	0.0815872	0.342145	NA	0.212971	NA	NA	NA	NA	NA	0.212234	0	0	0	0	0	0	0	0	0	0	0	0	0	0	0	0	0	0	0	0	0	0	0	0	7.575	10.1	6.73333
P06239	Tyrosine-protein kinase Lck	LCK	0.0768346	FALSE	6.66667	0	NA	NA	NA	NA	NA	NA	NA	2	NA	NA	2	NA	2	NA	2	2	0	0	0	0	0	0	0	0	0	0	0	0	0	0	0	0	0	0	0	0	0	0	0	0	0	0	0
P06400	Retinoblastoma-associated protein	RB1	0.153669	FALSE	13.3333	0	NA	NA	2	NA	2	NA	2	NA	NA	NA	NA	NA	1.2171	1.1547	2	1.72863	0	0	0	0	0	0	0	0	0	0	0	1.68333	0	0	0	0	0	0	0	1.68333	0	0	0	0	0	0	0
P06576	ATP synthase subunit beta, mitochondrial	ATP5F1B	0.124295	FALSE	11.6667	0	NA	NA	NA	NA	2	NA	2	2	NA	2	2	2	2	NA	NA	2	0	0	0	0	0	0	0	0	0	0	0	0	0	0	0	0	0.841667	0	0	0	0	0	0	0	0	1.68333	0
P06703	Protein S100-A6	S100A6	0.431521	FALSE	25	0	2	NA	2	2	2	2	2	NA	2	1.30359	1.28629	1.00914	NA	2	NA	1.78173	0	0	1.68333	0	0	0	0	0	3.36667	0	0	0	0	0	0.841667	0	4.20833	0	0	0	0	0	0.841667	0	0.841667	0	0
P06727	Apolipoprotein A-IV	APOA4	1.59637	FALSE	71.6667	5	0.748018	0.813586	0.533863	1.1547	0.103223	0.683047	0.349691	0.294884	2	0.917932	2	0.717096	1.2171	0.3094	1.37736	0.881327	0	1.68333	0.841667	2.24444	1.68333	0	11.7833	6.73333	0.841667	1.68333	1.68333	6.73333	0	0	4.20833	4.20833	6.73333	6.73333	10.9417	10.1	0	3.36667	5.89167	4.20833	1.68333	9.25833	6.73333
P06737	Glycogen phosphorylase, liver form	PYGL	0.188643	FALSE	11.6667	0	NA	NA	1.1547	NA	NA	NA	0.750663	NA	NA	1.1716	NA	NA	NA	NA	NA	1.02565	0	0	0	0	0	0	0	0	1.68333	0	0	1.68333	0	0	0	0	0	0	0	0	0	0	0	0	1.68333	4.20833	0
P06744	Glucose-6-phosphate isomerase	GPI	0.903479	FALSE	55	3	0.740085	2	2	0.689641	2	1.1547	0.682389	1.22555	2	0.318557	0.364817	0.46033	2	1.2171	2	1.25688	1.68333	0.841667	0.841667	0	1.68333	0	0	0	2.525	0	0	0	4.20833	0	2.525	2.525	1.68333	0	0	0	0	0.841667	0	0.841667	4.20833	3.36667	2.525
P06756	Integrin alpha-V	ITGAV	0.112277	FALSE	8.33333	0	NA	NA	NA	2	2	NA	NA	NA	NA	NA	NA	2	1.2171	NA	NA	1.80427	0	0	0	0	0	0	0	0	0	0	0	0	0	1.68333	0	0	0.841667	0	0	0	0	0	0	0	0	0	0
P06865	Beta-hexosaminidase subunit alpha	HEXA	0.154596	FALSE	11.6667	0	NA	NA	2	2	NA	NA	NA	NA	NA	NA	NA	NA	1.1716	2	1.2171	1.67774	0	0	0	0	0	0	0	0	0	0	0	1.68333	0	0	0	0.841667	0	0	0	0	0	0	0	0	0	0	0
P07108	Acyl-CoA-binding protein	DBI	0.245187	FALSE	21.6667	0	NA	NA	2	2	2	NA	0.740085	NA	2	2	1.2171	1.1547	2	NA	NA	1.6791	0	0	0	0	0	0	0	0	1.68333	0	0	0	1.68333	0	0	0	1.68333	0	0	0	0	0	0	0	0.841667	1.68333	0.841667
P07195	L-lactate dehydrogenase B chain	LDHB	0.953618	FALSE	38.3333	5	NA	0.890336	NA	0.253729	NA	NA	0.110246	0.402367	NA	0.233612	NA	NA	NA	NA	0.356139	0.374405	0	0	0	0	15.9917	0	3.36667	1.68333	0	0	0	0	7.575	2.525	10.1	5.89167	0	0	0	0	0	0	0	0	4.20833	5.89167	4.20833
P07199	Major centromere autoantigen B	CENPB	0.351823	FALSE	30	0	NA	1.2171	NA	1.2171	2	NA	2	0.720997	2	0.810088	2	2	NA	0.666667	NA	1.46319	0	0	0	0	0.841667	0	1.68333	0	0	0	0	0	0	0	1.68333	0.841667	0	0	0.841667	0	0	0	0	0	0.841667	0	0
P07203	Glutathione peroxidase 1	GPX1	0.0980781	FALSE	8.33333	0	NA	NA	2	2	NA	NA	2	NA	NA	2	NA	2	NA	NA	NA	2	0	0	0	0	0	0	0	0	0.841667	0	0	0	0	0	0.841667	0	0	0	0	0	0	0	0	0	0.841667	0	0
P07237	Protein disulfide-isomerase	P4HB	0.371511	FALSE	28.3333	1	NA	NA	NA	0.772895	NA	2	0.44469	0.685382	NA	2	NA	2	2	2	1.2171	1.45778	0	0	0	0	0	0	0	0	0	0	0	0	0.841667	0	2.525	2.525	0	0	0	0	0	0.841667	0	0	0.841667	3.36667	0.841667
P07339	Cathepsin D	CTSD	1.84586	FALSE	85	9	0.96973	1.2171	0.255128	0.429284	0.409192	0.843457	0.311846	0.734765	0.318194	0.514115	0.361708	0.376865	0.437137	1.2171	1.19905	0.639644	0	0.841667	0.841667	4.48889	1.68333	0.841667	0	0	6.73333	26.9333	6.73333	8.41667	5.89167	2.525	5.05	0.841667	7.575	2.525	1.68333	1.68333	0	5.05	3.36667	0.841667	6.73333	3.36667	1.68333
P07357	Complement component C8 alpha chain	C8A	0.565001	FALSE	35	1	NA	2	NA	1.28629	0.339222	NA	0.682616	1.1716	NA	1.1716	2	1.16713	NA	0.698834	2	1.25173	0	0	0	0	0	0	0	1.68333	0	0	0	0	0	0	0.841667	2.525	0.841667	2.525	3.36667	3.36667	0	0	0	0	0	2.525	2.525
P07384	Calpain-1 catalytic subunit	CAPN1	1.50833	FALSE	68.3333	5	0.399661	0.861197	1.26442	0.459987	2	0.720997	0.366061	1.15614	2	0.256462	0.498811	0.71788	1.24909	1.28771	1.15688	0.959687	3.36667	2.525	0.841667	1.12222	5.89167	0.841667	3.36667	0	15.9917	0	3.36667	0	24.4083	3.36667	3.36667	3.36667	6.73333	0	0	0	0	1.68333	1.68333	0.841667	12.625	5.05	1.68333
P07437	Tubulin beta chain	TUBB	0.244752	FALSE	10	1	NA	1.30359	NA	NA	0.430679	NA	NA	NA	NA	NA	NA	NA	NA	NA	NA	0.867134	0	0	0	0	7.575	0	0	1.68333	0	0	0	0	0	0	0	0	15.15	5.05	3.36667	1.68333	0	0	0	0	0	0	0
P07510	Acetylcholine receptor subunit gamma	CHRNG	0.179619	FALSE	18.3333	0	NA	NA	NA	NA	NA	1.1547	1.1547	1.1547	2	NA	1.1547	NA	1.1547	NA	NA	1.29558	0	0	0	0	0	0	0	0	0	0	0	0	0	0	0	0	0	0	0	0	1.68333	0	0	1.68333	0.841667	0.841667	0
P07737	Profilin-1	PFN1	2.42626	FALSE	91.6667	11	0.689515	0.888767	0.823877	0.230155	0.560285	0.457627	0.371246	0.483513	1.18476	0.205286	0.177856	0.191977	0.566994	0.315236	0.174267	0.488091	6.73333	3.36667	5.05	0	9.25833	0	1.68333	1.68333	10.1	0	1.68333	3.36667	11.7833	5.05	3.36667	6.73333	14.3083	2.525	1.68333	1.68333	1.68333	1.68333	0.841667	5.05	8.41667	4.20833	1.68333
P07741	Adenine phosphoribosyltransferase	APRT	0.0824679	FALSE	8.33333	0	NA	NA	NA	2	NA	NA	2	NA	NA	2	2	2	NA	NA	NA	2	0	0	0	0	0	0	0	0	0	0	0	0	0.841667	0	0	0	0	0	0	0	0	0	0	0	0.841667	0	0
P07814	Bifunctional glutamate/proline--tRNA ligase	EPRS1	0.0924448	FALSE	6.66667	0	NA	2	NA	NA	NA	NA	NA	NA	NA	NA	1.28629	NA	NA	NA	2	1.7621	0	0	0	0	0	0	1.68333	0	0	0	0	0	0	0	0	0	0	0	0	0	0	0	0	0	0	0	0
P07858	Cathepsin B	CTSB	1.33203	FALSE	58.3333	4	0.192814	0.89957	0.167671	0.666667	1.2171	1.1547	1.24909	1.34166	0.10718	2	1.15688	0.285127	NA	NA	1.16228	0.892364	6.73333	2.525	5.05	4.48889	0.841667	0.841667	3.36667	0	5.89167	8.41667	6.73333	15.15	1.68333	1.68333	1.68333	0	0	0.841667	0	1.68333	0	0.841667	0.841667	0	5.05	0	0
P07864	L-lactate dehydrogenase C chain	LDHC	0.174434	FALSE	8.33333	0	1.26265	NA	NA	NA	NA	NA	NA	NA	NA	NA	NA	0.858924	NA	NA	NA	1.06079	10.1	2.525	0	0	0	0	0	0	0	0	0	0	0	0	0	0	0	0	0	0	0	0	0	0	0	0	0
P07900	Heat shock protein HSP 90-alpha	HSP90AA1	1.56607	FALSE	66.6667	4	0.415374	1.23431	0.722761	1.00626	1.43268	1.1547	0.277881	1.16821	1.1941	0.197643	0.298235	0.776287	1.24909	2	1.1547	0.952149	11.7833	6.73333	7.575	1.12222	11.7833	0	3.36667	0	8.41667	3.36667	3.36667	0	16.8333	0.841667	3.36667	0	5.89167	0.841667	0	0	1.68333	1.68333	0	0	5.05	1.68333	2.525
P08069	Insulin-like growth factor 1 receptor	IGF1R	0.0941763	FALSE	8.33333	0	NA	NA	2	NA	NA	NA	NA	2	NA	NA	2	NA	2	2	NA	2	0	0	0	0	0	0	0	0	0	0	3.36667	0	0	0	0	0	0	0	0	0	0	0	0	0	0	0	0
P08134	Rho-related GTP-binding protein RhoC	RHOC	0.289672	FALSE	25	0	NA	2	1.1547	0.89957	NA	2	NA	2	NA	2	NA	0.680289	2	2	2	1.67346	0	0	0	0	1.68333	0	0	0	1.68333	0	1.68333	0	3.36667	0	0.841667	0.841667	0	0	0	0	0	0	0.841667	0	0	0	0
P08183	ATP-dependent translocase ABCB1	ABCB1	0.0768346	FALSE	6.66667	0	NA	NA	NA	NA	1.1547	NA	NA	NA	NA	NA	NA	NA	NA	2	2	1.71823	0	0	0	0	0	0	0	0	0	0	0	0	0	0	0	0	0	1.68333	0	1.68333	0	0	0	0	0	0	0
P08235	Mineralocorticoid receptor	NR3C2	0.150252	FALSE	15	0	1.1547	NA	NA	NA	NA	NA	0.740085	1.2171	NA	NA	2	2	NA	NA	NA	1.42238	0	0.841667	0.841667	0	0	0	0	0	0	0	0	0	0	0	0	0	0	0	0	0	0	0	0	0	1.68333	0.841667	0.841667
P08237	ATP-dependent 6-phosphofructokinase, muscle type	PFKM	0.088543	FALSE	6.66667	0	NA	NA	2	NA	NA	NA	1.1547	NA	NA	NA	NA	NA	NA	NA	2	1.71823	0	0	0	0	0	0	0	0	0	0	0	3.36667	0	0	0	0	0	0	0	0	0	0	0	0	0.841667	0.841667	0
P08238	Heat shock protein HSP 90-beta	HSP90AB1	0.707545	FALSE	33.3333	3	0.704691	NA	1.19905	0.282001	2	NA	0.400007	1.16856	NA	0.63643	NA	NA	NA	NA	NA	0.912963	8.41667	5.05	3.36667	0	0	0	0	0	3.36667	1.68333	0	0	5.89167	1.68333	3.36667	2.525	5.05	0	0	0	0	0	0	0	0.841667	4.20833	1.68333
P08246	Neutrophil elastase	ELANE	0.11791	FALSE	10	0	NA	NA	NA	NA	NA	NA	2	2	NA	NA	NA	2	NA	2	1.33816	1.86763	0	0	0	0	0	0	0	0	0	0	0	0	0	0	0	0	0	0	0	0	0	0	0	0	0	0	0
P08263	Glutathione S-transferase A1	GSTA1	0.103711	FALSE	10	0	NA	NA	2	NA	NA	1.1547	NA	NA	2	2	NA	2	NA	NA	NA	1.83094	0	0	0	0	0	0	0	0	0.841667	0	0	0	0	0	0	0	0	0	0	0	0	0.841667	0.841667	0	0	0	0
P08571	Monocyte differentiation antigen CD14	CD14	0.237506	FALSE	16.6667	0	NA	NA	NA	2	1.2171	2	NA	NA	2	NA	1.1547	1.19905	2	NA	NA	1.65298	0	0	0	0	0	0	0	0	0	0	0	0	0	0.841667	0	0	0	0.841667	0	1.68333	1.68333	0	0	0	0	0	0
P08572	Collagen alpha-2(IV) chain	COL4A2	0.0587341	FALSE	6.66667	0	NA	NA	NA	2	NA	NA	1.1547	2	NA	NA	NA	NA	NA	NA	NA	1.71823	0	0	0	0	0	0	0	0	0	0	0	0	0	0	0.841667	0	0	0	0	0	0	0	0	0	0	0.841667	0.841667
P08575	Receptor-type tyrosine-protein phosphatase C	PTPRC	0.0677844	FALSE	6.66667	0	NA	NA	NA	NA	2	NA	NA	NA	NA	NA	NA	NA	2	2	2	2	0	0	0	0	0	0	0	0	0	0	0	0	0	0	0	0	0	0.841667	0	0	0	0	0	0	0	0	0
P08581	Hepatocyte growth factor receptor	MET	0.0587341	FALSE	6.66667	0	NA	NA	NA	2	NA	1.1547	NA	NA	NA	NA	NA	NA	NA	2	NA	1.71823	0	0	0	0	0	0	0	0	0	0	0	0	0	0	0	0.841667	0	0	0	0	0	0.841667	0	0.841667	0	0	0
P08582	Melanotransferrin	MELTF	0.0677844	FALSE	6.66667	0	2	NA	NA	NA	NA	NA	NA	NA	NA	NA	1.1547	NA	NA	2	NA	1.71823	1.68333	0	0	0	0	0	0	0	0	0	0	0	0	0	0	0	0	0	0	0	0	0	0	0	0	0	0
P08603	Complement factor H	CFH	1.58631	FALSE	61.6667	5	1.16356	0.671889	1.19905	1.19044	0.297285	0.851213	0.451075	0.298889	NA	0.800462	NA	0.808519	2	0.319381	2	0.927059	0	0	1.68333	2.24444	0.841667	0.841667	10.1	3.36667	0	3.36667	0	1.68333	0	0	6.73333	17.675	2.525	5.05	4.20833	11.7833	0	0.841667	1.68333	4.20833	0.841667	10.1	8.41667
P08620	Fibroblast growth factor 4	FGF4	0.0677844	FALSE	6.66667	0	NA	NA	2	NA	2	NA	2	NA	NA	NA	2	NA	NA	NA	NA	2	0	0	0	0	0	0	0	0	0.841667	0	0	0	0	0	0	0	0	0	0	1.68333	0	0	0	0	0.841667	0	0
P08670	Vimentin	VIM	0.422326	FALSE	33.3333	0	2	2	1.19905	0.95417	NA	2	1.1547	0.886497	NA	2	2	2	1.2171	NA	1.1547	1.54718	0	0.841667	0	0	0	0	0	1.68333	0	3.36667	0	1.68333	0.841667	4.20833	0	0.841667	0	0	0	0	0	0.841667	0	0	0	0	1.68333
P08758	Annexin A5	ANXA5	1.27756	FALSE	73.3333	4	1.19905	1.54427	0.287633	0.706321	0.71788	0.71788	0.228467	1.2171	2	0.508974	0.445528	0.945702	0.95417	0.915501	0.71788	0.873757	1.68333	3.36667	0	0	13.4667	0.841667	0	0	4.20833	1.68333	1.68333	1.68333	3.36667	0	3.36667	1.68333	3.36667	1.68333	1.68333	0	0	3.36667	1.68333	1.68333	3.36667	1.68333	1.68333
P08865	40S ribosomal protein SA	RPSA	0.144619	FALSE	13.3333	0	NA	NA	2	2	NA	NA	0.740085	2	NA	NA	2	2	NA	NA	NA	1.79001	0	0	0	0	0	0	0	0	0.841667	0	0	0	0	0	0.841667	0	0	0	0	0	0	0	0	0	0	0.841667	0.841667
P08912	Muscarinic acetylcholine receptor M5	CHRM5	0.129935	FALSE	11.6667	0	2	1.2171	NA	2	2	2	NA	NA	NA	NA	NA	NA	2	NA	NA	1.86952	1.68333	0	0	0	0	0.841667	0	1.68333	0	0	0	0	0	0	0.841667	0	0.841667	0	0	0	0	0	0	0.841667	0	0	0
P08922	Proto-oncogene tyrosine-protein kinase ROS	ROS1	0.106202	FALSE	10	0	NA	NA	NA	NA	NA	0.740085	NA	NA	2	NA	NA	NA	NA	1.1547	NA	1.29826	0	0	0	0	0	0	0	0	0	0	0	0	0	0	0	0	0	0	0	0	1.68333	0.841667	0.841667	0	0	0	0
P08F94	Fibrocystin	PKHD1	0.26328	FALSE	23.3333	0	2	1.2171	2	2	NA	0.740085	NA	NA	NA	NA	2	1.16713	NA	1.2171	2	1.59349	0	0	0.841667	0	0	0.841667	0	1.68333	0	0	0	1.68333	0	0	1.68333	0	0	0	0	0	0	0.841667	0.841667	1.68333	0	0	0
P09104	Gamma-enolase	ENO2	0.594928	FALSE	13.3333	2	NA	NA	NA	0.0961996	NA	NA	NA	NA	NA	NA	NA	0.141889	NA	NA	NA	0.119044	0	0	0	0	0	0	0	0	0	0	0	0	26.9333	22.725	13.4667	25.25	0	0	0	0	0	0	0	0	0	0	0
P09131	P3 protein	SLC10A3	1.29627	FALSE	66.6667	5	0.512255	0.700238	0.0448972	0.498811	1.20462	2	0.408412	0.862431	1.1716	1.43268	1.24909	2	2	0.195878	0.810088	1.00607	1.68333	5.05	0.841667	1.12222	2.525	0	1.68333	3.36667	6.73333	8.41667	8.41667	8.41667	5.89167	0.841667	1.68333	1.68333	5.89167	2.525	0	0	0	0	2.525	0	0.841667	4.20833	1.68333
P09467	Fructose-1,6-bisphosphatase 1	FBP1	1.21868	FALSE	51.6667	3	1.16176	2	2	0.300407	2	1.2171	0.478032	2	2	1.30359	0.442553	0.980866	2	0.907801	2	1.38614	0	3.36667	2.525	0	5.05	0	0	0	7.575	0	0	0	15.9917	3.36667	7.575	4.20833	7.575	0	0	0	1.68333	0.841667	0	0	5.05	5.89167	0.841667
P09488	Glutathione S-transferase Mu 1	GSTM1	0.0677844	FALSE	6.66667	0	NA	NA	NA	NA	NA	NA	NA	NA	NA	2	2	NA	2	2	NA	2	0	0	0	0	0	0	0	0	0	0	0	0	0	0	0	0	0	0	0	0	0	0	0	0	0	0	0
P09493	Tropomyosin alpha-1 chain	TPM1	0.0971514	FALSE	10	0	NA	2	NA	NA	NA	NA	2	1.1547	2	NA	2	NA	NA	NA	NA	1.83094	0	0	0	0	0	0.841667	0	0	0	0	0	0	0	0	0	0	0	0	0	0	0	0	0	0	0.841667	0	0
P09525	Annexin A4	ANXA4	0.391322	FALSE	28.3333	0	1.2171	NA	2	2	2	NA	2	2	2	0.763707	1.2171	2	1.1547	NA	2	1.69605	1.68333	0	0.841667	0	0	0	0	0	1.68333	0	0	0	0.841667	0	0	0	0.841667	0	0	0	0	0	0	0	1.68333	0	0
P09681	Gastric inhibitory polypeptide	GIP	0.0621435	FALSE	6.66667	0	0.680289	2	NA	NA	NA	NA	NA	NA	NA	NA	NA	NA	NA	NA	NA	1.34014	0	0.841667	0.841667	1.12222	0.841667	0	0	0	0	0	0	0	0	0	0	0	0	0	0	0	0	0	0	0	0	0	0
P09758	Tumor-associated calcium signal transducer 2	TACSTD2	0.147277	FALSE	13.3333	0	NA	NA	2	1.1547	NA	2	2	1.33816	NA	NA	NA	2	NA	NA	NA	1.74881	0	0	0	0	0	0	0	0	0	1.68333	0	0	0	0	0.841667	0.841667	0	0	0	0	0	0	0.841667	0	0	0	0.841667
P09848	Lactase-phlorizin hydrolase	LCT	0.0734177	FALSE	8.33333	0	NA	NA	NA	2	2	NA	1.1547	NA	NA	NA	2	NA	NA	NA	NA	1.78868	0	0	0	0	0	0	0	0	0	0	0	0	0.841667	0	0	0	0.841667	0	0	0	0	0	0	0	0	0.841667	0.841667
P09884	DNA polymerase alpha catalytic subunit	POLA1	0.0711938	FALSE	6.66667	0	2	2	NA	NA	1.1547	NA	NA	NA	NA	NA	NA	NA	NA	NA	NA	1.71823	0	0	0	1.12222	0	0	1.68333	0	0	0	0	0	0	0	0	0	0	0.841667	0.841667	0	0	0	0	0	0	0	0
P09923	Intestinal-type alkaline phosphatase	ALPI	0.100561	FALSE	10	0	NA	NA	NA	2	NA	NA	2	2	NA	2	NA	1.16713	NA	NA	NA	1.83343	0	0	0	0	0	0	0	0	0	0	0	0	0	1.68333	0	0	0	0	0	0	0	0	0	0	0	0	0.841667
P09960	Leukotriene A-4 hydrolase	LTA4H	0.124302	FALSE	10	0	NA	NA	NA	2	NA	NA	1.1547	1.2171	NA	NA	NA	NA	NA	NA	2	1.59295	0	0	0	0	0	0	0	0	0	0	0	0	0.841667	0	0	0	0	0	0	0	0	0	0	0	0	1.68333	0
P09972	Fructose-bisphosphate aldolase C	ALDOC	1.53173	FALSE	78.3333	8	1.28771	0.810088	0.289478	0.687062	0.568246	0.266536	0.256911	1.21819	0.745615	2	0.317458	0.375593	2	0.177867	0.399475	0.760015	6.73333	1.68333	0	0	3.36667	0.841667	0	1.68333	3.36667	1.68333	6.73333	3.36667	8.41667	0	5.89167	4.20833	5.89167	0.841667	0.841667	3.36667	1.68333	1.68333	3.36667	4.20833	2.525	4.20833	1.68333
P0C091	FRAS1-related extracellular matrix protein 3	FREM3	0.0677844	FALSE	6.66667	0	1.1547	NA	NA	2	NA	NA	NA	NA	NA	2	NA	NA	NA	NA	NA	1.71823	0	0.841667	0.841667	0	0	0	0	0	0	0	0	0	0	1.68333	0	0	0	0	0	0	0	0	0	0	0	0	0
P0C0L4	Complement C4-A	C4A	1.77034	FALSE	60	6	NA	1.23127	NA	NA	0.1235	1.33816	0.480383	0.430175	NA	0.751	0.821701	0.53083	1.1547	0.419076	0.424234	0.700457	0	0	0	0	0	0	6.73333	31.9833	0	0	0	0	0	0	0	0	4.20833	6.73333	4.20833	6.73333	0	0	0.841667	3.36667	0.841667	5.89167	5.89167
P0C0S5	Histone H2A.Z	H2AZ1	0.183888	FALSE	6.66667	1	NA	NA	NA	NA	NA	NA	NA	NA	NA	NA	NA	NA	NA	NA	0.189869	0.189869	0	0	0	0	0	0	0	0	0	0	0	0	0	0	0	0	0	0	0	0	0	0	0	0	0	0	0
P0C2Y1	Putative neuroblastoma breakpoint family member 7	NBPF7	0.108092	FALSE	6.66667	0	0.997711	2	NA	NA	NA	NA	NA	NA	NA	NA	NA	NA	NA	NA	NA	1.49886	5.05	0.841667	0.841667	0	0	3.36667	0	0	0	0	0	0	0	0	0	0	0	0	0	0	0	0	0	0	0	0	0
P0CAP1	Myocardial zonula adherens protein	MYZAP	0.257822	FALSE	20	0	2	1.1547	1.1547	1.28629	NA	2	2	NA	NA	NA	NA	NA	1.1547	NA	2	1.5938	1.68333	0	0	0	0.841667	0.841667	0	0	0	1.68333	0	1.68333	2.525	0.841667	0	0	0	0	0	0	0	1.68333	0	0	0	0	1.68333
P0CG04	Immunoglobulin lambda constant 1	IGLC1	0.95867	FALSE	13.3333	2	NA	NA	NA	NA	NA	NA	NA	NA	0.0603959	NA	0.0726141	NA	NA	NA	NA	0.066505	0	0	0	0	0	0	0	0	0	0	0	0	0	0	0	0	0	0	0	0	0	0	0	0	0	0	0
P0CG38	POTE ankyrin domain family member I	POTEI	0.355359	FALSE	6.66667	1	NA	NA	NA	NA	NA	NA	NA	NA	NA	0.0921167	NA	NA	NA	NA	NA	0.0921167	0	0	0	0	0	0	0	0	0	0	0	0	0	0	0	0	0	0	0	0	0	0	0	0	0	0	0
P0CG39	POTE ankyrin domain family member J	POTEJ	0.693186	FALSE	13.3333	2	0.116479	0.156837	NA	NA	NA	NA	NA	NA	NA	NA	NA	NA	NA	NA	NA	0.136658	53.8667	26.9333	28.6167	20.2	37.875	18.5167	62.2833	70.7	0	0	0	0	0	0	0	0	0	0	0	0	0	0	0	0	0	0	0
P0CG48	Polyubiquitin-C	UBC	1.83415	FALSE	75	7	0.732339	0.38913	0.268587	0.114336	0.846087	0.540406	0.192213	0.955341	NA	0.338833	2	0.776412	1.15688	0.186636	1.16367	0.690062	8.41667	5.05	2.525	0	14.3083	1.68333	5.05	5.05	6.73333	16.8333	8.41667	3.36667	7.575	5.05	5.05	4.20833	5.05	0.841667	4.20833	0	5.05	3.36667	0.841667	0.841667	2.525	5.05	5.05
P0DJD0	RANBP2-like and GRIP domain-containing protein 1	RGPD1	0.106202	FALSE	10	0	NA	NA	NA	NA	2	1.2171	NA	NA	NA	NA	NA	NA	1.1547	2	NA	1.59295	0	0	0	0	0	0	0	0	0	0	0	0	0	0	0	0	0	0	0	1.68333	0	0	0.841667	1.68333	0	0	0
P0DOX4	Immunoglobulin epsilon heavy chain	Immunoglobulin epsilon heavy chain	0.0949351	FALSE	6.66667	0	NA	NA	1.1547	NA	NA	2	NA	NA	NA	NA	NA	NA	NA	NA	2	1.71823	0	0	0	0	0	0	0	0	0	0	1.68333	1.68333	0	0	0	0	0	0	0	0	0	0	0	1.68333	0	0	0
P0DOX6	Immunoglobulin mu heavy chain	Immunoglobulin mu heavy chain	1.62599	FALSE	26.6667	4	NA	NA	NA	0.124579	NA	0.0747623	NA	NA	NA	NA	0.0591612	NA	NA	0.0429306	NA	0.0753584	0	0	0	0	0	0	0	0	0	0	0	0	35.35	68.175	22.725	31.1417	0	0	0	0	75.75	53.025	38.7167	42.0833	0	0	0
P0DP04	Immunoglobulin heavy variable 3-43D	IGHV3-43D	0.304278	FALSE	6.66667	1	NA	NA	NA	NA	NA	NA	NA	NA	NA	NA	NA	NA	0.0278756	NA	NA	0.0278756	0	0	0	0	0	0	0	0	0	0	0	0	0	0	0	0	0	0	0	0	0	0	0	0	0	0	0
P0DP24	Calmodulin-2	CALM2	1.45663	FALSE	60	4	1.33816	1.34166	2	0.417447	2	1.37736	0.616562	2	2	0.367269	0.747005	0.502821	1.48513	0.722826	1.17647	1.20618	3.36667	0	0.841667	0	10.1	0	0	1.68333	4.20833	0	0	0	25.25	1.68333	13.4667	9.25833	10.9417	0	0	0	0	0.841667	4.20833	0	13.4667	10.9417	0.841667
P0DPD6	Endothelin-converting enzyme 2	ECE2	0.0677844	FALSE	6.66667	0	1.1547	1.2171	NA	NA	NA	NA	NA	NA	NA	NA	NA	NA	NA	NA	NA	1.1859	0	0.841667	0.841667	0	0	0.841667	1.68333	0	0	0	0	0	0	0	0	0	0	0	0	0	0	0	0	0	0	0	0
P10070	Zinc finger protein GLI2	GLI2	0.246282	FALSE	20	0	NA	NA	NA	NA	NA	2	0.740085	2	1.2171	2	2	NA	1.1547	2	NA	1.63899	0	0	0	0	0	0	0	0	0	0	0	0	0	0	0	0	0	0	0	0	0	0	0	0.841667	0.841667	0	0.841667
P10153	Non-secretory ribonuclease	RNASE2	0.102286	FALSE	6.66667	1	NA	NA	NA	NA	NA	NA	NA	0.637827	NA	NA	NA	NA	NA	NA	NA	0.637827	0	0	0	0	0	0	0	0	0	0	0	0	0	0	0	0	0	0	0	0	0	0	0	0	0	0	0
P10242	Transcriptional activator Myb	MYB	0.112277	FALSE	8.33333	0	NA	NA	1.1547	NA	NA	2	NA	2	NA	NA	NA	2	NA	NA	NA	1.78868	0	0	0	0	0	0	0	0	0	0	1.68333	1.68333	0	0	0	0	0	0	0	0	0	0	0	0.841667	0	0	0
P10586	Receptor-type tyrosine-protein phosphatase F	PTPRF	0.0768346	FALSE	6.66667	0	NA	NA	1.1547	NA	NA	NA	NA	NA	NA	NA	NA	NA	2	2	NA	1.71823	0	0	0	0	0	0	0	0	0	0	1.68333	1.68333	0	0	0	0	0	0	0	0	0	0	0	0	0	0	0
P10636	Microtubule-associated protein tau	MAPT	0.0587341	FALSE	6.66667	0	NA	NA	NA	NA	NA	2	NA	NA	NA	2	2	2	NA	NA	NA	2	0	0	0	0	0	0	0	0	0	0	0	0	0	0	0	0	0	0	0	0	0	0	0.841667	0	0	0	0
P10643	Complement component C7	C7	0.136495	FALSE	11.6667	0	NA	NA	2	NA	NA	NA	1.2171	1.28629	NA	NA	NA	1.2171	NA	NA	NA	1.43012	0	0	0	0	0	0	0	0	0.841667	0	0	0	0	0	0	0	0	0	0	0	0	0	0	0	0	0	0.841667
P10721	Mast/stem cell growth factor receptor Kit	KIT	0.0587341	FALSE	6.66667	0	NA	NA	NA	2	2	2	NA	2	NA	NA	NA	NA	NA	NA	NA	2	0	0	0	0	0	0	0	0	0	0	0	0	0	0.841667	0	0	0	0	0.841667	0	0	0.841667	0	0	0	0	0
P10809	60 kDa heat shock protein, mitochondrial	HSPD1	0.0768346	FALSE	6.66667	0	NA	NA	2	NA	NA	NA	2	2	2	NA	NA	NA	NA	NA	NA	2	0	0	0	0	0	0	0	0	0	0	1.68333	0	0	0	0	0	0	0	0	0	0	0	0	0	0.841667	0	0
P11021	Endoplasmic reticulum chaperone BiP	HSPA5	0.890444	FALSE	48.3333	1	2	2	1.19905	0.763707	0.767117	1.2171	0.391798	1.16114	1.1716	1.28629	2	0.885958	1.28629	NA	2	1.295	0	0	3.36667	0	2.525	0	0	0	1.68333	3.36667	0	0	0.841667	0	1.68333	2.525	5.89167	2.525	0	1.68333	0	1.68333	0.841667	0	4.20833	5.05	0.841667
P11047	Laminin subunit gamma-1	LAMC1	0.120885	FALSE	11.6667	0	NA	NA	2	1.1547	NA	NA	2	1.2171	NA	NA	NA	NA	NA	NA	2	1.67436	0	0	0	0	0	0	0	0	0	1.68333	0	0	0.841667	0	0.841667	0	0	0	0	0	0	0	0	0	0	0.841667	0
P11055	Myosin-3	MYH3	0.103227	FALSE	8.33333	0	NA	NA	NA	NA	NA	2	NA	2	1.2171	2	NA	NA	NA	NA	NA	1.80427	0	0	0	0	0	0	0	0	0	0	0	0	0	0	0	0	0	0	0	0	0	0	0	0.841667	0	0	0
P11137	Microtubule-associated protein 2	MAP2	0.382734	FALSE	26.6667	0	NA	1.2171	1.19905	1.2171	2	0.772895	NA	NA	NA	2	NA	2	1.2171	2	2	1.56232	0	0	0	0	0.841667	0	0	1.68333	0	3.36667	1.68333	0	0	0	1.68333	0.841667	0	0	0	1.68333	0	0.841667	2.525	2.525	0	0	0
P11142	Heat shock cognate 71 kDa protein	HSPA8	2.42305	FALSE	78.3333	8	0.70571	0.867194	0.0604431	0.328877	0.30287	NA	0.205066	0.569891	2	0.0413158	0.855951	0.669282	1.51949	0.512254	0.382163	0.644322	11.7833	8.41667	4.20833	0	20.2	0	6.73333	1.68333	25.25	28.6167	20.2	18.5167	22.725	11.7833	4.20833	4.20833	12.625	4.20833	3.36667	3.36667	0	0	0	0	18.5167	6.73333	6.73333
P11150	Hepatic triacylglycerol lipase	LIPC	0.0677844	FALSE	6.66667	0	NA	NA	NA	NA	2	NA	NA	1.1547	NA	2	NA	NA	NA	NA	NA	1.71823	0	0	0	0	0	0	0	0	0	0	0	0	0	0	0	0	0	0.841667	0	0	0	0	0	0	0	0	0
P11215	Integrin alpha-M	ITGAM	0.115252	FALSE	10	0	1.2171	NA	2	NA	NA	NA	NA	NA	NA	NA	NA	NA	NA	1.1547	2	1.59295	1.68333	0	0.841667	0	0	0	0	0	0	0	1.68333	0	0	0	0	0	0	0	0	0	0	0	0	0	0	0	0
P11216	Glycogen phosphorylase, brain form	PYGB	0.115252	FALSE	10	0	NA	2	1.1547	NA	2	NA	NA	NA	NA	NA	NA	NA	1.1547	NA	NA	1.57735	0	0	0	0	1.68333	0	0	0	0	1.68333	1.68333	0	0	0	0	0	0	0.841667	0	0	0	0	0	0	0	0	0
P11217	Glycogen phosphorylase, muscle form	PYGM	0.0794928	FALSE	6.66667	0	2	NA	NA	2	NA	NA	2	2	NA	NA	NA	NA	NA	NA	NA	2	0	0.841667	0	0	0	0	0	0	0	0	0	0	0.841667	0	0	0	0	0	0	0	0	0	0	0	0	3.36667	0
P11274	Breakpoint cluster region protein	BCR	0.141202	FALSE	15	0	1.1547	NA	NA	1.1547	2	1.2171	NA	NA	NA	1.1547	NA	NA	NA	NA	NA	1.33624	0	0.841667	0.841667	0	0	0	0	0	0	0	0	0	0.841667	0.841667	0	0	0	0	0.841667	0	1.68333	0.841667	0	0	0	0	0
P11277	Spectrin beta chain, erythrocytic	SPTB	0.201129	FALSE	18.3333	1	NA	1.2171	NA	NA	NA	NA	2	NA	2	NA	NA	0.126343	2	2	2	1.62049	0	0	0	0	0.841667	0	0	1.68333	0	0	0	0	0	0	0	0	0	0	0	0	0	0	0	0	0	0	0.841667
P11362	Fibroblast growth factor receptor 1	FGFR1	0.0677844	FALSE	6.66667	0	NA	NA	NA	2	NA	NA	NA	2	NA	NA	NA	NA	NA	1.1547	NA	1.71823	0	0	0	0	0	0	0	0	0	0	0	0	0	0	0.841667	0	0	0	0	0	0	0	0	0	0	0	0
P11387	DNA topoisomerase 1	TOP1	0.216255	FALSE	16.6667	0	NA	0.720997	2	NA	1.1547	2	NA	2	NA	NA	NA	1.17551	NA	NA	NA	1.50854	0	0	0	0	0.841667	0	1.68333	1.68333	0	1.68333	0	0	0	0	0	0	0	0.841667	0.841667	0	0	1.68333	0	0	0	0	0
P11413	Glucose-6-phosphate 1-dehydrogenase	G6PD	0.308433	FALSE	25	0	NA	0.685382	NA	1.1547	2	NA	NA	1.1547	NA	0.810088	NA	2	NA	1.2171	2	1.37775	0	0	0	0	2.525	0	1.68333	1.68333	0	0	0	0	0.841667	0	0.841667	0	0.841667	0	0	0	0	0	0	0	0	0	0
P11498	Pyruvate carboxylase, mitochondrial	PC	0.0824679	FALSE	8.33333	0	NA	2	NA	NA	2	NA	NA	NA	NA	NA	NA	NA	1.1547	2	NA	1.78868	0	0	0	0	0	0	1.68333	0	0	0	0	0	0	0	0	0	0	0.841667	0	0	0	0	0	0	0	0	0
P11532	Dystrophin	DMD	0.0734177	FALSE	8.33333	0	NA	NA	2	2	NA	NA	NA	NA	NA	NA	2	NA	2	2	NA	2	0	0	0	0	0	0	0	0	0.841667	0	0	0	0	0.841667	0	0	0	0	0	0	0	0	0	0	0	0	0
P11586	C-1-tetrahydrofolate synthase, cytoplasmic	MTHFD1	0.180988	FALSE	13.3333	0	NA	NA	NA	1.1716	NA	1.2171	NA	NA	NA	2	2	2	NA	NA	2	1.73145	0	0	0	0	0	0	0	0	0	0	0	0	2.525	1.68333	0	0	0	0	0	0	0	0	1.68333	0.841667	0	0	0
P11678	Eosinophil peroxidase	EPX	0.15197	FALSE	6.66667	0	2	NA	NA	NA	NA	NA	NA	0.912593	NA	NA	NA	NA	NA	NA	NA	1.4563	1.68333	0	0	0	0	0	0	0	0	0	0	0	0	0	0	0	0	0	0	0	0	0	0	0	0	0	0
P11717	Cation-independent mannose-6-phosphate receptor	IGF2R	0.124302	FALSE	10	0	NA	NA	2	NA	2	NA	NA	NA	NA	NA	1.1547	2	2	NA	NA	1.83094	0	0	0	0	0	0	0	0	0	0	1.68333	0	0	0	0	0	0	0	0.841667	0	0	0	0	0	0	0	0
P11766	Alcohol dehydrogenase class-3	ADH5	0.0858848	FALSE	6.66667	0	NA	NA	NA	NA	2	NA	2	NA	NA	2	NA	2	NA	NA	NA	2	0	0	0	0	0	0	0	0	0	0	0	0	0	0	0	0	1.68333	0	0	0	0	0	0	0	0.841667	0	0
P12109	Collagen alpha-1(VI) chain	COL6A1	0.0858773	FALSE	8.33333	0	1.17551	NA	NA	NA	NA	NA	NA	NA	NA	2	NA	2	NA	2	NA	1.79388	0	0	1.68333	1.12222	0	0	0	0	0	0	0	0	0	0	0	0	0	0	0	0	0	0	0	0	0	0	0
P12111	Collagen alpha-3(VI) chain	COL6A3	0.58012	FALSE	40	0	1.16713	1.1547	NA	0.666667	0.740085	2	0.851596	0.700238	NA	NA	0.808519	1.2171	NA	NA	1.19905	1.05051	0	0	0.841667	1.12222	0	1.68333	1.68333	0	0	0	0	0	1.68333	1.68333	0	1.68333	0.841667	0.841667	0	1.68333	0	0	0	0.841667	2.525	0.841667	0
P12259	Coagulation factor V	F5	0.209428	FALSE	18.3333	0	NA	NA	1.2171	2	2	NA	2	NA	2	1.1547	2	1.2171	NA	NA	NA	1.69861	0	0	0	0	0	0	0	0	0.841667	0	1.68333	0	0.841667	0	0	0	0	0.841667	0	0	0	0	0	0	0	0	0
P12268	Inosine-5'-monophosphate dehydrogenase 2	IMPDH2	0.192766	FALSE	13.3333	0	NA	NA	NA	NA	NA	2	2	0.740085	0.745741	NA	NA	NA	NA	NA	NA	1.37146	0	0	0	0	0	0	0	0	0	0	0	0	0	0	0	0	0	0	0	0	0	0	0.841667	0	0.841667	0	0
P12271	Retinaldehyde-binding protein 1	RLBP1	0.0975933	FALSE	6.66667	0	NA	NA	1.19905	2	NA	NA	NA	2	NA	NA	NA	NA	NA	NA	NA	1.73302	0	0	0	0	0	0	0	0	0	1.68333	3.36667	0	0	0	0.841667	0	0	0	0	0	0	0	0	0	0	0	0
P12429	Annexin A3	ANXA3	0.19772	FALSE	18.3333	0	1.1547	2	2	NA	NA	NA	0.720997	NA	NA	2	NA	2	NA	2	2	1.73446	0	0.841667	0.841667	0	1.68333	0	0	0	0.841667	0	0	0	0	0	0	0	0	0	0	0	0	0	0	0	1.68333	0.841667	0
P12814	Alpha-actinin-1	ACTN1	0.447875	FALSE	18.3333	2	NA	NA	NA	NA	NA	NA	NA	0.728078	NA	0.221128	NA	0.292676	NA	NA	NA	0.413961	0	0	0	0	0	0	0	0	0	0	0	0	0	0	0	0	0	0	0	0	0	0	0	0	0	0	0
P12829	Myosin light chain 4	MYL4	0.138986	FALSE	11.6667	0	NA	2	1.1547	2	1.2171	2	NA	NA	NA	NA	NA	NA	NA	NA	NA	1.67436	0	0	0	0	0	0	1.68333	0	0	0	1.68333	1.68333	0	0	0.841667	0	0	0	0.841667	1.68333	0	0	0	0.841667	0	0	0
P12830	Cadherin-1	CDH1	0.168212	FALSE	11.6667	0	2	NA	2	2	NA	2	1.1716	NA	2	NA	NA	NA	NA	NA	NA	1.86193	0	0	0	2.24444	0	0	0	0	0	0	0	1.68333	0	0	0	0.841667	0	0	0	0	1.68333	0	0	0	2.525	0	0
P12883	Myosin-7	MYH7	0.132594	FALSE	11.6667	0	NA	NA	NA	NA	NA	NA	1.2171	NA	2	NA	NA	NA	0.666667	NA	2	1.47094	0	0	0	0	0	0	0	0	0	0	0	0	0	0	0	0	0	0	0	0	0	0	0	0	0	1.68333	0.841667
P12931	Proto-oncogene tyrosine-protein kinase Src	SRC	0.0677844	FALSE	6.66667	0	NA	NA	NA	NA	NA	2	NA	NA	NA	0.740085	NA	NA	NA	NA	NA	1.37004	0	0	0	0	0	0	0	0	0	0	0	0	0	0	0	0	0	0	0	0	0	0.841667	0	0	0	0	0
P13489	Ribonuclease inhibitor	RNH1	1.52981	FALSE	73.3333	8	2	2	1.1716	0.150195	2	0.344065	0.0952012	0.474649	1.24909	0.477883	0.200597	0.386538	1.1547	0.313871	0.673536	0.846129	1.68333	0	0	0	4.20833	0	0	0	2.525	0	1.68333	0	6.73333	6.73333	6.73333	3.36667	0.841667	0	0	0	3.36667	0.841667	1.68333	2.525	5.89167	5.05	5.89167
P13521	Secretogranin-2	SCG2	0.0677844	FALSE	6.66667	0	NA	2	NA	NA	NA	NA	NA	NA	NA	2	NA	2	NA	NA	2	2	0	0	0	0	0.841667	0	0	0	0	0	0	0	0	0	0	0	0	0	0	0	0	0	0	0	0	0	0
P13533	Myosin-6	MYH6	0.0915181	FALSE	8.33333	0	NA	NA	NA	NA	NA	NA	0.740085	NA	NA	NA	NA	NA	NA	2	2	1.58003	0	0	0	0	0	0	0	0	0	0	0	0	0	0	0	0	0	0	0	0	0	0	0	0	0	0.841667	0.841667
P13535	Myosin-8	MYH8	0.612218	FALSE	40	0	1.16356	NA	NA	2	2	2	0.886497	1.28629	0.798502	0.720997	0.810088	0.90718	2	2	NA	1.38109	1.68333	0	0	2.24444	0	0	0	0	0	0	0	0	0	1.68333	0	0	0	0	0	1.68333	0	1.68333	0	0	0	0.841667	1.68333
P13569	Cystic fibrosis transmembrane conductance regulator	CFTR	0.148028	FALSE	13.3333	0	2	NA	NA	2	NA	NA	NA	2	1.2171	1.2171	NA	NA	NA	NA	2	1.73903	0	0	0	1.12222	0	0	0	0	0	0	0	0	1.68333	0	0	0	0	0	0	0	0	0	0	0	0	0	0
P13584	Cytochrome P450 4B1	CYP4B1	0.12916	FALSE	10	0	1.16713	NA	2	2	2	NA	2	NA	NA	NA	NA	NA	NA	NA	NA	1.83343	0	0	0.841667	1.12222	0	0	0	0	0	5.05	0	0	0	0	0	0.841667	0	0.841667	0	0	0	0	0	0	0	0	0
P13591	Neural cell adhesion molecule 1	NCAM1	0.106202	FALSE	10	0	NA	1.1547	2	2	NA	NA	NA	2	NA	NA	NA	NA	NA	NA	2	1.83094	0	0	0	0	0.841667	0.841667	0	0	0	1.68333	0	0	0.841667	0	0	0	0	0	0	0	0	0	0	0	0	0	0
P13598	Intercellular adhesion molecule 2	ICAM2	0.228014	FALSE	20	0	NA	NA	NA	NA	NA	NA	0.685382	2	1.2171	1.2171	0.666667	NA	2	NA	NA	1.29771	0	0	0	0	0	0	0	0	0	0	0	0	0	0	0	0	0	0	0	0	0	0	0	0	2.525	0	1.68333
P13611	Versican core protein	VCAN	0.259245	FALSE	18.3333	0	0.676281	2	2	2	2	2	NA	NA	NA	NA	NA	NA	2	NA	1.19905	1.73442	1.68333	1.68333	0	2.24444	1.68333	0	0	0	1.68333	0	0	0	1.68333	0	0	0	0	0.841667	0	0	0	1.68333	0	0	0	0	0
P13612	Integrin alpha-4	ITGA4	0.106202	FALSE	10	0	NA	NA	NA	NA	NA	NA	NA	NA	2	2	2	2	2	NA	2	2	0	0	0	0	0	0	0	0	0	0	0	0	0	0	0	0	0	0	0	0	0	0	0	0	0	0	0
P13637	Sodium/potassium-transporting ATPase subunit alpha-3	ATP1A3	0.118837	FALSE	8.33333	0	NA	NA	NA	NA	0.810088	NA	NA	NA	NA	NA	2	NA	NA	2	NA	1.60336	0	0	0	0	0	0	0	0	0	0	0	0	0	0	0	0	3.36667	0	0.841667	1.68333	0	0	0	0	0	0	0
P13639	Elongation factor 2	EEF2	0.78681	FALSE	46.6667	2	2	1.1716	2	0.289601	1.24909	2	0.391075	1.1716	2	1.15837	0.666667	2	2	2	1.1547	1.41685	1.68333	0	0	0	2.525	0	1.68333	0	0.841667	0	0	0	8.41667	2.525	2.525	4.20833	5.05	1.68333	0	0	0	1.68333	0	0	5.89167	1.68333	2.525
P13674	Prolyl 4-hydroxylase subunit alpha-1	P4HA1	0.254238	FALSE	21.6667	0	NA	NA	1.1547	NA	2	NA	0.740085	2	1.1547	0.740085	2	NA	NA	NA	NA	1.39851	0	0	0	0	0	0	0	0	0	1.68333	1.68333	0	0	0	0	0	0	0.841667	0	0	0	0	0	0	0.841667	0	0.841667
P13693	Translationally-controlled tumor protein	TPT1	0.0677844	FALSE	6.66667	0	NA	NA	2	NA	NA	NA	1.1547	NA	NA	NA	NA	2	NA	NA	NA	1.71823	0	0	0	0	0	0	0	0	0.841667	0	0	0	0	0	0	0	0	0	0	0	0	0	0	0	0.841667	0.841667	0
P13796	Plastin-2	LCP1	0.3209	FALSE	23.3333	1	NA	NA	NA	NA	NA	2	1.28629	0.348768	2	NA	NA	1.1547	NA	2	0.763707	1.36478	0	0	0	0	0	0	0	0	0	0	0	0	0	0	0	0	0	0	0	0	0	0	0	0.841667	2.525	0.841667	0
P13797	Plastin-3	PLS3	0.565432	FALSE	33.3333	0	1.2171	2	1.1716	0.888767	0.851213	NA	1.1661	NA	NA	1.17526	1.1547	NA	NA	NA	0.685382	1.14557	0	1.68333	0.841667	0	1.68333	0	0	0	2.525	1.68333	0	0	9.25833	1.68333	0	1.68333	4.20833	0	0.841667	1.68333	0	0	0	0	5.05	3.36667	0
P13798	Acylamino-acid-releasing enzyme	APEH	0.0824679	FALSE	8.33333	0	NA	NA	1.2171	NA	NA	2	2	NA	NA	NA	NA	NA	2	NA	NA	1.80427	0	0	0	0	0	0	0	0	0.841667	1.68333	0	0	0	0	0	0	0	0	0	0	0	0	0.841667	0	0	0.841667	0
P13866	Sodium/glucose cotransporter 1	SLC5A1	0.100568	FALSE	8.33333	0	2	2	NA	NA	2	NA	NA	2	NA	NA	NA	NA	NA	NA	2	2	1.68333	0	0	0	0	0	1.68333	0	0	0	0	0	0	0	0	0	0	0	0	1.68333	0	0	0	0	0	0	0
P13942	Collagen alpha-2(XI) chain	COL11A2	0.0824679	FALSE	8.33333	0	NA	NA	2	NA	2	NA	2	NA	NA	NA	2	2	NA	NA	NA	2	0	0	0	0	0	0	0	0	0.841667	0	0	0	0	0	0	0	0	0	0.841667	0	0	0	0	0	0.841667	0	0
P13987	CD59 glycoprotein	CD59	1.36491	FALSE	71.6667	6	0.679884	NA	0.666667	0.682616	0.15052	0.233745	0.34309	0.2597	1.1661	0.384704	0.962674	0.143311	0.763707	NA	1.1547	0.583955	1.68333	0	2.525	2.24444	0	0	0	0	1.68333	1.68333	1.68333	0	1.68333	2.525	0	2.525	4.20833	3.36667	2.525	5.05	3.36667	5.05	1.68333	3.36667	3.36667	0.841667	3.36667
P14136	Glial fibrillary acidic protein	GFAP	0.271886	FALSE	10	1	NA	NA	NA	NA	NA	NA	NA	NA	NA	NA	0.56978	1.16845	NA	NA	NA	0.869115	0	0	0	0	0	0	0	0	0	0	0	0	0	0	0	0	0	0	0	0	0	0	0	0	0	0	0
P14174	Macrophage migration inhibitory factor	MIF	2.54465	FALSE	96.6667	13	0.175546	0.356139	0.113194	0.173271	0.469175	0.267822	0.446161	0.846087	0.784406	0.154065	0.117305	0.0659281	0.457266	0.416518	0.224104	0.337799	5.05	4.20833	3.36667	2.24444	9.25833	3.36667	3.36667	1.68333	11.7833	6.73333	10.1	6.73333	9.25833	5.05	4.20833	4.20833	11.7833	6.73333	0.841667	5.05	8.41667	2.525	3.36667	3.36667	9.25833	6.73333	0.841667
P14324	Farnesyl pyrophosphate synthase	FDPS	0.0587341	FALSE	6.66667	0	NA	NA	NA	NA	NA	2	2	NA	NA	NA	NA	2	2	NA	NA	2	0	0	0	0	0	0	0	0	0	0	0	0	0	0	0	0	0	0	0	0	0	0	0	0.841667	0	0.841667	0
P14550	Aldo-keto reductase family 1 member A1	AKR1A1	0.839541	FALSE	45	2	NA	0.750663	1.28771	1.1941	1.37736	NA	0.28491	2	2	0.358262	1.19905	2	1.1547	0.720997	NA	1.19398	0	0	0	0	4.20833	0	1.68333	1.68333	6.73333	1.68333	0	0	7.575	0	3.36667	0	4.20833	0.841667	0	0	0	0	0	0	5.89167	5.89167	3.36667
P14616	Insulin receptor-related protein	INSRR	0.125221	FALSE	10	0	1.17551	NA	NA	2	NA	2	NA	NA	NA	NA	NA	2	NA	NA	2	1.8351	1.68333	0	0	1.12222	0	0	0	0	0	0	0	0	0	2.525	0	0	0	0	0	0	0	0	0.841667	0	0	0	0
P14625	Endoplasmin	HSP90B1	0.292338	FALSE	23.3333	0	NA	1.2171	2	1.2171	NA	NA	1.2171	NA	NA	2	NA	2	1.33816	2	1.2171	1.57851	0	0	0	0	0.841667	0	1.68333	0	0	0	1.68333	0	0	0	1.68333	0.841667	0	0	0	0	0	0	0	0	0.841667	0	0
P14923	Junction plakoglobin	JUP	0.165378	FALSE	13.3333	0	2	NA	NA	NA	0.740085	NA	2	NA	NA	NA	2	NA	NA	1.2171	NA	1.59144	1.68333	0	0	0	0	0	0	0	0	0	0	0	0	0	0	0	0.841667	0.841667	0	1.68333	0	0	0	0	0	0	0
P15104	Glutamine synthetase	GLUL	0.255184	FALSE	18.3333	0	NA	1.1547	NA	0.851213	2	NA	2	NA	NA	2	NA	2	NA	1.2171	NA	1.60329	0	0	0	0	3.36667	0	3.36667	0	0	0	0	0	4.20833	0.841667	1.68333	0	0.841667	0	0	0	0	0	0	0	0	0	0
P15311	Ezrin	EZR	2.18121	FALSE	83.3333	7	0.763935	0.855951	0.185654	0.228564	0.810088	0.217605	0.0950259	0.694895	1.19905	0.701867	0.227736	0.666667	1.24909	0.340255	0.682389	0.594585	6.73333	4.20833	1.68333	0	12.625	0	1.68333	3.36667	14.3083	10.1	15.15	5.05	31.9833	8.41667	8.41667	10.9417	0.841667	0	1.68333	3.36667	3.36667	4.20833	4.20833	1.68333	17.675	13.4667	10.1
P15509	Granulocyte-macrophage colony-stimulating factor receptor subunit alpha	CSF2RA	0.512177	FALSE	38.3333	0	1.19905	1.1547	2	2	2	1.2171	1.2171	NA	0.810088	2	1.2171	0.853512	1.28629	NA	2	1.45807	0	0	1.68333	3.36667	0	1.68333	1.68333	0	3.36667	0	0	0	0.841667	0	0	0	0	1.68333	0	0	1.68333	0	0.841667	0	0.841667	0	0
P15531	Nucleoside diphosphate kinase A	NME1	0.317066	FALSE	13.3333	1	NA	2	0.172498	NA	0.805097	NA	NA	NA	NA	NA	NA	NA	NA	NA	NA	0.992532	0	0	0	0	3.36667	0	0	0	8.41667	5.05	5.05	3.36667	0	0	0	0	7.575	2.525	1.68333	0	0	0	0	0	0	0	0
P15586	N-acetylglucosamine-6-sulfatase	GNS	0.0677844	FALSE	6.66667	0	NA	NA	2	NA	NA	NA	NA	NA	2	NA	NA	NA	2	2	NA	2	0	0	0	0	0	0	0	0	0.841667	0	0	0	0	0	0	0	0	0	0	0	0	0	0	0	0	0	0
P15812	T-cell surface glycoprotein CD1e, membrane-associated	CD1E	0.0768346	FALSE	6.66667	0	2	NA	NA	NA	NA	NA	NA	2	NA	2	2	NA	NA	NA	NA	2	1.68333	0	0	0	0	0	0	0	0	0	0	0	0	0	0	0	0	0	0	0	0	0	0	0	0	0	0
P15822	Zinc finger protein 40	HIVEP1	0.185694	FALSE	16.6667	0	NA	NA	NA	NA	NA	2	NA	NA	1.2171	0.740085	NA	1.33816	2	2	NA	1.54922	0	0	0	0	0	0	0	0	0	0	0	0	0	0	0	0	0	0	0	0	0	0	0.841667	0	0	0	0
P16233	Pancreatic triacylglycerol lipase	PNLIP	0.12696	FALSE	10	0	2	0.71788	NA	NA	NA	NA	NA	NA	NA	NA	2	NA	NA	2	NA	1.67947	0	0	0.841667	0	0	1.68333	3.36667	1.68333	0	0	0	0	0	0	0	0	0	0	0	0	0	0	0	0	0	0	0
P16260	Graves disease carrier protein	SLC25A16	0.115252	FALSE	10	0	NA	2	2	NA	NA	NA	NA	2	NA	NA	NA	NA	2	2	2	2	0	0	0	0	0	0	1.68333	0	0	0	1.68333	0	0	0	0	0	0	0	0	0	0	0	0	0	0	0	0
P16284	Platelet endothelial cell adhesion molecule	PECAM1	0.189619	FALSE	13.3333	0	2	2	0.764611	NA	2	NA	2	NA	NA	2	NA	NA	NA	NA	NA	1.7941	0	0	0.841667	0	0.841667	0	0	0	1.68333	0	6.73333	5.05	0	0	0	0	0.841667	0	0	0	0	0	0	0	0.841667	0	0
P16402	Histone H1.3	H1-3	0.266124	FALSE	15	1	NA	NA	NA	NA	0.0983852	NA	NA	NA	NA	NA	1.1547	NA	0.89957	NA	NA	0.717552	0	0	0	0	0	0	0	0	0	0	0	0	0	0	0	0	5.05	4.20833	3.36667	3.36667	0	0	0	0	0	0	0
P16403	Histone H1.2	H1-2	0.482148	FALSE	23.3333	2	NA	NA	0.311846	NA	NA	NA	NA	1.06318	NA	0.497138	NA	0.867345	NA	NA	NA	0.684877	0	0	0	0	0	0	0	0	1.68333	6.73333	3.36667	6.73333	0	0	0	0	0	0	0	0	0	0	0	0	0	0	0
P16452	Protein 4.2	EPB42	0.120885	FALSE	11.6667	0	NA	NA	1.2171	1.2171	2	2	NA	NA	NA	NA	2	NA	NA	NA	NA	1.68684	0	0	0	0	0	0	0	0	0.841667	1.68333	0	0	1.68333	0	0.841667	0	0	0.841667	0	0	0	0.841667	0	0	0	0	0
P16930	Fumarylacetoacetase	FAH	0.106202	FALSE	10	0	NA	NA	NA	NA	2	NA	NA	1.2171	NA	2	NA	NA	NA	NA	1.1547	1.59295	0	0	0	0	0	0	0	0	0	0	0	0	0	0	0	0	0	0	0	1.68333	0	0	0	0	0	0	0
P17032	Zinc finger protein 37A	ZNF37A	0.0824679	FALSE	8.33333	0	2	2	NA	2	NA	1.2171	NA	NA	NA	NA	NA	NA	NA	NA	NA	1.80427	0	0	0.841667	0	0	0.841667	0	0	0	0	0	0	0	0.841667	0	0	0	0	0	0	0	0.841667	0	1.68333	0	0	0
P17039	Zinc finger protein 30	ZNF30	0.0768346	FALSE	6.66667	0	NA	NA	NA	NA	NA	NA	2	2	2	2	NA	NA	NA	NA	NA	2	0	0	0	0	0	0	0	0	0	0	0	0	0	0	0	0	0	0	0	0	0	0	0	0	0	0	1.68333
P17066	Heat shock 70 kDa protein 6	HSPA6	1.03572	FALSE	25	3	NA	NA	NA	0.087137	NA	NA	NA	0.34316	NA	NA	NA	NA	0.672286	0.199452	NA	0.325509	0	0	0	0	0	0	0	0	0	0	0	0	42.0833	21.8833	23.5667	24.4083	0	0	0	0	0	0	0	0	0	0	0
P17301	Integrin alpha-2	ITGA2	0.0960839	FALSE	8.33333	0	1.26528	NA	NA	NA	NA	NA	2	NA	NA	NA	NA	NA	2	2	NA	1.81632	0	0	0.841667	2.24444	0	0	0	0	0	0	0	0	0	0	0	0	0	0	0	0	0	0	0	0	0	0	0
P17655	Calpain-2 catalytic subunit	CAPN2	0.728758	FALSE	41.6667	0	0.808519	2	1.24909	0.94299	2	2	0.694866	2	2	1.1716	1.1716	1.1547	NA	1.28629	2	1.46283	3.36667	3.36667	0.841667	0	9.25833	0	0	0	5.05	1.68333	0	0	6.73333	0	1.68333	0.841667	2.525	0	0	0	0	0.841667	0	0	2.525	3.36667	0
P17812	CTP synthase 1	CTPS1	0.0677844	FALSE	6.66667	0	2	NA	NA	1.1547	2	NA	NA	NA	NA	NA	NA	NA	NA	NA	NA	1.71823	0	0.841667	0	0	0	0	0	0	0	0	0	0	0.841667	0	0	0.841667	1.68333	0	0	0	0	0	0	0	0	0	0
P18206	Vinculin	VCL	0.133078	FALSE	13.3333	0	NA	2	2	NA	NA	NA	2	NA	NA	2	1.1547	2	NA	2	NA	1.87924	0	0	0	0	0.841667	0	0	0	0.841667	0	0	0	0	0	0	0	0	0	0	0	0	0	0	0	0.841667	0	0
P18510	Interleukin-1 receptor antagonist protein	IL1RN	2.00686	FALSE	78.3333	7	2	1.0721	0.320363	0.244809	0.94299	0.916778	0.145255	0.862431	1.22555	0.260949	0.336009	2	1.09229	0.432181	0.292149	0.80959	0	2.525	0	0	13.4667	0.841667	1.68333	0	8.41667	6.73333	8.41667	1.68333	30.3	10.1	11.7833	5.89167	6.73333	1.68333	0.841667	0	1.68333	0	5.89167	0.841667	18.5167	18.5167	7.575
P18564	Integrin beta-6	ITGB6	0.228792	FALSE	16.6667	0	NA	NA	1.1547	NA	NA	NA	1.1547	2	NA	2	1.15837	1.2171	NA	NA	NA	1.44748	0	0	0	0	0	0	0	0	0	0	1.68333	1.68333	0	0	0	0	0	0	0	0	0	0	0	0	0.841667	0.841667	0
P18615	Negative elongation factor E	NELFE	0.0677844	FALSE	6.66667	0	NA	NA	NA	NA	2	NA	NA	2	NA	2	2	NA	NA	NA	NA	2	0	0	0	0	0	0	0	0	0	0	0	0	0	0	0	0	0	0	0	1.68333	0	0	0	0	0	0	0
P18621	60S ribosomal protein L17	RPL17	0.10886	FALSE	10	0	NA	NA	NA	NA	NA	NA	2	2	2	1.1547	NA	2	NA	NA	NA	1.83094	0	0	0	0	0	0	0	0	0	0	0	0	0	0	0	0	0	0	0	0	0	0	0	0	0	0	0
P18669	Phosphoglycerate mutase 1	PGAM1	1.12836	FALSE	58.3333	5	NA	2	0.287633	0.368646	1.06318	1.24909	0.19491	0.400007	2	0.52801	0.846087	0.752614	2	2	NA	1.05309	0	0	0	0	5.05	0	0	0	4.20833	1.68333	1.68333	1.68333	6.73333	1.68333	4.20833	1.68333	6.73333	0.841667	0.841667	0	0	1.68333	5.05	0	6.73333	4.20833	2.525
P18754	Regulator of chromosome condensation	RCC1	0.165378	FALSE	13.3333	0	2	NA	2	NA	NA	1.2171	NA	NA	NA	2	NA	2	NA	NA	1.2171	1.73903	3.36667	0	0	0	0	0	0	0	0	0	0	1.68333	0	0	0	0	0	0	0	0	0	0.841667	1.68333	0	0	0	0
P19012	Keratin, type I cytoskeletal 15	KRT15	1.6094	FALSE	26.6667	4	NA	NA	NA	NA	0.0430641	NA	0.137808	NA	NA	NA	NA	0.147162	0.0364746	NA	NA	0.0911272	0	0	0	0	0	0	0	0	0	0	0	0	0	0	0	0	32.825	36.1917	31.9833	45.45	0	0	0	0	42.925	127.933	79.9583
P19105	Myosin regulatory light chain 12A	MYL12A	0.410606	FALSE	31.6667	0	NA	2	0.810088	1.43268	2	NA	1.1547	2	2	1.28629	1.1547	1.2171	2	NA	2	1.58796	0	0	0	0	0.841667	0	0	0	0.841667	3.36667	1.68333	0	5.89167	0.841667	0	0	1.68333	0	0	0	0	0	0	0	0.841667	0.841667	0
P19113	Histidine decarboxylase	HDC	0.0711938	FALSE	6.66667	0	2	NA	NA	NA	2	1.1547	NA	NA	NA	NA	NA	NA	NA	NA	NA	1.71823	0	0	0	1.12222	0	0	0	0	0	0	0	0	0	0	0	0	0	0	0	1.68333	0	0	0.841667	0.841667	0	0	0
P19174	1-phosphatidylinositol 4,5-bisphosphate phosphodiesterase gamma-1	PLCG1	0.106202	FALSE	10	0	NA	NA	NA	1.2171	NA	NA	NA	NA	NA	2	2	2	NA	NA	2	1.84342	0	0	0	0	0	0	0	0	0	0	0	0	0	1.68333	0.841667	0	0	0	0	0	0	0	0	0	0	0	0
P19387	DNA-directed RNA polymerase II subunit RPB3	POLR2C	0.0587341	FALSE	6.66667	0	NA	NA	NA	1.1547	2	NA	NA	NA	NA	NA	2	NA	NA	NA	NA	1.71823	0	0	0	0	0	0	0	0	0	0	0	0	0.841667	0.841667	0	0	0.841667	0	0	0	0	0	0	0	0	0	0
P19429	Troponin I, cardiac muscle	TNNI3	0.0824679	FALSE	8.33333	0	NA	NA	NA	NA	2	1.2171	NA	2	NA	NA	2	NA	NA	NA	NA	1.80427	0	0	0	0	0	0	0	0	0	0	0	0	0	0	0	0	0	0.841667	0	0	1.68333	0	0	0.841667	0	0	0
P19438	Tumor necrosis factor receptor superfamily member 1A	TNFRSF1A	0.319996	FALSE	21.6667	0	1.1547	NA	1.19905	2	2	1.2171	NA	NA	NA	2	2	2	2	NA	2	1.75708	1.68333	1.68333	0	0	0	0	0	0	0	1.68333	0	3.36667	0	0	0.841667	0	0	0	0	6.73333	1.68333	0	0	0.841667	0	0	0
P19447	General transcription and DNA repair factor IIH helicase subunit XPB	ERCC3	0.273695	FALSE	20	0	NA	2	0.720997	NA	2	1.02045	2	NA	NA	NA	2	2	2	NA	NA	1.71768	0	0	0	0	0	0	1.68333	0	0.841667	0	1.68333	1.68333	0	0	0	0	0	0	0	1.68333	10.1	0	1.68333	0.841667	0.841667	0	0
P19474	E3 ubiquitin-protein ligase TRIM21	TRIM21	0.426626	FALSE	31.6667	1	NA	NA	1.2171	NA	2	2	1.2171	0.682616	1.22555	NA	0.277495	0.717096	2	NA	NA	1.25966	0	0	0	0	0	0	0	0	0.841667	0	1.68333	0	0	0	0	0	0	0	0	1.68333	0	0.841667	0	0	1.68333	0	0.841667
P19823	Inter-alpha-trypsin inhibitor heavy chain H2	ITIH2	0.833744	FALSE	45	0	NA	2	NA	1.16176	0.666667	0.720997	0.720354	0.766881	1.2171	1.18476	2	NA	1.33816	0.896294	1.40799	1.17341	0	0	0	0	0	0	0	10.1	0	0	0	0	0	0	2.525	3.36667	0.841667	0.841667	0.841667	0	0	0.841667	1.68333	1.68333	0	4.20833	3.36667
P19827	Inter-alpha-trypsin inhibitor heavy chain H1	ITIH1	0.433291	FALSE	28.3333	0	NA	NA	NA	2	0.740085	1.1547	0.907801	0.694144	NA	1.1547	NA	NA	NA	0.700238	NA	1.05024	0	0	0	0	0	0	0	0	0	0	0	0	0	0	0	0.841667	0	0.841667	0.841667	1.68333	0	0	0.841667	0.841667	0	0.841667	3.36667
P19971	Thymidine phosphorylase	TYMP	0.596734	FALSE	43.3333	0	1.1547	2	1.1547	1.47033	2	0.740085	0.722826	0.73674	2	2	1.2171	1.1547	NA	1.1547	2	1.39328	1.68333	1.68333	0	0	0	0.841667	0	0	1.68333	0	1.68333	0	7.575	0	0.841667	0	0.841667	0	0	0	1.68333	0.841667	0.841667	0	4.20833	2.525	0
P20061	Transcobalamin-1	TCN1	2.40154	FALSE	83.3333	10	0.1345	0.397517	0.112707	0.154732	0.997711	0.810088	1.1716	0.557532	0.246192	NA	0.33715	0.405692	0.248917	0.122382	1.15497	0.489407	16.8333	7.575	8.41667	10.1	5.05	12.625	1.68333	3.36667	14.3083	31.9833	31.9833	28.6167	21.0417	32.825	12.625	11.7833	0.841667	0.841667	0	5.05	3.36667	0.841667	0	1.68333	2.525	0	0
P20333	Tumor necrosis factor receptor superfamily member 1B	TNFRSF1B	0.0677844	FALSE	6.66667	0	NA	NA	NA	NA	NA	2	NA	NA	NA	NA	NA	2	2	2	NA	2	0	0	0	0	0	0	0	0	0	0	0	0	0	0	0	0	0	0	0	0	0	0	0.841667	0	0	0	0
P20591	Interferon-induced GTP-binding protein Mx1	MX1	0.107128	FALSE	8.33333	0	NA	NA	NA	2	NA	NA	NA	2	NA	2	2	NA	NA	NA	2	2	0	0	0	0	0	0	0	0	0	0	0	0	2.525	0	0	0	0	0	0	0	0	0	0	0	0	0	0
P20594	Atrial natriuretic peptide receptor 2	NPR2	0.115244	FALSE	11.6667	0	2	NA	NA	2	2	NA	2	NA	NA	NA	NA	1.16713	NA	2	NA	1.86119	0	0.841667	0	0	0	0	0	0	0	0	0	0	0	0	0	1.68333	0	0.841667	0	0	0	0	0	0	0	0	0.841667
P20648	Potassium-transporting ATPase alpha chain 1	ATP4A	0.0858848	FALSE	6.66667	0	2	NA	0.720997	NA	NA	NA	NA	NA	NA	NA	NA	NA	NA	NA	NA	1.3605	1.68333	0	0	0	0	0	0	0	0.841667	1.68333	0	1.68333	0	0	0	0	0	0	0	0	0	0	0	0	0	0	0
P20674	Cytochrome c oxidase subunit 5A, mitochondrial	COX5A	0.0915181	FALSE	8.33333	0	NA	NA	2	NA	1.1547	NA	NA	NA	NA	NA	NA	2	NA	NA	2	1.78868	0	0	0	0	0	0	0	0	0	0	0	1.68333	0	0	0	0	0	0.841667	0.841667	0	0	0	0	0	0	0	0
P20702	Integrin alpha-X	ITGAX	0.0971514	FALSE	10	0	NA	NA	2	NA	NA	NA	2	2	NA	2	NA	NA	2	2	NA	2	0	0	0	0	0	0	0	0	0	1.68333	0	0	0	0	0	0	0	0	0	0	0	0	0	0	0	0	0.841667
P20742	Pregnancy zone protein	PZP	0.103978	FALSE	8.33333	0	2	NA	1.1547	2	NA	NA	NA	NA	NA	NA	NA	NA	NA	NA	2	1.78868	0	0	0	1.12222	0	0	0	0	0	1.68333	1.68333	0	0	0	0	0.841667	0	0	0	0	0	0	0	0	0	0	0
P20794	Serine/threonine-protein kinase MAK	MAK	0.0734177	FALSE	8.33333	0	NA	NA	NA	NA	NA	1.1547	2	2	NA	NA	NA	2	NA	NA	NA	1.78868	0	0	0	0	0	0	0	0	0	0	0	0	0	0	0	0	0	0	0	0	0	0.841667	0	0.841667	0	0	0.841667
P20810	Calpastatin	CAST	0.817204	FALSE	48.3333	1	2	2	1.1547	0.700238	NA	NA	0.843457	0.872237	1.1547	0.344782	0.706321	0.853512	2	2	1.2171	1.219	0	0.841667	0	0	0.841667	0	0	0	1.68333	0	0	1.68333	3.36667	0	2.525	1.68333	0	0	0	0	0	0	0	0	5.05	0	0.841667
P20908	Collagen alpha-1(V) chain	COL5A1	0.0768346	FALSE	6.66667	0	NA	NA	NA	NA	NA	NA	NA	NA	1.1547	2	NA	2	NA	NA	NA	1.71823	0	0	0	0	0	0	0	0	0	0	0	0	0	0	0	0	0	0	0	0	0	0	0	0	0	0	0
P20929	Nebulin	NEB	0.274554	FALSE	25	1	2	2	NA	0.26703	NA	NA	NA	2	NA	NA	2	2	1.1547	2	0.740085	1.57354	1.68333	0	0	0	0	0	0	1.68333	0	0	0	0	1.68333	0.841667	0.841667	0.841667	0	0	0	0	0	0	0	0	0	0	0
P20930	Filaggrin	FLG	0.354256	FALSE	23.3333	1	1.2171	1.1547	0.797929	NA	NA	NA	NA	NA	NA	0.364817	NA	2	NA	2	2	1.36208	1.68333	0.841667	0	0	0.841667	0.841667	0	0	4.20833	18.5167	3.36667	0	0	0	0	0	0	0	0	0	0	0	0	0	0	0	0
P20936	Ras GTPase-activating protein 1	RASA1	0.0980781	FALSE	8.33333	0	NA	NA	2	NA	NA	NA	2	NA	NA	NA	NA	NA	0.829372	NA	NA	1.60979	0	0	0	0	0	0	0	0	0	0	0	1.68333	0	0	0	0	0	0	0	0	0	0	0	0	0	0.841667	0
P21333	Filamin-A	FLNA	0.0824679	FALSE	8.33333	0	NA	2	NA	NA	1.1547	2	NA	2	NA	NA	NA	NA	NA	NA	NA	1.78868	0	0	0	0	0.841667	0	0	0	0	0	0	0	0	0	0	0	0.841667	0	0.841667	0	0	0	0	1.68333	0	0	0
P21359	Neurofibromin	NF1	0.539718	FALSE	40	1	1.1547	1.1716	1.40799	2	1.1547	0.720997	2	1.2171	2	1.1547	NA	1.4531	0.272021	NA	NA	1.30891	1.68333	1.68333	0	0	2.525	0	0	1.68333	0.841667	0	5.05	0	0	0	1.68333	0	0.841667	0	0.841667	0	1.68333	0	1.68333	0.841667	0	0	0
P21579	Synaptotagmin-1	SYT1	0.0858773	FALSE	8.33333	0	2	NA	NA	NA	NA	NA	2	1.2171	NA	NA	NA	2	NA	NA	NA	1.80427	0	0	0	1.12222	0	0	0	0	0	0	0	0	0	0	0	0	0	0	0	0	0	0	0	0	0	0	0.841667
P21580	Tumor necrosis factor alpha-induced protein 3	TNFAIP3	0.0949275	FALSE	8.33333	0	NA	2	NA	NA	NA	NA	2	NA	NA	NA	NA	2	1.2171	NA	NA	1.80427	0	0	0	0	0	0	0	1.68333	0	0	0	0	0	0	0	0	0	0	0	0	0	0	0	0	0	0.841667	0
P21673	Diamine acetyltransferase 1	SAT1	0.0677844	FALSE	6.66667	0	NA	2	NA	NA	NA	NA	2	NA	NA	NA	NA	NA	NA	2	2	2	0	0	0	0	0	0	1.68333	0	0	0	0	0	0	0	0	0	0	0	0	0	0	0	0	0	0	0.841667	0
P21754	Zona pellucida sperm-binding protein 3	ZP3	0.0734177	FALSE	8.33333	0	NA	NA	NA	NA	NA	NA	NA	NA	NA	NA	NA	2	NA	0.666667	2	1.55556	0	0	0	0	0	0	0	0	0	0	0	0	0	0	0	0	0	0	0	0	0	0	0	0	0	0	0
P21817	Ryanodine receptor 1	RYR1	0.228678	FALSE	20	0	NA	NA	NA	2	NA	NA	NA	2	0.810088	NA	2	0.748018	2	2	2	1.69476	0	0	0	0	0	0	0	0	0	0	0	0	0.841667	0	0	0	0	0	0	0	0	0	0	0	0	0	0
P21941	Cartilage matrix protein	MATN1	0.0971514	FALSE	10	0	2	NA	2	NA	2	2	NA	NA	NA	NA	NA	NA	NA	1.1547	NA	1.83094	0	0.841667	0	0	0	0	0	0	0	0	0	1.68333	0	0	0	0	0.841667	0	0	0	0	0	0	0.841667	0	0	0
P21964	Catechol O-methyltransferase	COMT	0.145546	FALSE	11.6667	0	NA	2	2	1.1716	2	NA	1.1547	NA	NA	NA	NA	NA	NA	NA	NA	1.66526	0	0	0	0	0.841667	0	0	0	1.68333	0	0	0	1.68333	0	2.525	0	0	0	0	1.68333	0	0	0	0	0.841667	0.841667	0
P22102	Trifunctional purine biosynthetic protein adenosine-3	GART	0.418071	FALSE	30	0	2	2	NA	2	1.2171	1.2171	2	0.720997	1.24909	1.2171	2	2	NA	NA	2	1.63512	3.36667	0	0	0	0	0	1.68333	0	0	0	0	0	0	0	0.841667	0	1.68333	0	0.841667	0	1.68333	0.841667	0	0	0	0	0
P22314	Ubiquitin-like modifier-activating enzyme 1	UBA1	0.735286	FALSE	43.3333	2	2	2	2	0.94299	1.33816	1.28629	0.191492	2	2	0.485536	NA	1.1716	NA	1.1547	1.1547	1.3635	0	1.68333	0	0	5.05	0	0	0	7.575	0	0	0	6.73333	0	1.68333	0.841667	3.36667	0.841667	0	0	0	0.841667	2.525	0	3.36667	4.20833	4.20833
P22352	Glutathione peroxidase 3	GPX3	0.103711	FALSE	10	0	NA	NA	NA	NA	NA	NA	0.829372	2	NA	2	NA	NA	NA	2	NA	1.70734	0	0	0	0	0	0	0	0	0	0	0	0	0	0	0	0	0	0	0	0	0	0	0	0	2.525	0.841667	0.841667
P22492	Histone H1t	H1-6	0.469743	FALSE	25	2	1.16713	0.853302	NA	2	NA	NA	0.514115	NA	2	NA	NA	NA	NA	0.419611	NA	1.15903	0	0.841667	0	1.12222	0.841667	0	5.05	5.05	0	0	0	0	0	0	0	3.36667	0	0	0	0	0	0	0	0	0.841667	2.525	7.575
P22528	Cornifin-B	SPRR1B	2.22527	FALSE	83.3333	9	2	1.35196	0.142191	0.776374	0.834051	1.16176	0.244745	0.111342	0.675427	0.158398	0.145311	0.479013	0.480982	0.505598	0.810088	0.658483	6.73333	0	0	0	10.9417	1.68333	0	0	8.41667	20.2	10.1	10.1	11.7833	0.841667	0.841667	1.68333	4.20833	4.20833	0.841667	0	3.36667	0	0	2.525	5.89167	3.36667	3.36667
P22531	Small proline-rich protein 2E	SPRR2E	0.801963	FALSE	46.6667	3	1.17551	1.4531	0.409249	NA	0.750663	2	0.429755	NA	0.810088	NA	NA	NA	1.28629	1.06318	0.228467	0.960631	1.68333	0	0	1.12222	6.73333	0.841667	0	0	5.05	13.4667	1.68333	3.36667	0	0	0	0	4.20833	1.68333	0	1.68333	0	0	0	0.841667	2.525	1.68333	0.841667
P22681	E3 ubiquitin-protein ligase CBL	CBL	0.0677844	FALSE	6.66667	0	NA	2	NA	NA	NA	2	2	2	NA	NA	NA	NA	NA	NA	NA	2	0	0	0	0	0	0.841667	0	0	0	0	0	0	0	0	0	0	0	0	0	0	0	0.841667	0	0	0	0	1.68333
P22692	Insulin-like growth factor-binding protein 4	IGFBP4	0.0768346	FALSE	6.66667	0	NA	1.2171	NA	2	NA	NA	NA	NA	NA	2	NA	NA	NA	NA	NA	1.73903	0	0	0	0	0.841667	0	1.68333	0	0	0	0	0	0	0	0.841667	0	0	0	0	0	0	0	0	0	0	0	0
P22695	Cytochrome b-c1 complex subunit 2, mitochondrial	UQCRC2	0.122775	FALSE	8.33333	0	NA	2	NA	NA	NA	NA	NA	1.40799	NA	NA	NA	NA	1.1547	NA	NA	1.5209	0	0	0	0	0	0	3.36667	0	0	0	0	0	0	0	0	0	0	0	0	0	0	0	0	0	0	0	0
P22897	Macrophage mannose receptor 1	MRC1	0.100568	FALSE	8.33333	0	NA	2	2	2	NA	NA	NA	NA	NA	NA	NA	2	NA	NA	2	2	0	0	0	0	0	0	0	1.68333	0	0	0	1.68333	0	0.841667	0	0	0	0	0	0	0	0	0	0	0	0	0
P23229	Integrin alpha-6	ITGA6	0.179619	FALSE	18.3333	0	NA	NA	NA	2	1.2171	2	2	2	NA	2	NA	NA	NA	1.1547	1.2171	1.69861	0	0	0	0	0	0	0	0	0	0	0	0	0	0	0.841667	0	0	0.841667	0	1.68333	0	0	0.841667	0	0	0	0.841667
P23276	Kell blood group glycoprotein	KEL	0.11791	FALSE	10	0	NA	2	2	2	NA	2	NA	NA	NA	2	NA	NA	2	NA	NA	2	0	0	0	0	0	0	0	1.68333	0	3.36667	0	0	0	0.841667	0	0	0	0	0	0	0	0	0.841667	0	0	0	0
P23443	Ribosomal protein S6 kinase beta-1	RPS6KB1	0.124295	FALSE	11.6667	0	NA	NA	2	NA	NA	NA	2	NA	NA	NA	2	1.17551	1.1547	NA	NA	1.66604	0	0	0	0	0	0	0	0	0	0	0	1.68333	0	0	0	0	0	0	0	0	0	0	0	0	0	0	0.841667
P23467	Receptor-type tyrosine-protein phosphatase beta	PTPRB	0.0915181	FALSE	8.33333	0	NA	NA	NA	2	NA	NA	2	2	NA	2	2	NA	NA	NA	NA	2	0	0	0	0	0	0	0	0	0	0	0	0	0.841667	0	0	0	0	0	0	0	0	0	0	0	0	0	0.841667
P23471	Receptor-type tyrosine-protein phosphatase zeta	PTPRZ1	0.106202	FALSE	10	0	1.2171	NA	NA	NA	NA	NA	2	2	2	NA	2	NA	NA	NA	NA	1.84342	1.68333	0	0.841667	0	0	0	0	0	0	0	0	0	0	0	0	0	0	0	0	0	0	0	0	0	0	0	0
P23515	Oligodendrocyte-myelin glycoprotein	OMG	0.159744	FALSE	11.6667	0	2	2	2	2	NA	NA	NA	NA	NA	NA	NA	NA	NA	1.2171	2	1.86952	3.36667	0	0	0	0	0	1.68333	0	0	0	0	1.68333	0	0	0	1.68333	0	0	0	0	0	0	0	0	0	0	0
P23526	Adenosylhomocysteinase	AHCY	1.18903	FALSE	63.3333	5	0.706321	2	0.213112	1.1716	0.94299	1.4531	0.30973	1.2171	1.15837	0.497857	0.487652	0.46033	1.1547	NA	2	0.983775	3.36667	1.68333	3.36667	0	0.841667	0	0	0	4.20833	3.36667	8.41667	3.36667	2.525	0	1.68333	0	6.73333	0.841667	0	1.68333	6.73333	0	0.841667	0	3.36667	2.525	3.36667
P23786	Carnitine O-palmitoyltransferase 2, mitochondrial	CPT2	0.138978	FALSE	13.3333	0	1.16713	NA	2	NA	2	2	NA	NA	NA	NA	NA	NA	0.666667	NA	NA	1.56676	0	0	0.841667	1.12222	0	0	0	0	0	0	0	1.68333	0	0	0	0	1.68333	0	0	0	0	0	0	0.841667	0	0	0
P23942	Peripherin-2	PRPH2	0.147277	FALSE	13.3333	0	NA	NA	NA	NA	2	NA	1.2171	2	2	2	NA	2	2	NA	NA	1.88816	0	0	0	0	0	0	0	0	0	0	0	0	0	0	0	0	0	0	0.841667	0	0	0	0	0	1.68333	0.841667	0
P24043	Laminin subunit alpha-2	LAMA2	0.173218	FALSE	13.3333	0	2	2	NA	NA	NA	NA	NA	NA	2	1.2171	NA	NA	2	2	2	1.88816	5.05	0	0	0	0	0	1.68333	0	0	0	0	0	0	0	0	0	0	0	0	0	0	0	0	0	0	0	0
P24158	Myeloblastin	PRTN3	0.225197	FALSE	13.3333	0	NA	1.19905	NA	2	2	NA	NA	NA	2	NA	NA	NA	NA	1.19014	2	1.73153	0	0	0	0	0	0	1.68333	3.36667	0	0	0	0	0	0	0	2.525	0	0	0	1.68333	0	0	0	0	0	0	0
P24310	Cytochrome c oxidase subunit 7A1, mitochondrial	COX7A1	0.0768346	FALSE	6.66667	0	NA	NA	2	NA	NA	NA	2	NA	2	NA	NA	2	NA	NA	NA	2	0	0	0	0	0	0	0	0	0	1.68333	0	0	0	0	0	0	0	0	0	0	0	0	0	0	0	0.841667	0
P24385	G1/S-specific cyclin-D1	CCND1	0.272506	FALSE	21.6667	1	NA	NA	2	2	2	2	0.44469	1.1547	NA	2	1.1547	NA	NA	NA	NA	1.59426	0	0	0	0	0	0	0	0	0	0	0	1.68333	0	0.841667	0	0	0	0	0	1.68333	0	0	0.841667	0	0.841667	0.841667	1.68333
P24821	Tenascin	TNC	0.0904506	FALSE	6.66667	0	NA	NA	NA	NA	NA	NA	NA	NA	2	NA	NA	1.16356	2	NA	NA	1.72119	0	0	0	0	0	0	0	0	0	0	0	0	0	0	0	0	0	0	0	0	0	0	0	0	0	0	0
P25054	Adenomatous polyposis coli protein	APC	0.106202	FALSE	10	0	NA	2	NA	NA	NA	2	NA	NA	NA	NA	NA	2	2	2	2	2	0	0	0	0	0	1.68333	0	0	0	0	0	0	0	0	0	0	0	0	0	0	0	0	0.841667	0	0	0	0
P25100	Alpha-1D adrenergic receptor	ADRA1D	0.0890279	FALSE	8.33333	0	NA	2	NA	2	NA	2	NA	NA	2	2	NA	NA	NA	NA	NA	2	0	0	0	0	0.841667	0	0	0	0	0	0	0	0	0	0	0.841667	0	0	0	0	0	0	2.525	0	0	0	0
P25391	Laminin subunit alpha-1	LAMA1	0.0971514	FALSE	10	0	NA	2	NA	2	2	NA	NA	NA	NA	NA	2	NA	2	2	NA	2	0	0	0	0	0	0.841667	0	0	0	0	0	0	0.841667	0	0	0	0	0	0	1.68333	0	0	0	0	0	0	0
P25686	DnaJ homolog subfamily B member 2	DNAJB2	0.12696	FALSE	10	0	NA	2	1.1547	1.1547	NA	NA	NA	NA	NA	NA	NA	NA	2	NA	NA	1.57735	0	0	0	0	0	0	0	3.36667	0	0	1.68333	1.68333	0	0.841667	0.841667	0	0	0	0	0	0	0	0	0	0	0	0
P25705	ATP synthase subunit alpha, mitochondrial	ATP5F1A	0.247846	FALSE	21.6667	1	NA	2	2	NA	0.26703	2	2	1.33816	NA	2	NA	2	2	NA	NA	1.73391	0	0	0	0	0	0	1.68333	0	0.841667	0	0	0	0	0	0	0	0.841667	0.841667	0.841667	1.68333	0	0.841667	0	0	0	0	0
P25786	Proteasome subunit alpha type-1	PSMA1	0.135569	FALSE	13.3333	0	NA	NA	2	NA	NA	NA	2	NA	NA	0.740085	2	2	2	NA	NA	1.79001	0	0	0	0	0	0	0	0	0	0	1.68333	0	0	0	0	0	0	0	0	0	0	0	0	0	0.841667	0	0
P25787	Proteasome subunit alpha type-2	PSMA2	0.0824679	FALSE	8.33333	0	NA	NA	NA	1.1547	NA	NA	1.2171	NA	NA	2	NA	NA	NA	NA	NA	1.45727	0	0	0	0	0	0	0	0	0	0	0	0	0.841667	0.841667	0	0	0	0	0	0	0	0	0	0	1.68333	0.841667	0
P25788	Proteasome subunit alpha type-3	PSMA3	0.180988	FALSE	13.3333	0	2	1.1547	NA	1.16176	2	NA	2	NA	NA	NA	NA	NA	NA	2	NA	1.71941	1.68333	0	0	0	0.841667	0.841667	0	0	0	0	0	0	3.36667	0	2.525	0	1.68333	0	0	0	0	0	0	0	0	1.68333	0
P25815	Protein S100-P	S100P	0.162403	FALSE	11.6667	0	NA	2	2	2	2	NA	2	NA	NA	NA	2	NA	NA	2	NA	2	0	0	0	0	1.68333	0	0	0	3.36667	0	0	0	3.36667	0	0	0	0.841667	0	0	0	0	0	0	0	0.841667	0	0
P26006	Integrin alpha-3	ITGA3	0.115252	FALSE	10	0	NA	NA	2	NA	2	NA	NA	1.2171	2	NA	NA	NA	2	NA	NA	1.84342	0	0	0	0	0	0	0	0	0.841667	0	0	0	0	0	0	0	0	1.68333	0	0	0	0	0	0	0	0	0
P26232	Catenin alpha-2	CTNNA2	0.0677844	FALSE	6.66667	0	NA	NA	1.2171	NA	NA	NA	NA	2	NA	NA	2	NA	NA	NA	NA	1.73903	0	0	0	0	0	0	0	0	0.841667	1.68333	0	0	0	0	0	0	0	0	0	0	0	0	0	0	0	0	0
P26368	Splicing factor U2AF 65 kDa subunit	U2AF2	0.112277	FALSE	8.33333	0	NA	NA	2	2	2	NA	NA	NA	NA	NA	1.2171	NA	NA	NA	NA	1.80427	0	0	0	0	0	0	0	0	0	0	0	1.68333	0	0.841667	0	0	0	0	0	3.36667	0	0	0	0	0	0	0
P26439	3 beta-hydroxysteroid dehydrogenase/Delta 5-->4-isomerase type 2	HSD3B2	0.273257	FALSE	21.6667	1	2	2	NA	NA	NA	NA	NA	NA	0.129266	2	0.720997	1.17551	NA	2	NA	1.43225	0	0	0.841667	0	0	0	1.68333	0	0	0	0	0	0	0	0	0	0	0	0	0	0	0	0	0	0	0	0
P26599	Polypyrimidine tract-binding protein 1	PTBP1	0.165378	FALSE	13.3333	0	NA	NA	NA	2	NA	NA	0.89957	2	NA	2	NA	2	2	NA	NA	1.81659	0	0	0	0	0	0	0	0	0	0	0	0	0	0	0	1.68333	0	0	0	0	0	0	0	0	0	0.841667	0.841667
P26641	Elongation factor 1-gamma	EEF1G	0.183963	FALSE	15	0	NA	NA	NA	1.2171	NA	NA	NA	1.2171	NA	0.763707	NA	1.2171	NA	NA	NA	1.10375	0	0	0	0	0	0	0	0	0	0	0	0	1.68333	0	0	0.841667	0	0	0	0	0	0	0	0	0	0	0
P27482	Calmodulin-like protein 3	CALML3	0.420799	FALSE	23.3333	1	NA	2	NA	0.479152	NA	NA	1.1716	0.810088	NA	2	NA	NA	NA	1.1716	2	1.37606	0	0	0	0	1.68333	0	0	0	0	0	0	0	10.1	0.841667	6.73333	3.36667	0	0	0	0	0	0	0	0	0	2.525	0
P27487	Dipeptidyl peptidase 4	DPP4	0.106202	FALSE	10	0	NA	NA	NA	NA	NA	NA	2	2	NA	2	2	2	2	NA	NA	2	0	0	0	0	0	0	0	0	0	0	0	0	0	0	0	0	0	0	0	0	0	0	0	0	0.841667	0	0
P27797	Calreticulin	CALR	0.836554	FALSE	55	3	NA	2	1.2171	1.33816	0.700238	NA	0.256911	0.422795	1.1716	0.740085	0.666667	0.471893	0.763707	2	2	1.05763	0	0	0	0	0.841667	0	0	0	0.841667	0	1.68333	0	0	0.841667	3.36667	0	3.36667	2.525	0	1.68333	0	0	0	0	1.68333	4.20833	2.525
P27816	Microtubule-associated protein 4	MAP4	0.268604	FALSE	21.6667	0	NA	2	NA	1.2171	2	2	NA	NA	1.1547	NA	1.2171	2	2	2	2	1.75889	0	0	0	0	0.841667	0	0	0	0	0	0	0	1.68333	0	0.841667	0	0	0	0.841667	0	3.36667	0	0	0	0	0	0
P27987	Inositol-trisphosphate 3-kinase B	ITPKB	0.0734177	FALSE	8.33333	0	NA	NA	NA	NA	NA	NA	2	1.1547	NA	2	NA	NA	2	NA	NA	1.78868	0	0	0	0	0	0	0	0	0	0	0	0	0	0	0	0	0	0	0	0	0	0	0	0	0	0.841667	0
P28072	Proteasome subunit beta type-6	PSMB6	0.0794928	FALSE	6.66667	0	NA	NA	NA	2	NA	NA	2	NA	NA	NA	2	NA	NA	2	NA	2	0	0	0	0	0	0	0	0	0	0	0	0	0	0	0	0.841667	0	0	0	0	0	0	0	0	0	0	0.841667
P28290	Protein ITPRID2	ITPRID2	0.433259	FALSE	21.6667	1	NA	NA	0.187086	0.740085	2	2	2	1.2171	NA	NA	NA	NA	NA	NA	2	1.44918	0	0	0	0	0	0	0	0	5.05	11.7833	16.8333	11.7833	1.68333	0.841667	0.841667	0	1.68333	0	0	0	0	0	3.36667	0	0	0	0
P28325	Cystatin-D	CST5	0.584143	FALSE	18.3333	2	NA	2	NA	1.28629	NA	NA	NA	NA	NA	NA	NA	0.0516493	0.0149916	NA	NA	0.838234	0	0	0	0	0	0	1.68333	0	0	0	0	0	2.525	0.841667	0	0	0	0	0	0	0	0	0	0	0	0	0
P28340	DNA polymerase delta catalytic subunit	POLD1	0.0858848	FALSE	6.66667	0	NA	NA	NA	NA	NA	NA	2	NA	NA	2	NA	2	NA	NA	2	2	0	0	0	0	0	0	0	0	0	0	0	0	0	0	0	0	0	0	0	0	0	0	0	0	0	1.68333	0
P28472	Gamma-aminobutyric acid receptor subunit beta-3	GABRB3	0.357133	FALSE	25	0	2	2	0.769328	0.763707	NA	NA	NA	NA	NA	NA	2	2	0.740085	2	2	1.5859	0	0.841667	0	0	0	0.841667	0	0	1.68333	3.36667	0	6.73333	0	0.841667	2.525	1.68333	0	0	0	0	0	0	0	0	0	0	0
P28749	Retinoblastoma-like protein 1	RBL1	0.274996	FALSE	21.6667	0	NA	2	2	2	1.1547	NA	1.2171	NA	1.2171	1.1547	2	NA	NA	NA	2	1.63818	0	0	0	0	0	0	1.68333	0	0	3.36667	0	0	0	0.841667	0	0	0	1.68333	0	1.68333	0	0	0	0	0.841667	0	0
P28799	Progranulin	GRN	0.321665	FALSE	18.3333	1	NA	NA	NA	NA	2	NA	1.1547	2	0.260998	2	2	2	NA	NA	NA	1.63081	0	0	0	0	0	0	0	0	0	0	0	0	0	0	0	0	0	0.841667	0	0	0	0	0	0	1.68333	0	0
P28827	Receptor-type tyrosine-protein phosphatase mu	PTPRM	0.080244	FALSE	6.66667	0	2	NA	NA	NA	NA	NA	NA	2	1.1547	NA	NA	NA	NA	NA	NA	1.71823	0	0	0	1.12222	0	0	0	0	0	0	0	0	0	0	0	0	0	0	0	0	0	0	0	0	0	0	0
P28838	Cytosol aminopeptidase	LAP3	0.385265	FALSE	23.3333	0	2	2	1.28771	2	2	NA	2	2	2	2	1.2171	2	NA	NA	2	1.8754	1.68333	0	0	0	1.68333	0	0	0	6.73333	0	1.68333	0	5.89167	0	0	0	0.841667	0	0	0	0	0	0	0	0	1.68333	0
P29016	T-cell surface glycoprotein CD1b	CD1B	0.0858848	FALSE	6.66667	0	NA	NA	NA	NA	NA	NA	NA	NA	1.1547	1.2171	NA	NA	NA	NA	NA	1.1859	0	0	0	0	0	0	0	0	0	0	0	0	0	0	0	0	0	0	0	0	0	0	0	0	0	0	0
P29034	Protein S100-A2	S100A2	0.27876	FALSE	15	1	NA	1.1547	2	NA	NA	NA	1.33816	0.173557	NA	NA	NA	NA	NA	NA	NA	1.16661	0	0	0	0	1.68333	0	0	1.68333	0.841667	0	0	0	0	0	0	0	0	0	0	0	0	0	0	0	0	0	0.841667
P29323	Ephrin type-B receptor 2	EPHB2	0.0677844	FALSE	6.66667	0	2	NA	2	NA	NA	NA	NA	NA	2	2	NA	NA	NA	NA	NA	2	0	0.841667	0	0	0	0	0	0	0	0	0	1.68333	0	0	0	0	0	0	0	0	0	0	0	0	0	0	0
P29350	Tyrosine-protein phosphatase non-receptor type 6	PTPN6	0.0587341	FALSE	6.66667	0	NA	2	NA	1.1547	NA	2	NA	NA	NA	NA	NA	NA	NA	NA	NA	1.71823	0	0	0	0	0.841667	0	0	0	0	0	0	0	0	0.841667	0.841667	0	0	0	0	0	0	0.841667	0	0	0	0	0
P29353	SHC-transforming protein 1	SHC1	0.120878	FALSE	13.3333	0	NA	NA	NA	2	NA	2	1.1547	2	NA	2	NA	1.16713	NA	NA	NA	1.7203	0	0	0	0	0	0	0	0	0	0	0	0	0	0	0.841667	0	0	0	0	0	0	0	0.841667	0	0	0.841667	0.841667
P29373	Cellular retinoic acid-binding protein 2	CRABP2	0.0677844	FALSE	6.66667	0	NA	2	NA	NA	NA	NA	2	NA	NA	2	NA	NA	2	NA	NA	2	0	0	0	0	0	0	1.68333	0	0	0	0	0	0	0	0	0	0	0	0	0	0	0	0	0	0.841667	0	0
P29400	Collagen alpha-5(IV) chain	COL4A5	0.174913	FALSE	15	0	NA	NA	NA	2	2	NA	2	NA	NA	2	1.28629	NA	1.2171	NA	2	1.7862	0	0	0	0	0	0	0	0	0	0	0	0	0	1.68333	0	0	0	0	0.841667	0	0	0	0	0	0	0.841667	0
P29401	Transketolase	TKT	1.38279	FALSE	60	3	2	0.671685	0.666667	0.673716	2	1.2171	0.171861	0.341507	2	0.204517	1.1547	2	1.1547	0.769328	1.15951	1.07902	0	0	0.841667	0	8.41667	0	8.41667	11.7833	3.36667	3.36667	0	3.36667	10.9417	0	7.575	11.7833	0.841667	0	0	0	0	0	0.841667	1.68333	5.89167	8.41667	8.41667
P29508	Serpin B3	SERPINB3	0.0915181	FALSE	8.33333	0	NA	NA	2	NA	NA	NA	NA	2	NA	NA	NA	2	1.1547	NA	NA	1.78868	0	0	0	0	0	0	0	0	0	1.68333	0	0	0	0	0	0	0	0	0	0	0	0	0	0	0	0	0
P29692	Elongation factor 1-delta	EEF1D	0.0677844	FALSE	6.66667	0	NA	2	1.2171	2	NA	NA	NA	NA	NA	NA	NA	NA	NA	NA	NA	1.73903	0	0	0	0	0.841667	0	0	0	0.841667	1.68333	0	0	0.841667	0	0	0	0	0	0	0	0	0	0	0	0	0	0
P29966	Myristoylated alanine-rich C-kinase substrate	MARCKS	0.327945	FALSE	25	0	NA	1.1716	NA	0.763707	NA	NA	0.772895	1.1547	NA	2	2	NA	NA	2	1.1547	1.3772	0	0	0	0	2.525	0	1.68333	0	0	0	0	0	2.525	0.841667	0	1.68333	0	0	0	0	0	0	0	0	0.841667	2.525	2.525
P30043	Flavin reductase (NADPH)	BLVRB	0.463964	FALSE	26.6667	1	NA	NA	2	2	2	2	1.03335	1.4531	NA	0.162269	2	1.22592	NA	NA	NA	1.54163	0	0	0	0	0	0	0	0	0.841667	0	0	0	2.525	0	0	0	1.68333	0	0	0	0	1.68333	0	0	5.89167	0.841667	0.841667
P30046	D-dopachrome decarboxylase	DDT	0.328265	FALSE	26.6667	1	2	NA	2	0.89957	2	NA	1.33816	NA	NA	0.272021	NA	2	NA	0.740085	NA	1.40623	0	0	0.841667	0	0	0	0	0	0.841667	0	0	0	3.36667	0	0.841667	0.841667	2.525	0	0	0	0	0	0	0	3.36667	0.841667	0
P30050	60S ribosomal protein L12	RPL12	0.396491	FALSE	30	0	2	NA	1.19905	1.2171	2	1.28629	1.19905	0.810088	NA	1.2171	NA	2	2	2	NA	1.53897	0	0	0.841667	0	0	0	0	0	0	3.36667	1.68333	0	1.68333	0	0.841667	0	0.841667	0	0	0	0	0.841667	2.525	0	0	1.68333	0
P30085	UMP-CMP kinase	CMPK1	1.42135	FALSE	70	4	0.784482	1.47033	0.75334	0.516236	0.965914	0.210753	0.31092	1.18476	1.24909	0.401827	0.700238	0.721034	2	0.825302	2	0.939615	8.41667	5.05	1.68333	0	7.575	0.841667	0	0	5.89167	0	3.36667	1.68333	11.7833	1.68333	2.525	1.68333	7.575	1.68333	0.841667	0	1.68333	1.68333	1.68333	0.841667	4.20833	2.525	1.68333
P30101	Protein disulfide-isomerase A3	PDIA3	1.10023	FALSE	56.6667	3	2	NA	0.666667	0.465265	0.907447	0.745615	0.258595	1.2171	2	0.808519	NA	0.734771	2	0.71907	1.19014	1.05486	0	0	1.68333	0	0	0	0	0	1.68333	1.68333	0	1.68333	3.36667	0.841667	9.25833	5.89167	9.25833	0.841667	4.20833	0	1.68333	5.05	2.525	0	5.89167	8.41667	2.525
P30291	Wee1-like protein kinase	WEE1	0.0677844	FALSE	6.66667	0	NA	NA	2	NA	2	NA	NA	NA	NA	NA	NA	NA	2	2	NA	2	0	0	0	0	0	0	0	0	0.841667	0	0	0	0	0	0	0	0	0	0	1.68333	0	0	0	0	0	0	0
P30304	M-phase inducer phosphatase 1	CDC25A	0.088543	FALSE	6.66667	0	NA	NA	NA	NA	NA	NA	2	2	2	NA	2	NA	NA	NA	NA	2	0	0	0	0	0	0	0	0	0	0	0	0	0	0	0	0	0	0	0	0	0	0	0	0	0	0	0
P30305	M-phase inducer phosphatase 2	CDC25B	0.112277	FALSE	8.33333	0	NA	NA	NA	NA	NA	NA	NA	2	2	NA	NA	NA	NA	NA	0.89957	1.63319	0	0	0	0	0	0	0	0	0	0	0	0	0	0	0	0	0	0	0	0	0	0	0	0	0	0	0
P30622	CAP-Gly domain-containing linker protein 1	CLIP1	0.162712	FALSE	15	1	NA	NA	NA	NA	NA	NA	0.272021	1.2171	NA	2	NA	1.16713	NA	NA	NA	1.16406	0	0	0	0	0	0	0	0	0	0	0	0	0	0	0	0	0	0	0	0	0	0	0	0	1.68333	0.841667	0.841667
P30876	DNA-directed RNA polymerase II subunit RPB2	POLR2B	0.210351	FALSE	18.3333	0	NA	NA	2	NA	NA	NA	NA	2	NA	1.1547	2	1.0222	1.2171	2	NA	1.62771	0	0	0	0	0	0	0	0	0.841667	0	0	0	0	0	0	0	0	0	0	0	0	0	0	0	0	0	0
P31146	Coronin-1A	CORO1A	0.145546	FALSE	11.6667	0	NA	1.2171	NA	NA	2	2	NA	2	NA	NA	NA	NA	NA	2	2	1.86952	0	0	0	0	0.841667	0	1.68333	0	0	0	0	0	0	0	0	0	0	0	0	1.68333	0	0	0	0.841667	0	0	0
P31327	Carbamoyl-phosphate synthase [ammonia], mitochondrial	CPS1	0.186453	FALSE	15	0	2	1.1547	2	2	NA	NA	NA	2	NA	NA	1.2171	2	NA	NA	NA	1.7674	1.68333	0	0	0	1.68333	0	0	1.68333	0	0	0	1.68333	0.841667	0	0	0	0	0	0	0	0	0	0	0	0	0	0
P31629	Transcription factor HIVEP2	HIVEP2	0.0881012	FALSE	10	0	NA	NA	2	2	1.1547	NA	NA	2	NA	NA	NA	NA	2	NA	NA	1.83094	0	0	0	0	0	0	0	0	0.841667	0	0	0	0	0	0	0.841667	0.841667	0	0.841667	0	0	0	0	0	0	0	0
P31941	DNA dC->dU-editing enzyme APOBEC-3A	APOBEC3A	0.334822	FALSE	18.3333	0	NA	2	2	1.60156	NA	NA	1.33816	1.40799	2	2	NA	NA	NA	2	NA	1.79346	0	0	0	0	6.73333	0	0	0	1.68333	0	0	0	23.5667	0	0.841667	0	0	0	0	0	0	0	0	0	3.36667	0.841667	0
P31943	Heterogeneous nuclear ribonucleoprotein H	HNRNPH1	0.0677844	FALSE	6.66667	0	NA	NA	NA	2	NA	NA	NA	NA	NA	NA	NA	NA	NA	2	1.2171	1.73903	0	0	0	0	0	0	0	0	0	0	0	0	0	0	0	0.841667	0	0	0	0	0	0	0	0	0	0	0
P31944	Caspase-14	CASP14	0.149996	FALSE	6.66667	0	NA	NA	2	NA	NA	NA	NA	NA	NA	NA	2	NA	2	2	NA	2	0	0	0	0	0	0	0	0	0	18.5167	0	0	0	0	0	0	0	0	0	0	0	0	0	0	0	0	0
P31948	Stress-induced-phosphoprotein 1	STIP1	0.0734177	FALSE	8.33333	0	NA	NA	NA	NA	NA	NA	2	NA	2	2	NA	2	2	NA	NA	2	0	0	0	0	0	0	0	0	0	0	0	0	0	0	0	0	0	0	0	0	0	0	0	0	0.841667	0	0
P32119	Peroxiredoxin-2	PRDX2	1.0853	FALSE	51.6667	1	1.22555	1.33816	2	0.852505	2	1.22555	0.353944	0.763707	2	0.75477	1.22555	1.33816	1.24909	1.19014	2	1.30114	0	1.68333	4.20833	0	3.36667	0.841667	0	0	4.20833	0	0	0	7.575	0	1.68333	1.68333	8.41667	0	0	0	1.68333	0	4.20833	0	9.25833	10.9417	1.68333
P32239	Gastrin/cholecystokinin type B receptor	CCKBR	0.0824679	FALSE	8.33333	0	NA	NA	NA	1.1547	NA	NA	1.2171	NA	2	NA	NA	NA	NA	NA	NA	1.45727	0	0	0	0	0	0	0	0	0	0	0	0	0.841667	0	0.841667	0	0	0	0	0	0	0	0	0	0	0	0.841667
P32455	Guanylate-binding protein 1	GBP1	0.120885	FALSE	11.6667	0	NA	NA	NA	2	2	NA	2	NA	2	NA	1.1547	2	NA	NA	NA	1.85912	0	0	0	0	0	0	0	0	0	0	0	0	0	0	0.841667	0	0	0	0	1.68333	0	0	0	0	0.841667	0	0
P32927	Cytokine receptor common subunit beta	CSF2RB	0.112277	FALSE	8.33333	0	NA	NA	1.19905	2	NA	NA	NA	NA	NA	NA	NA	NA	2	NA	2	1.79976	0	0	0	0	0	0	0	0	0	0	3.36667	1.68333	0.841667	0	0	0	0	0	0	0	0	0	0	0	0	0	0
P33076	MHC class II transactivator	CIITA	0.0677844	FALSE	6.66667	0	NA	NA	NA	2	NA	NA	2	NA	NA	NA	1.2171	NA	NA	NA	NA	1.73903	0	0	0	0	0	0	0	0	0	0	0	0	0	0	0	0.841667	0	0	0	0	0	0	0	0	0	0	0.841667
P33176	Kinesin-1 heavy chain	KIF5B	0.0587341	FALSE	6.66667	0	NA	NA	2	NA	NA	2	NA	NA	2	2	NA	NA	NA	NA	NA	2	0	0	0	0	0	0	0	0	0.841667	0	0	0	0	0	0	0	0	0	0	0	0	0.841667	0	0	0	0	0
P33241	Lymphocyte-specific protein 1	LSP1	1.06953	FALSE	53.3333	5	2	0.389543	0.810088	0.272971	NA	0.720997	0.55657	1.33816	NA	1.28771	2	NA	NA	0.457627	0.386795	0.929133	0	2.525	0	0	2.525	1.68333	8.41667	8.41667	0.841667	1.68333	3.36667	0	9.25833	2.525	3.36667	5.89167	0	0	0	0	1.68333	0	1.68333	0.841667	1.68333	0.841667	5.05
P33260	Cytochrome P450 2C18	CYP2C18	0.0892942	FALSE	6.66667	0	NA	NA	2	NA	2	NA	NA	NA	NA	NA	2	2	NA	NA	NA	2	0	0	0	0	0	0	0	0	0	0	0	1.68333	0	0	0	0	0	0	0	1.68333	0	0	0	0	0	0	0
P33402	Guanylate cyclase soluble subunit alpha-2	GUCY1A2	0.129935	FALSE	11.6667	0	NA	NA	1.2171	NA	1.2171	2	2	NA	NA	NA	2	NA	NA	NA	NA	1.68684	0	0	0	0	0	0	0	0	0.841667	0	1.68333	0	0	0	0	0	0	0	0.841667	1.68333	0	0.841667	0	0	0	0	0
P33991	DNA replication licensing factor MCM4	MCM4	0.203673	FALSE	11.6667	0	NA	NA	NA	NA	NA	NA	0.786889	2	NA	2	NA	2	NA	2	NA	1.75738	0	0	0	0	0	0	0	0	0	0	0	0	0	0	0	0	0	0	0	0	0	0	0	0	0	8.41667	1.68333
P34896	Serine hydroxymethyltransferase, cytosolic	SHMT1	0.132594	FALSE	11.6667	0	NA	2	NA	2	2	NA	2	NA	NA	2	NA	2	NA	2	NA	2	0	0	0	0	0.841667	0	0	0	0	0	0	0	3.36667	0	0	0	0	0	0.841667	0	0	0	0	0	0	0.841667	0
P34897	Serine hydroxymethyltransferase, mitochondrial	SHMT2	0.141644	FALSE	11.6667	0	2	NA	2	NA	2	1.33816	NA	NA	NA	NA	1.2171	NA	NA	NA	NA	1.71105	0	1.68333	0	0	0	0	0	0	0.841667	0	0	0	0	0	0	0	0	0	0.841667	0	0	0	0.841667	3.36667	0	0	0
P34913	Bifunctional epoxide hydrolase 2	EPHX2	0.138986	FALSE	11.6667	0	NA	NA	NA	NA	NA	2	1.2171	2	NA	2	NA	NA	2	NA	2	1.86952	0	0	0	0	0	0	0	0	0	0	0	0	0	0	0	0	0	0	0	0	1.68333	0	0	0	0.841667	0	0
P34932	Heat shock 70 kDa protein 4	HSPA4	0.237674	FALSE	16.6667	0	NA	NA	NA	NA	2	1.19905	1.28629	NA	2	2	1.28629	NA	NA	2	NA	1.68166	0	0	0	0	0	0	0	0	0	0	0	0	0	0	0	0	0	0	0	1.68333	3.36667	0	1.68333	0	2.525	0.841667	0
P34947	G protein-coupled receptor kinase 5	GRK5	0.314669	FALSE	25	2	NA	NA	NA	NA	2	NA	2	2	2	2	2	0.28895	0.26703	2	NA	1.61733	0	0	0	0	0	0	0	0	0	0	0	0	0	0	0	0	0	0	0	1.68333	0	0	0	0	0	0	0
P34981	Thyrotropin-releasing hormone receptor	TRHR	0.106202	FALSE	10	0	NA	NA	2	2	NA	1.1547	NA	NA	NA	NA	NA	NA	NA	NA	1.2171	1.59295	0	0	0	0	0	0	0	0	0	0	1.68333	0	0.841667	0	0	0	0	0	0	0	0	0	0.841667	0.841667	0	0	0
P35219	Carbonic anhydrase-related protein	CA8	0.0768346	FALSE	6.66667	0	NA	NA	NA	NA	NA	NA	NA	2	1.2171	NA	NA	NA	NA	NA	2	1.73903	0	0	0	0	0	0	0	0	0	0	0	0	0	0	0	0	0	0	0	0	0	0	0	0	0	0	0
P35221	Catenin alpha-1	CTNNA1	0.112277	FALSE	8.33333	0	NA	NA	NA	NA	2	NA	1.2171	2	NA	2	NA	NA	NA	NA	NA	1.80427	0	0	0	0	0	0	0	0	0	0	0	0	0	0	0	0	0	0	0.841667	0	0	0	0	0	0	0	0.841667
P35225	Interleukin-13	IL13	0.0677844	FALSE	6.66667	0	NA	2	2	2	NA	NA	2	NA	NA	NA	NA	NA	NA	NA	NA	2	0	0	0	0	0	0.841667	0	0	0	0	0	1.68333	0	0	0.841667	0	0	0	0	0	0	0	0	0	0	0	0.841667
P35321	Cornifin-A	SPRR1A	1.9797	FALSE	71.6667	5	NA	1.26265	0.147624	1.55743	1.1547	0.685382	0.439416	0.110935	0.679037	0.125954	0.691751	0.873744	0.511712	0.882472	1.2171	0.738565	0	0	0	0	10.1	2.525	0	0	9.25833	20.2	10.1	8.41667	15.15	0.841667	0	0	3.36667	3.36667	0	0	1.68333	1.68333	0	2.525	4.20833	0.841667	2.525
P35326	Small proline-rich protein 2A	SPRR2A	0.54768	FALSE	21.6667	3	NA	NA	NA	0.326785	NA	NA	NA	0.299924	NA	0.298232	NA	2	NA	NA	NA	0.731235	0	0	0	0	0	0	0	0	0	0	0	0	11.7833	4.20833	2.525	3.36667	0	0	0	0	0	0	0	0	0	0	0
P35442	Thrombospondin-2	THBS2	0.0768346	FALSE	6.66667	0	NA	NA	2	NA	NA	NA	NA	NA	NA	NA	2	2	2	NA	NA	2	0	0	0	0	0	0	0	0	0	1.68333	0	0	0	0	0	0	0	0	0	0	0	0	0	0	0	0	0
P35499	Sodium channel protein type 4 subunit alpha	SCN4A	0.0949275	FALSE	8.33333	0	0.717096	NA	NA	NA	NA	NA	NA	2	NA	NA	NA	2	NA	NA	NA	1.57237	1.68333	0	0.841667	1.12222	0	0	0	0	0	0	0	0	0	0	0	0	0	0	0	0	0	0	0	0	0	0	0
P35556	Fibrillin-2	FBN2	0.0734177	FALSE	8.33333	0	NA	NA	NA	2	NA	NA	NA	1.1547	2	2	NA	NA	NA	NA	NA	1.78868	0	0	0	0	0	0	0	0	0	0	0	0	0.841667	0	0	0	0	0	0	0	0	0	0	0	0	0	0
P35579	Myosin-9	MYH9	2.3839	FALSE	86.6667	12	0.238706	0.50384	0.204968	0.296781	0.220601	0.47617	0.096488	0.347643	2	0.269611	0.688629	0.348707	NA	0.140202	0.220739	0.432363	6.73333	6.73333	4.20833	2.24444	11.7833	0.841667	8.41667	3.36667	7.575	15.15	15.15	5.05	15.9917	3.36667	5.05	12.625	13.4667	4.20833	5.05	6.73333	5.05	0.841667	10.1	3.36667	7.575	8.41667	6.73333
P35580	Myosin-10	MYH10	0.740987	FALSE	28.3333	2	NA	NA	0.181927	NA	0.160749	NA	NA	0.704013	NA	NA	0.805097	0.680356	NA	NA	NA	0.506429	0	0	0	0	0	0	0	0	6.73333	11.7833	13.4667	5.05	0	0	0	0	7.575	5.05	3.36667	6.73333	0	0	0	0	0	0	0
P35670	Copper-transporting ATPase 2	ATP7B	0.473691	FALSE	30	2	NA	2	2	NA	NA	1.2171	2	NA	0.247922	2	0.740085	0.308704	NA	NA	2	1.39042	0	0	0	0	0	0.841667	0	0	0	0	1.68333	0	0	0	0	0	0	0	0	0	1.68333	0	0	0.841667	1.68333	0	0
P35712	Transcription factor SOX-6	SOX6	0.172919	FALSE	15	0	NA	NA	NA	NA	2	NA	2	NA	2	2	1.1547	1.16356	NA	2	NA	1.75975	0	0	0	0	0	0	0	0	0	0	0	0	0	0	0	0	1.68333	0	0	0	0	0	0	0	0	0	0.841667
P35716	Transcription factor SOX-11	SOX11	0.219742	FALSE	16.6667	0	2	NA	2	NA	2	NA	NA	NA	NA	NA	0.740085	2	0.851213	NA	NA	1.59855	0	0.841667	0	0	0	0	0	0	0	0	0	1.68333	0	0	0	0	0	0.841667	0	0	0	0	0	0	0	0	0
P35749	Myosin-11	MYH11	0.585578	FALSE	21.6667	2	NA	NA	0.196311	NA	NA	NA	0.142514	NA	1.26969	NA	NA	0.673536	NA	NA	NA	0.570512	0	0	0	0	0	0	0	0	6.73333	11.7833	15.15	5.05	0	0	0	0	0	0	0	0	0	0	0	0	5.05	5.05	6.73333
P35900	Keratin, type I cytoskeletal 20	KRT20	2.47116	FALSE	60	9	0.0441991	0.160017	0.134547	0.0708454	0.158885	0.107058	NA	NA	NA	NA	0.408455	NA	0.0649511	0.15854	NA	0.145277	13.4667	15.9917	18.5167	16.8333	15.9917	10.1	18.5167	33.6667	15.15	40.4	31.9833	43.7667	26.0917	23.5667	37.875	21.8833	10.1	7.575	9.25833	20.2	11.7833	21.0417	10.9417	11.7833	0	0	0
P35968	Vascular endothelial growth factor receptor 2	KDR	0.0621435	FALSE	6.66667	0	1.16713	NA	NA	NA	NA	2	NA	NA	NA	2	NA	NA	NA	NA	NA	1.72238	0	0	0.841667	1.12222	0	0	0	0	0	0	0	0	0	0	0	0	0	0	0	0	0	0.841667	0	0	0	0	0
P36776	Lon protease homolog, mitochondrial	LONP1	0.086804	FALSE	6.66667	0	2	NA	2	NA	2	NA	NA	NA	NA	NA	NA	2	NA	NA	NA	2	0	0	2.525	0	0	0	0	0	0.841667	0	0	0	0	0	0	0	0	0	0	1.68333	0	0	0	0	0	0	0
P36871	Phosphoglucomutase-1	PGM1	0.112762	FALSE	10	0	NA	2	2	1.1547	2	NA	NA	NA	NA	2	NA	NA	NA	NA	NA	1.83094	0	0	0	0	2.525	0	0	0	1.68333	0	0	0	0.841667	0	0	0.841667	0.841667	0	0	0	0	0	0	0	0	0	0
P36873	Serine/threonine-protein phosphatase PP1-gamma catalytic subunit	PPP1CC	0.144619	FALSE	13.3333	0	2	1.1547	2	2	NA	2	NA	NA	NA	NA	2	NA	NA	NA	2	1.87924	1.68333	0	0	0	0	1.68333	1.68333	0	0.841667	0	0	0	0	0	0	0.841667	0	0	0	0	0	0	0.841667	0	0	0	0
P36894	Bone morphogenetic protein receptor type-1A	BMPR1A	0.354243	FALSE	28.3333	0	2	2	0.810088	1.1547	2	1.2171	2	1.2171	2	2	2	2	NA	NA	NA	1.69992	0	0	0	2.24444	0	1.68333	0	0	0.841667	1.68333	0	3.36667	0.841667	0.841667	0	0	0	0	0.841667	0	1.68333	0	0	0.841667	0	1.68333	0
P36952	Serpin B5	SERPINB5	1.09144	FALSE	53.3333	3	NA	1.04853	1.1547	0.356139	2	2	0.167402	0.71788	2	0.391906	0.720997	2	NA	0.733556	1.1547	1.11122	0	0	0	0	11.7833	0.841667	1.68333	0	1.68333	0	1.68333	0	9.25833	3.36667	1.68333	3.36667	0	0	0.841667	0	0	0	0	0.841667	7.575	8.41667	7.575
P36955	Pigment epithelium-derived factor	SERPINF1	0.0824679	FALSE	8.33333	0	NA	NA	NA	2	2	NA	2	1.1547	NA	NA	NA	NA	NA	NA	NA	1.78868	0	0	0	0	0	0	0	0	0	0	0	0	0	0	0	1.68333	0	0.841667	0	0	0	0	0	0	0	0	0.841667
P37837	Transaldolase	TALDO1	0.0768346	FALSE	6.66667	0	NA	NA	NA	NA	NA	NA	NA	NA	2	2	NA	2	NA	2	NA	2	0	0	0	0	0	0	0	0	0	0	0	0	0	0	0	0	0	0	0	0	0	0	0	0	0	0	0
P38570	Integrin alpha-E	ITGAE	0.140434	FALSE	11.6667	0	NA	2	NA	NA	NA	NA	2	2	NA	NA	NA	2	NA	0.666667	NA	1.73333	0	0	0	0	0	0	0	5.05	0	0	0	0	0	0	0	0	0	0	0	0	0	0	0	0	0	0.841667	0
P38606	V-type proton ATPase catalytic subunit A	ATP6V1A	0.103227	FALSE	8.33333	0	NA	NA	2	NA	NA	NA	NA	1.2171	2	2	NA	NA	NA	NA	NA	1.80427	0	0	0	0	0	0	0	0	0.841667	0	0	0	0	0	0	0	0	0	0	0	0	0	0	0	0	0	0
P39059	Collagen alpha-1(XV) chain	COL15A1	0.111835	FALSE	11.6667	0	2	1.2171	NA	2	NA	NA	NA	2	NA	NA	NA	NA	NA	NA	1.1547	1.67436	0	0.841667	0	0	0.841667	0	1.68333	0	0	0	0	0	0	0	0	0.841667	0	0	0	0	0	0	0	0	0	0	0
P40121	Macrophage-capping protein	CAPG	0.239722	FALSE	20	0	1.2171	1.19905	2	1.28629	2	NA	2	NA	NA	NA	NA	2	2	NA	2	1.74472	1.68333	0	0.841667	0	3.36667	0	1.68333	0	0.841667	0	0	0	2.525	0	0.841667	0	0.841667	0	0	0	0	0	0	0	1.68333	0	0
P40222	Alpha-taxilin	TXLNA	0.20428	FALSE	18.3333	0	2	2	2	NA	NA	2	2	2	2	0.740085	NA	NA	NA	2	NA	1.86001	0	0.841667	0	0	0	0.841667	0	0	0	0	0	1.68333	0	0	0	0	0	0	0	0	0	0	0.841667	0	0	2.525	0
P40225	Thrombopoietin	THPO	0.129935	FALSE	11.6667	0	2	1.2171	NA	NA	1.1547	NA	NA	NA	NA	NA	NA	NA	NA	2	2	1.67436	1.68333	0	0	0	0.841667	0	1.68333	0	0	0	0	0	0	0	0	0	0.841667	0.841667	0	0	0	0	0	0	0	0	0
P40394	All-trans-retinol dehydrogenase [NAD(+)] ADH7	ADH7	1.82863	FALSE	60	5	NA	2	0.694541	0.261439	NA	2	0.117181	0.489585	0.745615	0.376414	0.071859	1.19905	2	1.1547	0.706982	0.909028	0	0	0	0	6.73333	0	0	0	11.7833	5.05	6.73333	0	39.5583	8.41667	16.8333	7.575	0	0	0	0	1.68333	0	0	0	20.2	13.4667	13.4667
P40925	Malate dehydrogenase, cytoplasmic	MDH1	1.85372	FALSE	81.6667	9	1.24909	0.457627	0.29017	0.391361	1.24909	0.256911	0.107722	0.846087	2	0.150765	0.162269	0.688852	1.33816	0.391075	0.533863	0.674204	5.05	1.68333	0	0	5.05	0.841667	1.68333	1.68333	5.05	6.73333	3.36667	1.68333	10.9417	3.36667	3.36667	1.68333	5.05	1.68333	0	0	1.68333	2.525	4.20833	1.68333	7.575	5.89167	5.89167
P40926	Malate dehydrogenase, mitochondrial	MDH2	0.0858848	FALSE	6.66667	0	NA	NA	NA	2	NA	NA	NA	2	NA	NA	NA	2	NA	2	NA	2	0	0	0	0	0	0	0	0	0	0	0	0	0	0	0	0.841667	0	0	0	0	0	0	0	0	0	0	0
P41217	OX-2 membrane glycoprotein	CD200	0.106202	FALSE	10	0	NA	NA	2	NA	NA	NA	2	NA	NA	1.2171	NA	2	NA	NA	2	1.84342	0	0	0	0	0	0	0	0	0	1.68333	0	0	0	0	0	0	0	0	0	0	0	0	0	0	0	0	0.841667
P41229	Lysine-specific demethylase 5C	KDM5C	0.170428	FALSE	15	0	NA	NA	NA	2	NA	NA	1.1547	1.28629	NA	NA	NA	1.26528	NA	2	2	1.61771	0	0	0	0	0	0	0	0	0	0	0	0	0	0	0.841667	0	0	0	0	0	0	0	0	0	0.841667	0.841667	0
P42166	Lamina-associated polypeptide 2, isoform alpha	TMPO	0.129935	FALSE	11.6667	0	NA	NA	NA	NA	2	NA	1.1547	1.2171	NA	1.1547	NA	NA	NA	NA	NA	1.38162	0	0	0	0	0	0	0	0	0	0	0	0	0	0	0	0	0.841667	0	0	0	0	0	0	0	0	1.68333	0
P42262	Glutamate receptor 2	GRIA2	0.0711938	FALSE	6.66667	0	2	NA	NA	2	NA	NA	NA	NA	2	NA	NA	2	NA	NA	NA	2	0	0	0.841667	0	0	0	0	0	0	0	0	0	0.841667	0	0	0	0	0	0	0	0	0	0	0	0	0	0
P42338	Phosphatidylinositol 4,5-bisphosphate 3-kinase catalytic subunit beta isoform	PIK3CB	0.0677844	FALSE	6.66667	0	NA	NA	NA	NA	NA	1.2171	NA	NA	NA	NA	2	NA	NA	2	NA	1.73903	0	0	0	0	0	0	0	0	0	0	0	0	0	0	0	0	0	0	0	0	0	0.841667	0	1.68333	0	0	0
P42345	Serine/threonine-protein kinase mTOR	MTOR	0.390016	FALSE	23.3333	0	2	1.31769	NA	1.19014	0.740085	1.1547	NA	NA	2	NA	NA	2	NA	1.24909	NA	1.45646	0	0	1.68333	0	0	0	1.68333	8.41667	0	0	0	0	0	0	2.525	5.05	0.841667	1.68333	0.841667	0	0	1.68333	1.68333	0	0	0	0
P42566	Epidermal growth factor receptor substrate 15	EPS15	0.112269	FALSE	10	0	NA	NA	2	NA	2	NA	1.1547	NA	NA	NA	NA	2	NA	2	NA	1.83094	0	0	0	0	0	0	0	0	0.841667	0	0	0	0	0	0	0	3.36667	0	0	0	0	0	0	0	0.841667	0	0.841667
P42679	Megakaryocyte-associated tyrosine-protein kinase	MATK	0.533936	FALSE	36.6667	3	NA	2	1.1547	2	1.19905	0.422669	1.2171	NA	NA	NA	1.33816	NA	0.364817	0.26703	NA	1.10706	0	0	0	0	0	0.841667	0	0	0	1.68333	0	1.68333	0	2.525	0	0	0	0	1.68333	3.36667	6.73333	3.36667	5.05	0.841667	0	0.841667	0
P42694	Probable helicase with zinc finger domain	HELZ	0.189111	FALSE	15	0	NA	NA	NA	NA	NA	NA	1.2171	2	1.2171	NA	0.810088	NA	2	NA	NA	1.44886	0	0	0	0	0	0	0	0	0	0	0	0	0	0	0	0	0	0	0	0	0	0	0	0	0.841667	0	0
P42695	Condensin-2 complex subunit D3	NCAPD3	0.0587341	FALSE	6.66667	0	1.1547	NA	NA	NA	NA	NA	NA	NA	NA	NA	2	NA	2	NA	NA	1.71823	0	0.841667	0.841667	0	0	0	0	0	0	0	0	0	0	0	0	0	0	0	0	0	0	0	0	0	0	0	0
P42704	Leucine-rich PPR motif-containing protein, mitochondrial	LRPPRC	0.462423	FALSE	30	1	0.748018	NA	1.19905	2	2	0.740085	NA	NA	NA	2	NA	NA	2	0.0580542	1.2171	1.32915	1.68333	0.841667	0	2.24444	0	0	0	0	0	1.68333	3.36667	0	0	0	2.525	0	0	0	2.525	0	0	0.841667	0.841667	1.68333	0	0	0
P42858	Huntingtin	HTT	0.212845	FALSE	16.6667	0	NA	1.2171	1.19905	2	NA	2	NA	2	NA	2	NA	NA	NA	1.2171	NA	1.66189	0	0	0	0	0	0.841667	1.68333	0	0	0	3.36667	1.68333	0	0.841667	0	0	0	0	0	0	1.68333	0	0	0	0	0	0
P42898	Methylenetetrahydrofolate reductase	MTHFR	0.290606	FALSE	21.6667	0	2	1.1547	2	1.1716	2	0.740085	NA	NA	NA	NA	2	NA	NA	2	2	1.67404	1.68333	0	0	0	0	1.68333	0	1.68333	1.68333	0	0	0	0	2.525	1.68333	0	0	0	0	3.36667	1.68333	0	0.841667	0.841667	0	0	0
P43034	Platelet-activating factor acetylhydrolase IB subunit beta	PAFAH1B1	0.308258	FALSE	26.6667	0	2	NA	NA	1.1547	NA	1.1547	0.763707	1.2171	2	1.2171	2	1.17551	NA	NA	NA	1.4092	0	0.841667	0	0	0	0	0	0	0	0	0	0	1.68333	0	0	1.68333	0	0	0	0	0	0.841667	0.841667	0	1.68333	2.525	0.841667
P43251	Biotinidase	BTD	0.0587341	FALSE	6.66667	0	NA	NA	NA	NA	NA	NA	2	2	2	2	NA	NA	NA	NA	NA	2	0	0	0	0	0	0	0	0	0	0	0	0	0	0	0	0	0	0	0	0	0	0	0	0	0	0	0.841667
P43362	Melanoma-associated antigen 9	MAGEA9	1.15158	FALSE	46.6667	5	1.17551	2	0.0890925	2	0.475484	0.29017	NA	NA	NA	NA	1.17442	2	0.0250303	0.48167	2	1.06467	1.68333	0	0	1.12222	0	0.841667	0	0	6.73333	6.73333	8.41667	5.05	0	0.841667	0	0	2.525	6.73333	1.68333	16.8333	3.36667	6.73333	1.68333	5.05	0	0	0
P43378	Tyrosine-protein phosphatase non-receptor type 9	PTPN9	0.0677844	FALSE	6.66667	0	NA	NA	NA	1.2171	NA	2	NA	NA	NA	NA	NA	NA	2	NA	NA	1.73903	0	0	0	0	0	0	0	0	0	0	0	0	0	0	1.68333	0.841667	0	0	0	0	0	0.841667	0	0	0	0	0
P43405	Tyrosine-protein kinase SYK	SYK	0.168353	FALSE	15	1	NA	NA	2	2	2	NA	NA	NA	NA	NA	NA	NA	2	2	0.272021	1.712	0	0	0	0	0	0	0	0	1.68333	0	0	0	0.841667	0	0	0	0	0	0.841667	0	0	0	0	0	0	0	0
P43490	Nicotinamide phosphoribosyltransferase	NAMPT	0.0768346	FALSE	6.66667	0	2	NA	2	2	NA	NA	2	NA	NA	NA	NA	NA	NA	NA	NA	2	0	0.841667	0	0	0	0	0	0	0.841667	0	0	0	1.68333	0	0	0	0	0	0	0	0	0	0	0	0	0	0
P43652	Afamin	AFM	0.48077	FALSE	30	0	NA	2	NA	1.1547	0.666667	2	0.738822	0.798229	NA	1.15837	NA	NA	NA	0.738822	NA	1.15695	0	0	0	0	0	0	0	1.68333	0	0	0	0	0	0	0.841667	0.841667	0.841667	0.841667	0.841667	0	0	0.841667	0	0	0	4.20833	1.68333
P46013	Proliferation marker protein Ki-67	MKI67	0.115244	FALSE	11.6667	0	NA	NA	NA	1.2171	NA	2	NA	NA	NA	NA	NA	1.16713	2	2	NA	1.67684	0	0	0	0	0	0	0	0	0	0	0	0	1.68333	0.841667	0	0	0	0	0	0	0	0	0	0.841667	0	0	0
P46019	Phosphorylase b kinase regulatory subunit alpha, liver isoform	PHKA2	0.0768346	FALSE	6.66667	0	NA	NA	NA	2	NA	NA	NA	NA	NA	NA	NA	NA	NA	0.720997	NA	1.3605	0	0	0	0	0	0	0	0	0	0	0	0	0	0	0	0.841667	0	0	0	0	0	0	0	0	0	0	0
P46063	ATP-dependent DNA helicase Q1	RECQL	0.185836	FALSE	10	0	2	NA	1.33816	1.1753	NA	2	NA	NA	NA	NA	NA	NA	NA	NA	NA	1.62836	0	2.525	0	0	0	0	0	0	0.841667	0	0	3.36667	2.525	0	4.20833	0	0	0	0	0	3.36667	0	0	0	0	0	0
P46100	Transcriptional regulator ATRX	ATRX	0.080244	FALSE	6.66667	0	NA	2	NA	NA	NA	NA	NA	2	NA	NA	NA	2	NA	NA	2	2	0	0	0	0	0	0	0	1.68333	0	0	0	0	0	0	0	0	0	0	0	0	0	0	0	0	0	0	0
P46734	Dual specificity mitogen-activated protein kinase kinase 3	MAP2K3	0.111835	FALSE	11.6667	0	NA	2	NA	NA	NA	2	NA	NA	NA	2	NA	NA	1.1547	2	2	1.85912	0	0	0	0	0.841667	0	0	0	0	0	0	0	0	0	0	0	0	0	0	0	0	0	0.841667	0	0	0	0
P46783	40S ribosomal protein S10	RPS10	0.866191	FALSE	53.3333	2	2	NA	1.1547	0.740085	NA	0.71788	1.19014	1.1547	0.279369	0.341507	1.2171	1.18022	1.33816	1.1547	0.810088	1.02143	0	0	0	2.24444	0	0	0	0	0	1.68333	1.68333	0	0.841667	1.68333	0	0.841667	0	0	0	0	3.36667	0	1.68333	1.68333	2.525	0	0
P46821	Microtubule-associated protein 1B	MAP1B	0.410851	FALSE	21.6667	2	NA	NA	NA	NA	NA	NA	1.33816	0.588374	1.1547	0.325779	2	NA	NA	NA	NA	1.0814	0	0	0	0	0	0	0	0	0	0	0	0	0	0	0	0	0	0	0	0	0	0	0	0	0	0.841667	0
P46939	Utrophin	UTRN	0.305282	FALSE	25	1	2	0.44469	2	1.28629	NA	2	NA	NA	2	2	NA	NA	2	2	1.2171	1.69481	0	0	0	1.12222	0.841667	0.841667	3.36667	1.68333	0	0	1.68333	0	0	0	0.841667	2.525	0	0	0	0	0	0	0.841667	0	0	0	0
P46940	Ras GTPase-activating-like protein IQGAP1	IQGAP1	0.495006	FALSE	36.6667	0	2	2	2	0.986164	2	1.2171	0.666667	2	2	0.862431	1.2171	2	NA	2	2	1.63925	0	0.841667	0	0	0.841667	0	0	0	0.841667	0	0	0	8.41667	0	1.68333	0.841667	1.68333	0	0	0	1.68333	0	0	0.841667	1.68333	1.68333	0
P47756	F-actin-capping protein subunit beta	CAPZB	0.141202	FALSE	15	0	NA	NA	1.2171	1.1547	2	NA	NA	1.1547	NA	NA	2	2	NA	NA	NA	1.58775	0	0	0	0	0	0	0	0	0.841667	0	0	1.68333	0.841667	0	0.841667	0	0	0.841667	0	0	0	0	0	0	0	0	0
P47895	Aldehyde dehydrogenase family 1 member A3	ALDH1A3	1.73884	FALSE	66.6667	0	0.763935	1.43385	0.874151	0.865328	0.874361	0.803195	0.799349	1.2196	1.36137	0.803195	0.75334	0.819983	2	0.942907	0.970027	1.01897	6.73333	4.20833	1.68333	0	21.8833	0	1.68333	0	14.3083	0	3.36667	1.68333	13.4667	0	1.68333	3.36667	18.5167	5.05	1.68333	0	10.1	1.68333	5.05	0	9.25833	4.20833	0
P47897	Glutamine--tRNA ligase	QARS1	0.102785	FALSE	11.6667	0	2	NA	NA	NA	NA	NA	NA	1.1547	2	1.1547	NA	NA	NA	2	NA	1.66188	0	0	0.841667	0	0	0	0	0	0	0	0	0	0	0	0	0	0	0	0	0	0	0	0	0	0	0	0
P47914	60S ribosomal protein L29	RPL29	0.559439	FALSE	38.3333	2	NA	1.2171	NA	0.720997	1.1547	1.2171	0.253574	1.1547	NA	0.457627	NA	NA	NA	0.829372	2	1.00057	0	0	0	0	0.841667	0	1.68333	0	0	0	0	0	1.68333	0	0.841667	1.68333	1.68333	1.68333	0	0	0	1.68333	0.841667	0	1.68333	5.05	3.36667
P48048	ATP-sensitive inward rectifier potassium channel 1	KCNJ1	0.0677844	FALSE	6.66667	0	NA	NA	NA	NA	NA	2	NA	NA	NA	NA	2	NA	1.1547	NA	NA	1.71823	0	0	0	0	0	0	0	0	0	0	0	0	0	0	0	0	0	0	0	0	0	0.841667	0	0	0	0	0
P48357	Leptin receptor	LEPR	0.0677844	FALSE	6.66667	0	NA	NA	2	2	NA	NA	NA	NA	NA	NA	NA	NA	NA	2	2	2	0	0	0	0	0	0	0	0	0	0	1.68333	0	0	0	0.841667	0	0	0	0	0	0	0	0	0	0	0	0
P48382	DNA-binding protein RFX5	RFX5	1.15835	FALSE	45	5	NA	NA	2	2	NA	NA	2	0.546564	0.178119	2	0.293762	0.189127	0.0597945	1.2171	2	1.13495	0	0	0	0	0	0	0	0	0	1.68333	0	0	1.68333	0	0	0	0	0	0	0	0	0	0	0	1.68333	0	0
P48552	Nuclear receptor-interacting protein 1	NRIP1	0.360557	FALSE	28.3333	1	NA	2	NA	1.2171	2	NA	2	0.666667	NA	NA	2	0.76133	0.44469	2	NA	1.45442	0	0	0	0	0	0.841667	0	0	0	0	0	0	0.841667	1.68333	0	0	0	0	0.841667	0	0	0	0	0	0	0.841667	0
P48556	26S proteasome non-ATPase regulatory subunit 8	PSMD8	0.354833	FALSE	26.6667	1	NA	2	NA	1.2171	NA	NA	NA	1.2171	NA	NA	0.763707	0.340438	1.28629	NA	1.1547	1.1399	0	0	0	0	0	0.841667	0	0	0	0	0	0	0	0.841667	0	1.68333	0	0	0	0	0	0	0	0	0	0	0
P48723	Heat shock 70 kDa protein 13	HSPA13	0.129935	FALSE	11.6667	0	NA	NA	NA	NA	NA	NA	2	2	2	1.1547	1.2171	NA	NA	NA	NA	1.67436	0	0	0	0	0	0	0	0	0	0	0	0	0	0	0	0	0	0	0	0	0	0	0	0	0	0	0
P48736	Phosphatidylinositol 4,5-bisphosphate 3-kinase catalytic subunit gamma isoform	PIK3CG	0.101003	FALSE	6.66667	0	2	NA	2	NA	NA	NA	NA	NA	NA	NA	2	2	NA	NA	NA	2	0	0	0	1.12222	0	0	0	0	0	0	0	1.68333	0	0	0	0	0	0	0	0	0	0	0	0	0	0	0
P49221	Protein-glutamine gamma-glutamyltransferase 4	TGM4	0.251747	FALSE	21.6667	0	1.1547	2	1.2171	2	NA	2	NA	NA	NA	NA	NA	2	1.1547	1.1547	2	1.63124	0	0.841667	0.841667	0	0	0	0	1.68333	0.841667	0	0	1.68333	0	0	0.841667	0	0	0	0	0	0	0	0.841667	0	0	0	0
P49321	Nuclear autoantigenic sperm protein	NASP	0.145546	FALSE	11.6667	0	NA	NA	NA	NA	1.1547	NA	NA	2	NA	2	NA	2	1.1716	NA	NA	1.66526	0	0	0	0	0	0	0	0	0	0	0	0	0	0	0	0	0.841667	0.841667	0	0	0	0	0	0	0	0	0
P49327	Fatty acid synthase	FASN	0.0824679	FALSE	8.33333	0	NA	NA	2	NA	NA	NA	NA	2	NA	2	NA	NA	2	2	NA	2	0	0	0	0	0	0	0	0	0	0	0	1.68333	0	0	0	0	0	0	0	0	0	0	0	0	0	0	0
P49336	Cyclin-dependent kinase 8	CDK8	0.0975933	FALSE	6.66667	0	NA	NA	2	NA	NA	NA	NA	NA	1.2171	NA	NA	2	NA	NA	NA	1.73903	0	0	0	0	0	0	0	0	0	0	1.68333	0	0	0	0	0	0	0	0	0	0	0	0	0	0	0	0
P49368	T-complex protein 1 subunit gamma	CCT3	0.0768346	FALSE	6.66667	0	NA	NA	2	NA	NA	NA	2	2	NA	NA	2	NA	NA	NA	NA	2	0	0	0	0	0	0	0	0	0	1.68333	0	0	0	0	0	0	0	0	0	0	0	0	0	0	0	0	0.841667
P49407	Beta-arrestin-1	ARRB1	0.0677844	FALSE	6.66667	0	NA	NA	2	NA	NA	NA	NA	2	NA	2	NA	2	NA	NA	NA	2	0	0	0	0	0	0	0	0	0	1.68333	0	0	0	0	0	0	0	0	0	0	0	0	0	0	0	0	0
P49454	Centromere protein F	CENPF	0.210355	FALSE	16.6667	0	2	2	NA	0.740085	2	NA	NA	NA	2	NA	2	2	NA	NA	2	1.84251	0	0.841667	0	0	2.525	0	0	0	0	0	0	0	1.68333	0.841667	0.841667	0	0	0	0	3.36667	0	0	0	0	0	0	0
P49588	Alanine--tRNA ligase, cytoplasmic	AARS1	0.106202	FALSE	10	0	NA	2	NA	NA	NA	NA	NA	NA	NA	2	NA	2	2	1.1547	NA	1.83094	0	0	0	0	0	0	0	1.68333	0	0	0	0	0	0	0	0	0	0	0	0	0	0	0	0	0	0	0
P49590	Histidine--tRNA ligase, mitochondrial	HARS2	0.0587341	FALSE	6.66667	0	NA	NA	NA	0.666667	NA	NA	NA	2	NA	NA	NA	NA	NA	NA	NA	1.33333	0	0	0	0	0	0	0	0	0	0	0	0	0.841667	0	0.841667	0.841667	0	0	0	0	0	0	0	0	0	0	0
P49619	Diacylglycerol kinase gamma	DGKG	0.261239	FALSE	18.3333	0	NA	1.1547	1.1547	2	2	2	NA	2	NA	0.685382	NA	NA	NA	NA	NA	1.57068	0	0	0	0	0	1.68333	0	1.68333	0	1.68333	1.68333	0	0	0.841667	0	0	0	0	1.68333	0	3.36667	0	0	0	0	0	0
P49750	YLP motif-containing protein 1	YLPM1	0.144619	FALSE	13.3333	0	2	2	NA	2	2	2	2	NA	NA	2	NA	NA	2	NA	NA	2	1.68333	0	0	0	0	0.841667	0	0	0	0	0	0	0	0	0.841667	0	0.841667	0	0	0	0	0	0.841667	0	0	0	0.841667
P49754	Vacuolar protein sorting-associated protein 41 homolog	VPS41	0.0858848	FALSE	6.66667	0	1.2171	NA	NA	NA	NA	NA	NA	NA	1.1547	NA	NA	NA	NA	NA	NA	1.1859	1.68333	0.841667	0	0	0	0	0	0	0	0	0	0	0	0	0	0	0	0	0	0	0	0	0	0	0	0	0
P49765	Vascular endothelial growth factor B	VEGFB	0.156327	FALSE	13.3333	0	NA	NA	2	2	1.1547	0.810088	NA	NA	NA	NA	NA	NA	2	NA	NA	1.59296	0	0	0	0	0	0	0	0	0	0	0	1.68333	0	0	0.841667	0	0.841667	0.841667	0	0	1.68333	3.36667	0.841667	0	0	0	0
P49773	Histidine triad nucleotide-binding protein 1	HINT1	0.157254	FALSE	11.6667	0	2	NA	2	2	2	NA	1.16176	NA	NA	NA	NA	2	NA	NA	NA	1.86029	1.68333	0	0	0	0	0	0	0	0	0	1.68333	0	0.841667	0	0	0	0.841667	0	0	0	0	0	0	0	3.36667	2.525	0
P49788	Retinoic acid receptor responder protein 1	RARRES1	0.591337	FALSE	40	1	2	2	2	0.192831	2	0.772895	NA	0.740085	2	NA	0.740085	2	0.772895	1.1547	NA	1.36446	0	0	0	1.12222	0	1.68333	0	0	0.841667	0	0	0	8.41667	8.41667	5.05	3.36667	0	0	0	1.68333	0	2.525	0.841667	2.525	0	0	0
P49790	Nuclear pore complex protein Nup153	NUP153	0.478796	FALSE	33.3333	0	NA	0.94299	NA	2	NA	2	0.670573	1.2171	1.19905	1.2171	2	NA	NA	0.740085	1.1547	1.31416	0	0	0	0	0	0.841667	1.68333	6.73333	0	0	0	0	0	0	0.841667	0	0	0	0	0	1.68333	0	0	0	0	3.36667	4.20833
P49792	E3 SUMO-protein ligase RanBP2	RANBP2	0.2414	FALSE	18.3333	0	2	NA	NA	NA	NA	0.720997	NA	NA	NA	0.682616	NA	1.16713	1.2171	NA	NA	1.15757	0	1.68333	0	0	0	0	0	0	0	0	0	0	0	0	0	0	0	0	0	0	1.68333	0.841667	0	1.68333	0	0	0
P49815	Tuberin	TSC2	0.0858848	FALSE	6.66667	0	NA	NA	NA	1.2171	NA	NA	NA	NA	2	NA	NA	NA	NA	2	NA	1.73903	0	0	0	0	0	0	0	0	0	0	0	0	0.841667	1.68333	0	0	0	0	0	0	0	0	0	0	0	0	0
P49848	Transcription initiation factor TFIID subunit 6	TAF6	0.106636	FALSE	8.33333	0	NA	NA	2	NA	2	NA	NA	NA	NA	NA	NA	2	NA	1.1547	NA	1.78868	0	0	0	0	0	0	0	0	0	3.36667	0	0	0	0	0	0	0	1.68333	0	0	0	0	0	0	0	0	0
P49888	Sulfotransferase 1E1	SULT1E1	0.11791	FALSE	10	0	NA	NA	NA	NA	NA	2	NA	NA	NA	2	NA	2	1.2171	2	NA	1.84342	0	0	0	0	0	0	0	0	0	0	0	0	0	0	0	0	0	0	0	0	0	0	0.841667	0	0	0	0
P49903	Selenide, water dikinase 1	SEPHS1	0.147277	FALSE	13.3333	0	NA	NA	2	NA	NA	2	NA	NA	NA	2	2	1.33816	2	2	NA	1.90545	0	0	0	0	0	0	0	0	0	0	1.68333	0	0	0	0	0	0	0	0	0	0	0	0	0.841667	0	0	0
P49917	DNA ligase 4	LIG4	0.115252	FALSE	10	0	NA	1.2171	NA	NA	NA	NA	NA	NA	1.1547	NA	NA	NA	2	2	NA	1.59295	0	0	0	0	0	0.841667	1.68333	0	0	0	0	0	0	0	0	0	0	0	0	0	0	0	0	0	0	0	0
P50135	Histamine N-methyltransferase	HNMT	0.245187	FALSE	21.6667	0	NA	NA	NA	NA	1.2171	NA	0.740085	1.1547	2	1.2171	2	2	NA	2	NA	1.54112	0	0	0	0	0	0	0	0	0	0	0	0	0	0	0	0	0	1.68333	0.841667	0	0	0	0	0	0	0.841667	0.841667
P50238	Cysteine-rich protein 1	CRIP1	0.660424	FALSE	43.3333	2	NA	NA	1.1716	1.28629	NA	2	0.395291	1.16176	1.2171	0.0753692	0.763707	0.680289	1.1547	2	NA	1.08237	0	0	0	0	0	0	0	0	2.525	0	1.68333	0	2.525	0	0	0.841667	0	0	0	0	0	0.841667	0	0	3.36667	0.841667	5.05
P50395	Rab GDP dissociation inhibitor beta	GDI2	0.47761	FALSE	31.6667	1	NA	2	2	1.48513	0.666667	NA	1.16176	1.1547	2	0.450338	NA	2	1.2171	NA	NA	1.41357	0	0	0	0	6.73333	0	0	0	4.20833	0	0	0	8.41667	0	0	0.841667	0.841667	0.841667	0.841667	0	0	0	0	0	0	2.525	0
P50416	Carnitine O-palmitoyltransferase 1, liver isoform	CPT1A	0.639886	FALSE	51.6667	5	2	NA	2	0.666667	2	0.272021	0.348768	0.559589	2	0.277495	NA	0.748018	0.419943	2	NA	1.10771	0	0.841667	0	0	0	0	0	0	1.68333	0	0	0	0.841667	0.841667	0.841667	0	0	0.841667	0	0	1.68333	0.841667	0.841667	1.68333	0.841667	1.68333	1.68333
P50548	ETS domain-containing transcription factor ERF	ERF	0.0949275	FALSE	8.33333	0	2	NA	1.1547	NA	2	NA	NA	NA	NA	NA	NA	NA	NA	NA	2	1.78868	0	0	0	1.12222	0	0	0	0	0	1.68333	0	1.68333	0	0	0	0	0	0.841667	0	0	0	0	0	0	0	0	0
P50549	ETS translocation variant 1	ETV1	0.0587341	FALSE	6.66667	0	2	NA	NA	NA	NA	NA	NA	2	NA	NA	2	2	NA	NA	NA	2	0	0	0.841667	0	0	0	0	0	0	0	0	0	0	0	0	0	0	0	0	0	0	0	0	0	0	0	0
P50570	Dynamin-2	DNM2	0.0975933	FALSE	6.66667	0	NA	NA	NA	2	NA	NA	NA	NA	NA	2	2	2	NA	NA	NA	2	0	0	0	0	0	0	0	0	0	0	0	0	0	0	0.841667	0	0	0	0	0	0	0	0	0	0	0	0
P50748	Kinetochore-associated protein 1	KNTC1	0.0677844	FALSE	6.66667	0	2	NA	NA	NA	2	NA	2	NA	NA	NA	NA	2	NA	NA	NA	2	1.68333	0	0	0	0	0	0	0	0	0	0	0	0	0	0	0	0.841667	0	0	0	0	0	0	0	0.841667	0	0
P50851	Lipopolysaccharide-responsive and beige-like anchor protein	LRBA	0.417144	FALSE	33.3333	1	2	2	2	2	1.2171	1.2171	0.666667	NA	0.368683	NA	1.1547	NA	NA	1.1547	2	1.43445	0	0.841667	0	0	4.20833	0	0	0	0.841667	0	0	0	0	0	3.36667	0	0	1.68333	0.841667	0	1.68333	0	0.841667	0	0.841667	0.841667	0.841667
P50991	T-complex protein 1 subunit delta	CCT4	0.138986	FALSE	11.6667	0	2	NA	NA	2	NA	2	2	2	2	2	NA	NA	NA	NA	NA	2	0	0.841667	0	0	0	0	0	0	0	0	0	0	1.68333	0	0	0	0	0	0	0	0	0	0.841667	0	0	0	0
P50993	Sodium/potassium-transporting ATPase subunit alpha-2	ATP1A2	0.111067	FALSE	8.33333	0	NA	NA	1.40799	NA	NA	NA	NA	NA	NA	NA	NA	NA	0.740085	NA	NA	1.07404	0	0	0	0	0	0	0	0	0.841667	5.05	0	0	0	0	0	0	0	0	0	0	0	0	0	0	0	0	0
P50995	Annexin A11	ANXA11	1.26783	FALSE	68.3333	4	1.40799	1.40799	1.2196	1.00422	0.685382	0.71788	0.416518	0.871566	1.2171	0.337981	0.553422	0.248917	2	0.810088	2	0.993244	5.05	0.841667	0	0	5.05	0.841667	0	0	10.1	0	3.36667	0	9.25833	0	0.841667	1.68333	2.525	1.68333	0	1.68333	3.36667	1.68333	0	1.68333	7.575	1.68333	1.68333
P51161	Gastrotropin	FABP6	0.0915181	FALSE	8.33333	0	NA	NA	NA	NA	NA	NA	NA	2	NA	2	1.2171	2	NA	NA	NA	1.80427	0	0	0	0	0	0	0	0	0	0	0	0	0	0	0	0	0	0	0	0	0	0	0	0	0	0	0
P51172	Amiloride-sensitive sodium channel subunit delta	SCNN1D	0.218531	FALSE	16.6667	0	NA	1.2171	NA	2	NA	NA	1.1547	NA	NA	1.2171	NA	NA	NA	1.37736	2	1.49438	0	0	0	0	0.841667	1.68333	0	0	0	0	0	0	0.841667	0	0	0	0	0	0	0	0	0	0	0	0	0.841667	0.841667
P51531	Probable global transcription activator SNF2L2	SMARCA2	0.244411	FALSE	20	1	NA	2	NA	NA	NA	NA	NA	0.740085	NA	2	1.1547	0.512255	2	NA	NA	1.40117	0	0	0	0	0	0.841667	0	0	0	0	0	0	0	0	0	0	0	0	0	0	0	0	0	0	0	0	0
P51587	Breast cancer type 2 susceptibility protein	BRCA2	0.207697	FALSE	16.6667	0	2	NA	2	2	2	NA	2	NA	NA	NA	2	NA	NA	2	0.685382	1.83567	0	0	0.841667	0	0	0	0	0	0	0	0	1.68333	0.841667	0	0	0	0	0	0	1.68333	0	0	0	0	0.841667	0	0
P51610	Host cell factor 1	HCFC1	0.111835	FALSE	11.6667	0	NA	NA	2	2	2	NA	2	NA	NA	NA	NA	NA	NA	1.1547	2	1.85912	0	0	0	0	0	0	0	0	0	0	0	1.68333	0	0	0	0.841667	0	0.841667	0	0	0	0	0	0	0	0.841667	0
P51654	Glypican-3	GPC3	0.0768346	FALSE	6.66667	0	2	2	NA	NA	NA	2	NA	NA	NA	NA	NA	2	NA	NA	NA	2	0	0	0.841667	0	0.841667	0	0	0	0	0	0	0	0	0	0	0	0	0	0	0	0	0	0	1.68333	0	0	0
P51674	Neuronal membrane glycoprotein M6-a	GPM6A	0.144619	FALSE	13.3333	1	NA	NA	2	2	1.1547	NA	NA	NA	NA	0.272021	NA	NA	NA	NA	NA	1.35668	0	0	0	0	0	0	0	0	0	1.68333	0	0	0	0	0	0.841667	0.841667	0.841667	0	0	0	0	0	0	0	0	0
P51693	Amyloid-like protein 1	APLP1	0.088543	FALSE	6.66667	0	2	NA	NA	NA	NA	NA	2	2	NA	2	NA	NA	NA	NA	NA	2	0	0.841667	0	0	0	0	0	0	0	0	0	0	0	0	0	0	0	0	0	0	0	0	0	0	0	0	0
P51790	H(+)/Cl(-) exchange transporter 3	CLCN3	0.0734177	FALSE	8.33333	0	2	NA	NA	NA	2	NA	NA	2	NA	NA	NA	NA	NA	NA	1.1547	1.78868	0	0	0.841667	0	0	0	0	0	0	0	0	0	0	0	0	0	0.841667	0	0	0	0	0	0	0	0	0	0
P51826	AF4/FMR2 family member 3	AFF3	1.4905	FALSE	71.6667	6	1.4531	1.22555	0.715293	1.33816	0.429755	0.417265	0.44469	0.707136	0.440685	1.37736	0.331674	0.585219	0.916778	2	2	0.958844	6.73333	0.841667	0	0	0	4.20833	1.68333	0	0	6.73333	10.1	3.36667	0.841667	3.36667	0	0	1.68333	2.525	0.841667	5.05	16.8333	4.20833	1.68333	7.575	0.841667	3.36667	0.841667
P51858	Hepatoma-derived growth factor	HDGF	0.229997	FALSE	16.6667	0	NA	2	NA	1.2171	NA	NA	NA	2	NA	1.1547	2	1.16713	NA	NA	2	1.64842	0	0	0	0	0	0	1.68333	0	0	0	0	0	1.68333	0	0.841667	0	0	0	0	0	0	0	0	0	0	0	0
P51956	Serine/threonine-protein kinase Nek3	NEK3	0.138986	FALSE	11.6667	0	2	NA	NA	NA	NA	NA	2	2	0.666667	2	NA	NA	NA	NA	NA	1.73333	1.68333	0	0	0	0	0	0	0	0	0	0	0	0	0	0	0	0	0	0	0	0	0	0	0	0	0.841667	0
P51957	Serine/threonine-protein kinase Nek4	NEK4	0.100561	FALSE	10	0	NA	NA	NA	2	NA	NA	NA	2	NA	2	NA	1.16713	NA	2	NA	1.83343	0	0	0	0	0	0	0	0	0	0	0	0	0	0	0	0.841667	0	0	0	0	0	0	0	0	0	0	0
P52179	Myomesin-1	MYOM1	0.10886	FALSE	10	0	NA	NA	NA	2	2	NA	NA	2	NA	NA	NA	2	2	2	NA	2	0	0	0	0	0	0	0	0	0	0	0	0	0	0	0.841667	0	0	0	0.841667	0	0	0	0	0	0	0	0
P52209	6-phosphogluconate dehydrogenase, decarboxylating	PGD	2.32547	FALSE	76.6667	7	0.797177	1.36999	1.15568	0.229692	1.17634	0.427627	0.186715	1.1584	2	0.143887	0.192726	0.459092	0.825564	1.1753	0.383808	0.7788	6.73333	17.675	2.525	0	12.625	0	1.68333	0	20.2	0	16.8333	0	41.2417	7.575	15.15	15.15	11.7833	0.841667	0.841667	0	1.68333	2.525	10.1	2.525	19.3583	17.675	5.89167
P52564	Dual specificity mitogen-activated protein kinase kinase 6	MAP2K6	0.194745	FALSE	16.6667	0	NA	2	1.19905	2	NA	1.1547	NA	NA	NA	NA	NA	2	2	1.1547	NA	1.64406	0	0	0	0	0	0	0	1.68333	0	3.36667	1.68333	0	0	0	0	0.841667	0	0	0	0	0	0	0.841667	0.841667	0	0	0
P52565	Rho GDP-dissociation inhibitor 1	ARHGDIA	0.721469	FALSE	48.3333	1	0.700238	2	1.19905	1.2171	1.2171	2	0.248917	1.1547	1.19905	1.2171	NA	0.867345	2	0.666667	2	1.26338	3.36667	1.68333	2.525	0	1.68333	0	0	0	3.36667	0	1.68333	0	0.841667	0	1.68333	0	1.68333	0	0.841667	0	1.68333	0	0	0	5.05	3.36667	2.525
P52566	Rho GDP-dissociation inhibitor 2	ARHGDIB	2.13984	FALSE	85	10	0.259738	0.750663	1.1547	1.20306	0.337424	0.219581	0.197936	0.325091	0.299924	0.380192	0.915501	0.292177	2	0.0953294	0.284112	0.581029	8.41667	4.20833	4.20833	2.24444	4.20833	0	1.68333	1.68333	6.73333	0	6.73333	0	8.41667	0	0	3.36667	8.41667	3.36667	1.68333	6.73333	1.68333	3.36667	1.68333	1.68333	6.73333	5.05	5.05
P52701	DNA mismatch repair protein Msh6	MSH6	0.389169	FALSE	31.6667	0	NA	NA	2	NA	2	0.740085	0.763707	0.740085	1.1716	2	0.740085	2	NA	NA	2	1.41556	0	0	0	0	0	0	0	0	0	0	0	1.68333	0	0	0	0	0	0.841667	0	0	1.68333	0	0.841667	0.841667	2.525	0.841667	1.68333
P52735	Guanine nucleotide exchange factor VAV2	VAV2	0.0949275	FALSE	8.33333	0	2	1.1547	NA	NA	NA	NA	NA	2	NA	2	NA	NA	NA	NA	NA	1.78868	0	0	0	1.12222	1.68333	0	0	1.68333	0	0	0	0	0	0	0	0	0	0	0	0	0	0	0	0	0	0	0
P52790	Hexokinase-3	HK3	0.0677844	FALSE	6.66667	0	NA	NA	2	NA	NA	NA	NA	2	NA	NA	NA	NA	NA	2	2	2	0	0	0	0	0	0	0	0	0	1.68333	0	0	0	0	0	0	0	0	0	0	0	0	0	0	0	0	0
P52824	Diacylglycerol kinase theta	DGKQ	0.243125	FALSE	15	0	NA	1.28771	NA	2	NA	2	NA	NA	NA	NA	NA	NA	2	2	0.685382	1.66218	0	0	0	0	0	0	1.68333	6.73333	0	0	0	0	0	0	0	2.525	0	0	0	0	0	0	0	1.68333	0	0	0
P52848	Bifunctional heparan sulfate N-deacetylase/N-sulfotransferase 1	NDST1	0.100568	FALSE	8.33333	0	NA	NA	0.666667	2	NA	NA	NA	NA	NA	NA	2	NA	NA	NA	NA	1.55556	0	0	0	0	0	0	0	0	1.68333	1.68333	1.68333	0	0	0	0	0.841667	0	0	0	0	0	0	0	0	0	0	0
P52888	Thimet oligopeptidase	THOP1	0.293082	FALSE	25	0	2	NA	NA	NA	2	NA	2	NA	0.810088	2	1.1547	2	1.1547	2	1.2171	1.63366	0	0	0	1.12222	0	0	0	0	0	0	0	0	0	0	0	0	0	0	0	1.68333	0	0	0	0	0.841667	0	0
P52895	Aldo-keto reductase family 1 member C2	AKR1C2	1.25298	FALSE	51.6667	2	2	2	1.34166	1.2171	1.24227	0.24443	0.525853	2	1.35196	1.02787	2	1.20181	2	1.19905	0.855951	1.3472	0	0	1.68333	0	3.36667	0	0	0	10.1	0	1.68333	0	0.841667	0	0	1.68333	8.41667	2.525	0	0	28.6167	16.8333	15.9917	5.05	8.41667	4.20833	0.841667
P52907	F-actin-capping protein subunit alpha-1	CAPZA1	0.0768346	FALSE	6.66667	0	NA	NA	NA	2	NA	NA	1.2171	NA	NA	2	NA	NA	NA	NA	NA	1.73903	0	0	0	0	0	0	0	0	0	0	0	0	1.68333	0	0	0	0	0	0	0	0	0	0	0	0	0	0.841667
P52943	Cysteine-rich protein 2	CRIP2	0.310755	FALSE	25	0	2	2	NA	0.720997	NA	NA	NA	2	2	0.740085	NA	1.1547	NA	1.2171	2	1.53699	1.68333	0	0	0	0.841667	0	0	0	0	0	0	0	1.68333	1.68333	0.841667	0	0	0	0	0	0	0	0	0	0	0	0
P52948	Nuclear pore complex protein Nup98-Nup96	NUP98	0.0677844	FALSE	6.66667	0	NA	2	NA	NA	NA	NA	NA	NA	NA	NA	NA	2	2	NA	2	2	0	0	0	0	0.841667	0	0	0	0	0	0	0	0	0	0	0	0	0	0	0	0	0	0	0	0	0	0
P53621	Coatomer subunit alpha	COPA	0.144619	FALSE	13.3333	0	1.2171	2	NA	NA	NA	NA	NA	2	2	2	NA	NA	NA	2	2	1.88816	1.68333	0	0.841667	0	0.841667	0	0	0	0	0	0	0	0	0	0	0	0	0	0	0	0	0	0	0	0	0	0
P53708	Integrin alpha-8	ITGA8	0.174428	FALSE	13.3333	0	1.1547	2	NA	2	NA	NA	NA	NA	1.19905	2	2	NA	NA	NA	NA	1.72563	0	0.841667	0.841667	0	0	0	1.68333	0	0	0	0	0	1.68333	0	0	0	0	0	0	0	0	0	0	0	0	0	0
P53778	Mitogen-activated protein kinase 12	MAPK12	0.0915181	FALSE	8.33333	0	NA	NA	NA	NA	NA	NA	NA	2	2	1.2171	NA	NA	2	NA	NA	1.80427	0	0	0	0	0	0	0	0	0	0	0	0	0	0	0	0	0	0	0	0	0	0	0	0	0	0	0
P53804	E3 ubiquitin-protein ligase TTC3	TTC3	0.0677844	FALSE	6.66667	0	NA	NA	NA	NA	NA	NA	NA	2	1.2171	NA	NA	2	NA	NA	NA	1.73903	0	0	0	0	0	0	0	0	0	0	0	0	0	0	0	0	0	0	0	0	0	0	0	0	0	0	0
P53814	Smoothelin	SMTN	0.0587341	FALSE	6.66667	0	NA	NA	NA	NA	1.1547	NA	NA	2	NA	NA	NA	2	NA	NA	NA	1.71823	0	0	0	0	0	0	0	0	0	0	0	0	0	0	0	0	0	0.841667	0.841667	0	0	0	0	0	0	0	0
P53985	Monocarboxylate transporter 1	SLC16A1	0.11791	FALSE	10	0	2	NA	1.33816	NA	2	2	NA	NA	NA	NA	NA	2	NA	NA	NA	1.86763	0	0	0.841667	0	0	0	0	0	0.841667	0	0	3.36667	0	0	0	0	0.841667	0	0	0	0	0	0	0.841667	0	0	0
P54274	Telomeric repeat-binding factor 1	TERF1	0.0971514	FALSE	10	0	NA	2	2	2	NA	NA	NA	NA	NA	NA	NA	2	2	2	NA	2	0	0	0	0	0.841667	0	0	0	0.841667	0	0	0	0	0	0.841667	0	0	0	0	0	0	0	0	0	0	0	0
P54296	Myomesin-2	MYOM2	0.198646	FALSE	16.6667	0	NA	2	NA	NA	2	NA	NA	2	NA	2	NA	1.1547	NA	1.28629	1.2171	1.66544	0	0	0	0	0	0	1.68333	0	0	0	0	0	0	0	0	0	0.841667	0	0	0	0	0	0	0	0	0	0
P54577	Tyrosine--tRNA ligase, cytoplasmic	YARS1	0.103227	FALSE	8.33333	0	NA	2	NA	2	NA	2	NA	NA	NA	NA	NA	NA	2	2	NA	2	0	0	0	0	0	0	0	1.68333	0	0	0	0	0.841667	0	0	0	0	0	0	0	3.36667	0	0	0	0	0	0
P54578	Ubiquitin carboxyl-terminal hydrolase 14	USP14	0.0915181	FALSE	8.33333	0	NA	NA	NA	2	NA	2	2	2	NA	NA	NA	2	NA	NA	NA	2	0	0	0	0	0	0	0	0	0	0	0	0	0.841667	0	0	0	0	0	0	0	1.68333	0	0	0	0.841667	0	0
P54652	Heat shock-related 70 kDa protein 2	HSPA2	0.264157	FALSE	11.6667	1	NA	NA	NA	NA	NA	0.886497	NA	NA	NA	NA	NA	NA	NA	NA	0.453447	0.669972	0	0	0	0	0	0	0	0	0	0	0	0	0	0	0	0	0	0	0	0	5.05	1.68333	0.841667	0	0	0	0
P54727	UV excision repair protein RAD23 homolog B	RAD23B	0.185694	FALSE	16.6667	0	NA	NA	NA	NA	NA	NA	2	1.1547	2	2	0.810088	2	2	NA	NA	1.70926	0	0	0	0	0	0	0	0	0	0	0	0	0	0	0	0	0	0	0	0	0	0	0	0	0.841667	0	0
P55039	Developmentally-regulated GTP-binding protein 2	DRG2	0.088543	FALSE	6.66667	0	NA	2	NA	NA	NA	NA	NA	1.1547	NA	NA	NA	2	NA	NA	NA	1.71823	0	0	0	0	0	0	3.36667	0	0	0	0	0	0	0	0	0	0	0	0	0	0	0	0	0	0	0	0
P55058	Phospholipid transfer protein	PLTP	2.1602	FALSE	81.6667	10	0.159382	0.781658	0.222354	0.306534	0.460549	0.270354	0.157997	0.416518	0.138905	2	0.399378	1.18112	0.184588	NA	0.94299	0.544452	3.36667	5.05	5.05	7.85556	2.525	10.9417	3.36667	0	5.89167	23.5667	8.41667	15.15	7.575	4.20833	3.36667	1.68333	6.73333	7.575	0.841667	11.7833	16.8333	3.36667	6.73333	7.575	10.1	5.89167	7.575
P55064	Aquaporin-5	AQP5	0.242493	FALSE	15	0	2	NA	NA	NA	2	NA	0.89957	NA	NA	0.986164	2	NA	NA	NA	NA	1.57715	0	0.841667	0	0	0	0	0	0	0	0	0	0	0	0	0	0	0	0.841667	0	0	0	0	0	0	0.841667	0.841667	0
P55072	Transitional endoplasmic reticulum ATPase	VCP	0.331113	FALSE	25	0	2	1.19905	2	2	NA	2	1.1547	2	NA	1.2171	NA	2	2	NA	1.28629	1.71429	0	0	0.841667	0	3.36667	0	1.68333	0	0.841667	0	0	0	5.89167	0	0	0	0	0	0	0	0	0	0.841667	0	0.841667	0.841667	0
P55157	Microsomal triglyceride transfer protein large subunit	MTTP	0.0794928	FALSE	6.66667	0	NA	2	NA	NA	2	NA	NA	NA	2	NA	NA	NA	2	NA	NA	2	0	0	0	0	0	0.841667	0	0	0	0	0	0	0	0	0	0	0	0	0	3.36667	0	0	0	0	0	0	0
P55196	Afadin	AFDN	0.423864	FALSE	33.3333	1	NA	2	NA	2	1.1547	2	0.44469	2	0.810088	0.740085	NA	0.801666	2	NA	NA	1.39512	0	0	0	0	1.68333	0	0	0	0	0	0	0	0	0	1.68333	0	0.841667	0.841667	0	0	1.68333	0	0	0	0.841667	1.68333	0.841667
P55197	Protein AF-10	MLLT10	0.0768346	FALSE	6.66667	0	NA	NA	NA	NA	NA	2	2	NA	NA	2	NA	NA	NA	NA	2	2	0	0	0	0	0	0	0	0	0	0	0	0	0	0	0	0	0	0	0	0	0	0	0	1.68333	0	0	0.841667
P55201	Peregrin	BRPF1	0.826212	FALSE	53.3333	4	2	NA	0.422402	1.2171	2	NA	0.140202	0.272021	0.311846	2	0.71788	2	0.740085	0.89957	2	1.13239	0	2.525	0	0	0	0	0	0	0.841667	3.36667	3.36667	6.73333	1.68333	0.841667	0	0	0	0.841667	0	0	0	0	0	0	1.68333	2.525	2.525
P55290	Cadherin-13	CDH13	0.0677844	FALSE	6.66667	0	NA	NA	NA	NA	NA	NA	1.1547	NA	2	2	NA	NA	NA	NA	NA	1.71823	0	0	0	0	0	0	0	0	0	0	0	0	0	0	0	0	0	0	0	0	0	0	0	0	0.841667	0.841667	0
P55347	Homeobox protein PKNOX1	PKNOX1	0.106636	FALSE	8.33333	0	NA	NA	NA	NA	NA	NA	1.33816	NA	2	NA	NA	1.16713	NA	NA	NA	1.50176	0	0	0	0	0	0	0	0	0	0	0	0	0	0	0	0	0	0	0	0	0	0	0	0	0	0	0.841667
P55916	Mitochondrial uncoupling protein 3	UCP3	0.132594	FALSE	11.6667	0	2	NA	NA	1.1547	NA	2	NA	NA	NA	NA	2	NA	NA	2	2	1.85912	3.36667	0	0	0	0	0	0	0	0	0	0	0	0.841667	0	0	0.841667	0	0	0	0	0	0.841667	0	0	0	0	0
P55957	BH3-interacting domain death agonist	BID	0.242212	FALSE	20	0	2	2	2	2	2	NA	1.2171	2	2	2	NA	NA	NA	NA	1.2171	1.84342	0	0.841667	0	0	1.68333	0	0	0	1.68333	0	0	0	3.36667	0	0	0	0.841667	0	0	0	0	0	0	0	0.841667	1.68333	0
P56199	Integrin alpha-1	ITGA1	0.0768346	FALSE	6.66667	0	2	NA	NA	NA	NA	NA	NA	NA	1.1547	2	NA	NA	NA	NA	NA	1.71823	0	0.841667	0	0	0	0	0	0	0	0	0	0	0	0	0	0	0	0	0	0	0	0	0	0	0	0	0
P56524	Histone deacetylase 4	HDAC4	0.0677844	FALSE	6.66667	0	NA	NA	NA	NA	NA	NA	2	NA	2	NA	2	NA	NA	NA	2	2	0	0	0	0	0	0	0	0	0	0	0	0	0	0	0	0	0	0	0	0	0	0	0	0	0	0	0.841667
P56645	Period circadian protein homolog 3	PER3	0.200378	FALSE	18.3333	0	NA	2	NA	NA	2	1.2171	1.1547	2	NA	2	2	1.1547	NA	NA	NA	1.69081	0	0	0	0	0	0	3.36667	0	0	0	0	0	0	0	0	0	0	0.841667	0	0	1.68333	0	0	0.841667	0.841667	0	0.841667
P56715	Oxygen-regulated protein 1	RP1	0.445583	FALSE	31.6667	1	0.748018	1.19905	0.780659	1.2171	1.1547	0.298568	NA	NA	NA	NA	2	NA	2	2	NA	1.26645	1.68333	0.841667	0	2.24444	0	0	3.36667	1.68333	0	1.68333	1.68333	5.05	0	1.68333	0.841667	0	0.841667	0.841667	0	0	1.68333	0.841667	2.525	2.525	0	0	0
P56945	Breast cancer anti-estrogen resistance protein 1	BCAR1	0.0677844	FALSE	6.66667	0	NA	2	2	NA	NA	NA	NA	NA	NA	NA	NA	NA	2	2	NA	2	0	0	0	0	0	0.841667	0	0	0	0	0	1.68333	0	0	0	0	0	0	0	0	0	0	0	0	0	0	0
P58107	Epiplakin	EPPK1	0.140434	FALSE	11.6667	0	NA	1.1547	2	2	NA	NA	NA	2	NA	NA	NA	NA	2	NA	2	1.85912	0	0	0	0	0.841667	0.841667	0	0	0.841667	0	0	0	0	0	0.841667	0	0	0	0	0	0	0	0	0	0	0	0
P58397	A disintegrin and metalloproteinase with thrombospondin motifs 12	ADAMTS12	0.196652	FALSE	16.6667	0	NA	2	NA	NA	NA	2	2	2	NA	1.1547	2	1.16356	2	NA	NA	1.78978	0	0	0	0	0	0	0	1.68333	0	0	0	0	0	0	0	0	0	0	0	0	0	0.841667	0	0	0	0	1.68333
P58546	Myotrophin	MTPN	0.449291	FALSE	31.6667	2	NA	2	2	0.44469	2	NA	0.720997	NA	NA	0.400007	2	NA	NA	0.798229	2	1.37377	0	0	0	0	2.525	0	0	0	0.841667	0	0	0	0.841667	1.68333	3.36667	0.841667	0.841667	0	0	0	0	0	0	0	0	0.841667	1.68333
P59510	A disintegrin and metalloproteinase with thrombospondin motifs 20	ADAMTS20	0.0587341	FALSE	6.66667	0	2	NA	NA	NA	NA	1.1547	NA	NA	NA	NA	NA	NA	NA	2	NA	1.71823	0	0	0.841667	0	0	0	0	0	0	0	0	0	0	0	0	0	0	0	0	0	0	0.841667	0.841667	0	0	0	0
P59665	Neutrophil defensin 1	DEFA1	1.85376	FALSE	65	4	0.717096	0.54899	1.19905	1.19905	0.53084	1.36137	0.891794	0.292445	2	2	1.28771	1.22864	1.36999	0.970217	0.126854	1.04827	1.68333	0	0.841667	1.12222	21.0417	0.841667	16.8333	57.2333	1.68333	3.36667	0	0	0	0	1.68333	3.36667	3.36667	2.525	1.68333	18.5167	0	0	1.68333	11.7833	0.841667	0	5.05
P59901	Leukocyte immunoglobulin-like receptor subfamily A member 4	LILRA4	0.409443	FALSE	30	1	1.2171	2	1.1547	1.28629	1.1547	2	0.348768	2	NA	2	NA	2	NA	NA	2	1.56014	1.68333	0.841667	0	0	0	0.841667	0	0	1.68333	1.68333	0	0	0	2.525	0.841667	0	1.68333	1.68333	0	0	3.36667	0	0	0	1.68333	1.68333	0.841667
P59998	Actin-related protein 2/3 complex subunit 4	ARPC4	0.136495	FALSE	11.6667	0	2	NA	NA	2	NA	2	1.1547	2	NA	2	NA	NA	NA	NA	NA	1.85912	0	0	0.841667	0	0	0	0	0	0	0	0	0	2.525	0	0	0	0	0	0	0	1.68333	0	0	0	0.841667	0.841667	0
P60660	Myosin light polypeptide 6	MYL6	2.00142	FALSE	81.6667	7	0.89957	1.35196	0.685473	0.529982	0.851213	0.808519	0.164908	0.528544	2	0.151338	0.311898	0.401113	0.675397	0.298235	0.710255	0.691227	3.36667	0.841667	0.841667	0	10.9417	0	1.68333	0	6.73333	10.1	5.05	0	15.15	0.841667	4.20833	4.20833	4.20833	0.841667	1.68333	0	3.36667	3.36667	0.841667	0	10.9417	6.73333	4.20833
P60842	Eukaryotic initiation factor 4A-I	EIF4A1	0.164936	FALSE	16.6667	0	2	2	2	2	NA	NA	2	2	2	2	NA	2	NA	2	NA	2	0	1.68333	0	0	0.841667	0	0	0	0.841667	0	0	0	0.841667	0	0	0	0	0	0	0	0	0	0	0	0.841667	0	0
P60903	Protein S100-A10	S100A10	0.238327	FALSE	18.3333	0	NA	NA	2	1.2171	2	NA	1.1753	2	NA	2	2	NA	NA	2	2	1.82138	0	0	0	0	0	0	0	0	0.841667	0	0	0	0.841667	0	1.68333	0	0.841667	0	0	0	0	0	0	0	0	4.20833	2.525
P60953	Cell division control protein 42 homolog	CDC42	0.585008	FALSE	38.3333	2	NA	NA	2	1.26969	2	0.740085	0.200597	2	NA	1.22555	1.2171	2	2	0.44469	2	1.42481	0	0	0	0	0	0	0	0	1.68333	0	0	0	5.89167	0	0	1.68333	3.36667	0	0	0	1.68333	0.841667	0.841667	0	2.525	1.68333	1.68333
P60981	Destrin	DSTN	0.0980781	FALSE	8.33333	0	2	NA	2	2	NA	NA	2	NA	NA	2	NA	NA	NA	NA	NA	2	0	0.841667	0	0	0	0	0	0	1.68333	0	0	0	2.525	0	0	0	0	0	0	0	0	0	0	0	0.841667	0	0
P61019	Ras-related protein Rab-2A	RAB2A	0.0587341	FALSE	6.66667	0	NA	NA	2	NA	NA	2	2	2	NA	NA	NA	NA	NA	NA	NA	2	0	0	0	0	0	0	0	0	0.841667	0	0	0	0	0	0	0	0	0	0	0	0	0.841667	0	0	0.841667	0	0
P61026	Ras-related protein Rab-10	RAB10	0.139905	FALSE	11.6667	0	2	NA	NA	NA	NA	NA	NA	NA	NA	NA	0.740085	2	2	NA	2	1.74802	0	0	0	1.12222	0	0	0	0	0	0	0	0	0	0	0	0	0	0	0	0	0	0	0	0	0	0	0
P61081	NEDD8-conjugating enzyme Ubc12	UBE2M	0.0915181	FALSE	8.33333	0	NA	NA	NA	NA	2	NA	NA	NA	NA	1.2171	NA	NA	1.2171	NA	NA	1.47806	0	0	0	0	0	0	0	0	0	0	0	0	0	0	0	0	0	0	0.841667	0	0	0	0	0	0	0	0
P61158	Actin-related protein 3	ACTR3	0.212403	FALSE	20	0	NA	2	2	2	NA	NA	0.720997	1.2171	NA	1.2171	NA	2	NA	NA	2	1.6444	0	0	0	0	0.841667	0	0	0	0.841667	0	0	0	0.841667	0	0	0	0	0	0	0	0	0	0	0	0.841667	1.68333	0
P61204	ADP-ribosylation factor 3	ARF3	0.42528	FALSE	28.3333	2	NA	NA	NA	0.829372	NA	2	0.457627	NA	1.1547	0.336859	2	2	NA	NA	2	1.34732	0	0	0	0	0	0	0	0	0	0	0	0	2.525	0.841667	0.841667	0	0	0	0	0	0	0	1.68333	0	1.68333	1.68333	0.841667
P61586	Transforming protein RhoA	RHOA	0.127603	FALSE	6.66667	0	NA	NA	NA	NA	2	NA	1.1547	NA	NA	NA	2	NA	NA	NA	NA	1.71823	0	0	0	0	0	0	0	0	0	0	0	0	0	0	0	0	1.68333	0	0	0	0	0	0	0	2.525	2.525	0
P61916	NPC intracellular cholesterol transporter 2	NPC2	0.599177	FALSE	45	0	0.71788	1.1547	1.1547	2	0.740085	0.740085	NA	1.1547	0.831257	1.1547	1.19905	NA	2	2	1.2171	1.23571	1.68333	0	1.68333	3.36667	0	1.68333	1.68333	0	0	1.68333	0	1.68333	0.841667	0	0	0	0.841667	0	0.841667	1.68333	1.68333	0	0.841667	0.841667	0	0	0
P61978	Heterogeneous nuclear ribonucleoprotein K	HNRNPK	0.549869	FALSE	43.3333	0	0.680289	0.666667	2	1.33816	2	2	1.33816	0.997711	NA	0.685382	NA	1.28629	1.1547	2	1.2171	1.33573	0	0.841667	0.841667	1.12222	1.68333	0	1.68333	1.68333	0	1.68333	0	0	0.841667	0	3.36667	0	0	0	0.841667	0	0	0	0.841667	0	0	3.36667	0.841667
P62195	26S proteasome regulatory subunit 8	PSMC5	0.115252	FALSE	10	0	NA	NA	NA	NA	NA	2	0.666667	NA	NA	NA	NA	NA	NA	2	2	1.66667	0	0	0	0	0	0	0	0	0	0	0	0	0	0	0	0	0	0	0	0	0	0	0	0.841667	0	1.68333	1.68333
P62241	40S ribosomal protein S8	RPS8	0.142129	FALSE	13.3333	0	NA	NA	NA	2	2	NA	NA	NA	NA	NA	2	NA	1.1547	0.740085	NA	1.57896	0	0	0	0	0	0	0	0	0	0	0	0	0	0	0	0.841667	0	0	2.525	0	0	0	0	0	0	0	0
P62263	40S ribosomal protein S14	RPS14	0.144619	FALSE	13.3333	0	NA	2	1.2171	2	NA	NA	NA	1.2171	NA	1.2171	NA	NA	NA	NA	NA	1.53026	0	0	0	0	0.841667	0	0	0	0.841667	0	1.68333	0	0.841667	0	0	0	0	0	0	0	0	0	0	0	0	0	0
P62277	40S ribosomal protein S13	RPS13	0.0711938	FALSE	6.66667	0	NA	NA	NA	NA	NA	NA	NA	NA	NA	1.2171	2	2	NA	NA	NA	1.73903	0	0	0	0	0	0	0	0	0	0	0	0	0	0	0	0	0	0	0	0	0	0	0	0	0	0	0
P62280	40S ribosomal protein S11	RPS11	0.192079	FALSE	18.3333	0	1.16713	1.2171	NA	2	1.2171	2	NA	NA	NA	NA	NA	NA	NA	1.1547	2	1.53657	0	0	0.841667	1.12222	0	0.841667	1.68333	0	0	0	0	0	0	0	0	0.841667	0	0	0.841667	1.68333	1.68333	0	0	0	0	0	0
P62328	Thymosin beta-4	TMSB4X	1.44417	FALSE	66.6667	6	2	0.326382	NA	0.272021	1.4531	0.341507	0.0911921	2	2	0.694144	0.76096	0.371742	0.494255	0.740085	1.1716	0.908356	1.68333	0	0	0	4.20833	1.68333	3.36667	8.41667	0	0	0	0	0.841667	0.841667	1.68333	1.68333	6.73333	0.841667	0	0	1.68333	1.68333	1.68333	5.05	11.7833	10.1	12.625
P62424	60S ribosomal protein L7a	RPL7A	0.165378	FALSE	13.3333	0	NA	NA	2	NA	2	NA	NA	NA	1.2171	2	2	2	NA	NA	2	1.88816	0	0	0	0	0	0	0	0	0	1.68333	0	0	0	0	0	0	0.841667	0	0	0	0	0	0	0	0	0	0
P62685	Endogenous retrovirus group K member 8 Gag polyprotein	ERVK-8	0.120885	FALSE	11.6667	0	NA	NA	NA	1.1547	NA	NA	1.2171	1.2171	NA	2	NA	NA	NA	NA	NA	1.39722	0	0	0	0	0	0	0	0	0	0	0	0	0.841667	0	0	0.841667	0	0	0	0	0	0	0	0	0	0	0.841667
P62879	Guanine nucleotide-binding protein G(I)/G(S)/G(T) subunit beta-2	GNB2	0.0915181	FALSE	8.33333	0	NA	NA	2	NA	NA	NA	1.1547	2	NA	NA	2	NA	NA	NA	NA	1.78868	0	0	0	0	0	0	0	0	0.841667	0	0	0	0	0	0	0	0	0	0	0	0	0	0	0	0.841667	0.841667	0
P62906	60S ribosomal protein L10a	RPL10A	0.190523	FALSE	15	0	2	NA	NA	2	NA	NA	NA	NA	NA	NA	2	2	0.772895	NA	1.2171	1.665	1.68333	0	0	0	0	0	0	0	0	0	0	0	0	0	0.841667	0	0	0	0	0	0	0	0	0	0	0	0
P63000	Ras-related C3 botulinum toxin substrate 1	RAC1	0.137422	FALSE	10	0	NA	NA	2	2	NA	NA	2	NA	NA	NA	1.1716	NA	NA	NA	2	1.83432	0	0	0	0	0	0	0	0	0.841667	0	0	0	2.525	0	0	0	0	0	0	0	0	0	0	0	1.68333	0	0
P63092	Guanine nucleotide-binding protein G(s) subunit alpha isoforms short	GNAS	0.240164	FALSE	16.6667	0	2	NA	NA	0.720997	1.1547	NA	NA	NA	NA	NA	1.33816	NA	NA	NA	1.28629	1.30003	3.36667	0	0	0	0	0	0	0	0	0	0	0	1.68333	0.841667	1.68333	0	1.68333	1.68333	0	0	0	0	0	0	0	0	0
P63241	Eukaryotic translation initiation factor 5A-1	EIF5A	0.0990047	FALSE	6.66667	0	NA	NA	NA	0.763707	NA	NA	NA	NA	NA	2	NA	NA	NA	NA	NA	1.38185	0	0	0	0	0	0	0	0	0	0	0	0	2.525	0	1.68333	0.841667	0	0	0	0	0	0	0	0	0	0	0
P63252	Inward rectifier potassium channel 2	KCNJ2	0.129935	FALSE	11.6667	0	NA	2	NA	NA	2	2	NA	0.740085	NA	NA	NA	NA	2	NA	NA	1.74802	0	0	0	0	0	0	1.68333	0	0	0	0	0	0	0	0	0	0	0	0	1.68333	0	0.841667	0	0	0	0	0
P63267	Actin, gamma-enteric smooth muscle	ACTG2	0.445627	FALSE	6.66667	1	NA	NA	NA	NA	NA	NA	NA	0.107286	NA	NA	NA	NA	NA	NA	NA	0.107286	0	0	0	0	0	0	0	0	0	0	0	0	0	0	0	0	0	0	0	0	0	0	0	0	0	0	0
P67809	Y-box-binding protein 1	YBX1	0.130862	FALSE	10	0	NA	NA	NA	NA	NA	NA	NA	0.763707	NA	2	2	2	NA	NA	NA	1.69093	0	0	0	0	0	0	0	0	0	0	0	0	0	0	0	0	0	0	0	0	0	0	0	0	0	0	0
P67870	Casein kinase II subunit beta	CSNK2B	0.112277	FALSE	8.33333	0	NA	NA	2	NA	2	NA	0.89957	NA	NA	NA	NA	NA	NA	NA	NA	1.63319	0	0	0	0	0	0	0	0	0	0	1.68333	0	0	0	0	0	0	0	0	1.68333	0	0	0	0	0.841667	0	0.841667
P67936	Tropomyosin alpha-4 chain	TPM4	0.3028	FALSE	23.3333	0	NA	NA	2	1.2171	NA	NA	1.28629	0.810088	NA	0.685382	NA	2	2	2	NA	1.49986	0	0	0	0	0	0	0	0	1.68333	0	0	0	1.68333	0	0.841667	0	0	0	0	0	0	0	0	0	2.525	0.841667	0
P68363	Tubulin alpha-1B chain	TUBA1B	0.905769	FALSE	23.3333	3	NA	NA	NA	NA	NA	NA	0.0949039	0.254958	1.3303	0.162962	NA	NA	NA	NA	NA	0.46078	0	0	0	0	0	0	0	0	0	0	0	0	0	0	0	0	0	0	0	0	0	0	0	0	15.9917	15.15	10.9417
P68366	Tubulin alpha-4A chain	TUBA4A	1.13916	FALSE	36.6667	4	0.803564	0.453731	NA	0.278869	NA	NA	0.160626	NA	NA	0.166306	NA	NA	NA	NA	0.713843	0.42949	0	4.20833	1.68333	1.12222	5.89167	0.841667	8.41667	3.36667	0	0	0	0	19.3583	3.36667	15.9917	12.625	0	0	0	0	0	0	0	0	10.9417	7.575	10.9417
P68371	Tubulin beta-4B chain	TUBB4B	2.42892	FALSE	83.3333	9	0.720354	1.31769	0.109504	0.415195	0.492313	0.348768	0.02098	0.298359	0.47979	0.146059	0.0669875	0.88657	0.891794	NA	1.02045	0.515343	3.36667	4.20833	1.68333	0	8.41667	0	0	1.68333	17.675	11.7833	8.41667	13.4667	25.25	2.525	4.20833	8.41667	17.675	5.05	2.525	1.68333	1.68333	0.841667	3.36667	1.68333	20.2	20.2	17.675
P69905	Hemoglobin subunit alpha	HBA1	0.127603	FALSE	6.66667	0	2	NA	NA	NA	NA	NA	NA	1.1547	NA	NA	NA	NA	NA	2	NA	1.71823	0	0	1.68333	0	0	0	0	0	0	0	0	0	0	0	0	0	0	0	0	0	0	0	0	0	0	0	0
P78324	Tyrosine-protein phosphatase non-receptor type substrate 1	SIRPA	0.206002	FALSE	15	0	NA	2	NA	NA	NA	NA	2	1.1547	1.1547	NA	1.24909	2	NA	NA	NA	1.59308	0	0	0	0	0	0	0	1.68333	0	0	0	0	0	0	0	0	0	0	0	0	0	0	0	0	0	0	0.841667
P78345	Ribonuclease P protein subunit p38	RPP38	0.100568	FALSE	8.33333	0	1.2171	NA	NA	NA	NA	NA	NA	NA	2	NA	NA	2	NA	NA	2	1.80427	1.68333	0.841667	0	0	0	0	0	0	0	0	0	0	0	0	0	0	0	0	0	0	0	0	0	0	0	0	0
P78352	Disks large homolog 4	DLG4	0.120117	FALSE	8.33333	0	NA	NA	NA	NA	2	NA	2	NA	1.24909	NA	NA	2	NA	NA	NA	1.81227	0	0	0	0	0	0	0	0	0	0	0	0	0	0	0	0	0	0.841667	0	0	0	0	0	0	0	0.841667	0
P78363	Retinal-specific phospholipid-transporting ATPase ABCA4	ABCA4	0.34619	FALSE	28.3333	0	NA	NA	NA	NA	NA	1.2171	1.2171	1.1547	0.810088	2	1.2171	1.17551	NA	2	1.2171	1.3343	0	0	0	0	0	0	0	0	0	0	0	0	0	0	0	0	0	0	0	0	0	0.841667	1.68333	0	1.68333	0	0.841667
P78371	T-complex protein 1 subunit beta	CCT2	0.199936	FALSE	21.6667	0	NA	2	NA	1.1547	NA	NA	NA	2	NA	0.666667	1.1547	2	2	2	2	1.66401	0	0	0	0	0	0.841667	0	0	0	0	0	0	0	0.841667	0	0.841667	0	0	0	0	0	0	0	0	0	0	0
P78386	Keratin, type II cuticular Hb5	KRT85	0.0997925	FALSE	6.66667	0	NA	2	NA	NA	NA	NA	NA	NA	NA	NA	NA	0.717096	NA	NA	NA	1.35855	0	0	0	0	5.05	0	0	0	0	0	0	0	0	0	0	0	0	0	0	0	0	0	0	0	0	0	0
P78406	mRNA export factor	RAE1	0.106202	FALSE	10	0	NA	NA	NA	NA	NA	0.740085	2	2	NA	NA	NA	2	NA	NA	NA	1.68502	0	0	0	0	0	0	0	0	0	0	0	0	0	0	0	0	0	0	0	0	1.68333	0	0.841667	0.841667	0	0	0
P78417	Glutathione S-transferase omega-1	GSTO1	0.389604	FALSE	30	1	2	2	2	1.28629	1.28629	NA	0.219581	1.1547	2	1.2171	NA	1.16713	NA	NA	NA	1.43311	0	0.841667	0	0	0.841667	0	0	0	2.525	0	0	0	2.525	0	0.841667	0	2.525	0	0.841667	0	0	0	0	0	1.68333	1.68333	3.36667
P78509	Reelin	RELN	0.144619	FALSE	13.3333	0	NA	NA	NA	2	NA	2	2	NA	2	NA	2	NA	NA	NA	0.740085	1.79001	0	0	0	0	0	0	0	0	0	0	0	0	0	0	0	0.841667	0	0	0	0	0	0.841667	0	0	0	0	0
P78527	DNA-dependent protein kinase catalytic subunit	PRKDC	0.284214	FALSE	21.6667	0	NA	NA	NA	1.1547	NA	1.2171	2	1.19905	NA	1.19905	2	2	2	2	NA	1.6411	0	0	0	0	0	0	0	0	0	0	0	0	0.841667	0	0.841667	0	0	0	0	0	1.68333	0	0	0.841667	0.841667	0	0
P78536	Disintegrin and metalloproteinase domain-containing protein 17	ADAM17	0.0677844	FALSE	6.66667	0	NA	NA	NA	NA	NA	NA	2	2	NA	NA	2	2	NA	NA	NA	2	0	0	0	0	0	0	0	0	0	0	0	0	0	0	0	0	0	0	0	0	0	0	0	0	0	0.841667	0
P78559	Microtubule-associated protein 1A	MAP1A	0.0768346	FALSE	6.66667	0	NA	2	NA	NA	0.740085	NA	NA	NA	NA	NA	NA	NA	NA	NA	NA	1.37004	0	0	0	0	0	0	0	1.68333	0	0	0	0	0	0	0	0	0	0.841667	0.841667	1.68333	0	0	0	0	0	0	0
P80303	Nucleobindin-2	NUCB2	1.85353	FALSE	76.6667	9	0.751624	1.1547	0.551914	1.33816	0.262746	0.344782	0.255045	0.363833	0.137165	2	0.358672	0.170935	0.192213	NA	1.1547	0.645464	1.68333	0	5.05	5.61111	0	1.68333	1.68333	0	0.841667	3.36667	11.7833	16.8333	3.36667	0.841667	0	0	7.575	9.25833	3.36667	16.8333	1.68333	1.68333	2.525	5.89167	5.89167	2.525	5.05
P80723	Brain acid soluble protein 1	BASP1	0.142571	FALSE	10	0	NA	NA	NA	NA	NA	NA	NA	0.810088	2	NA	NA	NA	2	NA	2	1.70252	0	0	0	0	0	0	0	0	0	0	0	0	0	0	0	0	0	0	0	0	0	0	0	0	0	0	0
P81274	G-protein-signaling modulator 2	GPSM2	0.0587341	FALSE	6.66667	0	NA	NA	NA	NA	2	NA	NA	2	NA	NA	NA	NA	NA	2	2	2	0	0	0	0	0	0	0	0	0	0	0	0	0	0	0	0	0	0	0.841667	0	0	0	0	0	0	0	0
P82094	TATA element modulatory factor	TMF1	0.193013	FALSE	15	0	2	NA	NA	2	NA	NA	2	NA	2	2	NA	2	NA	NA	0.685382	1.8122	1.68333	0	0	0	0	0	0	0	0	0	0	0	0.841667	0	0	0	0	0	0	0	0	0	0	0	0.841667	0	0
P82675	28S ribosomal protein S5, mitochondrial	MRPS5	0.0677844	FALSE	6.66667	0	NA	NA	NA	NA	NA	2	2	NA	NA	2	NA	2	NA	NA	NA	2	0	0	0	0	0	0	0	0	0	0	0	0	0	0	0	0	0	0	0	0	0	0	0.841667	0	0	0.841667	0
P84243	Histone H3.3	H3-3A	0.292813	FALSE	20	0	NA	NA	NA	NA	2	0.886497	1.1547	1.1547	NA	0.685382	2	NA	NA	NA	NA	1.31355	0	0	0	0	0	0	0	0	0	0	0	0	0	0	0	0	0	0	0.841667	0	0	5.05	1.68333	0.841667	0	1.68333	0
P86791	Vacuolar fusion protein CCZ1 homolog	CCZ1	0.0971514	FALSE	10	0	NA	NA	NA	NA	2	2	2	NA	2	1.2171	NA	NA	NA	NA	NA	1.84342	0	0	0	0	0	0	0	0	0	0	0	0	0	0	0	0	0.841667	0	0	0	0	0	0.841667	0	0	0	0.841667
P98161	Polycystin-1	PKD1	0.168353	FALSE	15	0	NA	NA	1.2171	NA	1.2171	NA	NA	2	2	NA	NA	NA	2	2	2	1.77631	0	0	0	0	0	0	0	0	0.841667	1.68333	0	0	0	0	0	0	0.841667	1.68333	0	0	0	0	0	0	0	0	0
P98164	Low-density lipoprotein receptor-related protein 2	LRP2	0.218478	FALSE	18.3333	0	2	2	NA	1.2171	1.1547	2	NA	NA	2	2	NA	NA	2	2	NA	1.81909	0	0.841667	0	0	0	0	1.68333	0	0	0	0	0	0	0.841667	1.68333	0	0.841667	0.841667	0	0	0	0	0.841667	0	0	0	0
P98170	E3 ubiquitin-protein ligase XIAP	XIAP	0.0915181	FALSE	8.33333	0	NA	NA	NA	2	NA	NA	NA	NA	NA	2	NA	2	NA	2	2	2	0	0	0	0	0	0	0	0	0	0	0	0	0	0	0.841667	0	0	0	0	0	0	0	0	0	0	0	0
P98171	Rho GTPase-activating protein 4	ARHGAP4	0.080244	FALSE	6.66667	0	2	NA	NA	NA	NA	2	NA	NA	NA	NA	NA	2	NA	2	NA	2	0	0	0	1.12222	0	0	0	0	0	0	0	0	0	0	0	0	0	0	0	0	1.68333	0	0	0	0	0	0
P98172	Ephrin-B1	EFNB1	0.855116	FALSE	61.6667	2	1.19905	1.1547	1.1547	0.272021	0.810088	0.740085	2	0.798229	1.1547	2	0.71788	1.27019	0.419943	1.1547	0.780659	1.0418	3.36667	1.68333	0	0	1.68333	0	0	1.68333	1.68333	0	0	1.68333	0.841667	1.68333	1.68333	0.841667	0.841667	1.68333	0	3.36667	0	0.841667	0.841667	1.68333	0	0.841667	0
P98196	Phospholipid-transporting ATPase IH	ATP11A	0.0971514	FALSE	10	0	NA	NA	2	2	NA	NA	2	1.1547	NA	NA	2	NA	NA	NA	NA	1.83094	0	0	0	0	0	0	0	0	0	0	1.68333	0	0.841667	0	0	0	0	0	0	0	0	0	0	0	0	0	0.841667
Q00005	Serine/threonine-protein phosphatase 2A 55 kDa regulatory subunit B beta isoform	PPP2R2B	0.0768346	FALSE	6.66667	0	NA	NA	NA	NA	NA	NA	1.2171	NA	2	2	NA	NA	NA	NA	NA	1.73903	0	0	0	0	0	0	0	0	0	0	0	0	0	0	0	0	0	0	0	0	0	0	0	0	0	0	0.841667
Q00325	Phosphate carrier protein, mitochondrial	SLC25A3	0.327823	FALSE	30	0	2	2	NA	1.28629	1.1547	2	1.33816	2	NA	1.2171	2	2	NA	1.1547	1.2171	1.614	0	0	0.841667	0	0.841667	0	0	0	0	0	0	0	0	0	2.525	0.841667	0.841667	0	0.841667	0	0	0	1.68333	0	0.841667	3.36667	0
Q00341	Vigilin	HDLBP	0.111835	FALSE	11.6667	0	2	1.1547	NA	2	NA	NA	NA	NA	NA	2	2	2	NA	NA	NA	1.85912	0	0.841667	0	0	0.841667	0.841667	0	0	0	0	0	0	0	0	0	0.841667	0	0	0	0	0	0	0	0	0	0	0
Q00403	Transcription initiation factor IIB	GTF2B	0.115252	FALSE	10	0	NA	NA	NA	NA	NA	NA	2	2	2	NA	2	1.2171	NA	NA	NA	1.84342	0	0	0	0	0	0	0	0	0	0	0	0	0	0	0	0	0	0	0	0	0	0	0	0	1.68333	0	0
Q00536	Cyclin-dependent kinase 16	CDK16	0.198646	FALSE	16.6667	0	NA	NA	NA	NA	NA	NA	1.28629	1.2171	1.2171	2	NA	NA	1.1547	NA	2	1.4792	0	0	0	0	0	0	0	0	0	0	0	0	0	0	0	0	0	0	0	0	0	0	0	0	2.525	0.841667	0
Q00587	Cdc42 effector protein 1	CDC42EP1	0.13352	FALSE	10	0	2	NA	2	2	2	NA	NA	NA	NA	NA	2	NA	NA	NA	2	2	0	2.525	0	0	0	0	0	0	0.841667	0	0	0	0	0	0.841667	0	0	0	0	1.68333	0	0	0	0	0	0	0
Q00610	Clathrin heavy chain 1	CLTC	0.303402	FALSE	21.6667	0	2	NA	2	1.22555	NA	NA	0.71788	1.1547	2	NA	2	2	2	NA	NA	1.67757	0	0.841667	0	0	0	0	0	0	0	1.68333	0	0	4.20833	1.68333	0	0	0	0	0	0	0	0	0	0	3.36667	1.68333	0
Q00796	Sorbitol dehydrogenase	SORD	0.0824679	FALSE	8.33333	0	NA	NA	2	NA	NA	NA	NA	NA	NA	NA	2	NA	NA	1.1547	2	1.78868	0	0	0	0	0	0	0	0	0	0	0	1.68333	0	0	0	0	0	0	0	0	0	0	0	0	0	0	0
Q00872	Myosin-binding protein C, slow-type	MYBPC1	0.562832	FALSE	41.6667	1	2	1.1547	0.368683	0.666667	0.997711	NA	1.1547	NA	2	NA	1.1547	0.89957	NA	0.740085	2	1.19426	0	0	1.68333	0	0	0	3.36667	3.36667	0.841667	3.36667	3.36667	1.68333	0.841667	0	0.841667	0.841667	0	0.841667	0.841667	5.05	0	0	0	0	0	0	1.68333
Q00975	Voltage-dependent N-type calcium channel subunit alpha-1B	CACNA1B	0.0768346	FALSE	6.66667	0	NA	NA	2	2	NA	NA	NA	NA	NA	NA	NA	NA	2	NA	2	2	0	0	0	0	0	0	0	0	0	1.68333	0	0	0	0	0.841667	0	0	0	0	0	0	0	0	0	0	0	0
Q01064	Calcium/calmodulin-dependent 3',5'-cyclic nucleotide phosphodiesterase 1B	PDE1B	0.0677844	FALSE	6.66667	0	NA	NA	NA	NA	NA	1.1547	2	NA	2	NA	NA	NA	NA	NA	NA	1.71823	0	0	0	0	0	0	0	0	0	0	0	0	0	0	0	0	0	0	0	0	0	0	0.841667	0.841667	0	0	0.841667
Q01082	Spectrin beta chain, non-erythrocytic 1	SPTBN1	0.180061	FALSE	15	0	NA	NA	2	NA	NA	NA	2	1.1547	2	1.1547	NA	2	2	NA	NA	1.75849	0	0	0	0	0	0	0	0	0	0	0	1.68333	0	0	0	0	0	0	0	0	0	0	0	0	0	0	0.841667
Q01484	Ankyrin-2	ANK2	0.115252	FALSE	10	0	2	NA	NA	2	NA	2	NA	NA	NA	NA	2	NA	1.1547	NA	NA	1.83094	1.68333	0	0	0	0	0	0	0	0	0	0	0	0	0	1.68333	0	0	0	0	0	0	0.841667	0	0	0	0	0
Q01518	Adenylyl cyclase-associated protein 1	CAP1	1.92595	FALSE	81.6667	8	0.700238	1.24909	0.177867	0.414729	0.413309	1.1547	0.311615	0.497033	1.18476	0.207976	0.689676	0.679189	1.28771	0.153567	0.211119	0.622172	3.36667	2.525	1.68333	0	5.05	0	1.68333	0	2.525	1.68333	3.36667	3.36667	8.41667	1.68333	1.68333	5.05	5.05	2.525	0.841667	5.05	3.36667	3.36667	0	0	6.73333	1.68333	2.525
Q01538	Myelin transcription factor 1	MYT1	0.0677844	FALSE	6.66667	0	NA	NA	NA	NA	NA	NA	1.2171	2	NA	NA	NA	NA	NA	2	NA	1.73903	0	0	0	0	0	0	0	0	0	0	0	0	0	0	0	0	0	0	0	0	0	0	0	0	0.841667	0	0
Q01546	Keratin, type II cytoskeletal 2 oral	KRT76	0.307791	FALSE	6.66667	1	NA	NA	NA	0.0837268	NA	NA	NA	NA	NA	NA	NA	NA	NA	NA	NA	0.0837268	0	0	0	0	0	0	0	0	0	0	0	0	17.675	29.4583	30.3	19.3583	0	0	0	0	0	0	0	0	0	0	0
Q01650	Large neutral amino acids transporter small subunit 1	SLC7A5	0.187157	FALSE	10	0	NA	2	NA	2	NA	NA	NA	NA	NA	NA	2	NA	NA	0.851596	NA	1.7129	0	0	0	0	0	0	8.41667	0	0	0	0	0	0	0	2.525	0	0	0	0	0	0	0	0	0	0	0	0
Q01973	Inactive tyrosine-protein kinase transmembrane receptor ROR1	ROR1	0.0814004	FALSE	6.66667	0	NA	NA	NA	NA	NA	2	NA	NA	2	NA	NA	2	2	NA	NA	2	0	0	0	0	0	0	0	0	0	0	0	0	0	0	0	0	0	0	0	0	1.68333	0	0	0	0	0	0
Q02078	Myocyte-specific enhancer factor 2A	MEF2A	0.0915181	FALSE	8.33333	0	NA	NA	NA	NA	NA	NA	2	NA	1.2171	NA	2	2	NA	NA	NA	1.80427	0	0	0	0	0	0	0	0	0	0	0	0	0	0	0	0	0	0	0	0	0	0	0	0	0.841667	0	0
Q02127	Dihydroorotate dehydrogenase (quinone), mitochondrial	DHODH	0.100568	FALSE	8.33333	0	NA	NA	NA	2	NA	NA	NA	2	NA	NA	2	NA	2	NA	2	2	0	0	0	0	0	0	0	0	0	0	0	0	0	0	0	0.841667	0	0	0	0	0	0	0	0	0	0	0
Q02224	Centromere-associated protein E	CENPE	0.301381	FALSE	25	0	2	NA	1.2171	NA	NA	1.1547	1.19905	NA	NA	0.89957	2	2	2	2	2	1.64704	0	0.841667	0	0	0	0	0	0	0.841667	1.68333	0	0	0	0	0	0	0	0	0	0	0	0	0.841667	0.841667	0	0	1.68333
Q02241	Kinesin-like protein KIF23	KIF23	0.203353	FALSE	20	0	2	1.1547	2	NA	2	NA	NA	NA	2	2	NA	2	1.1547	2	2	1.83094	1.68333	0	0	0	0.841667	0.841667	0	0	0.841667	0	0	0	0	0	0	0	0.841667	0	0	0	0	0	0	0	0	0	0
Q02410	Amyloid-beta A4 precursor protein-binding family A member 1	APBA1	0.397293	FALSE	33.3333	1	2	2	2	0.26703	NA	2	2	1.2171	2	1.28629	NA	2	1.2171	1.1547	2	1.62632	0	0	0.841667	0	0.841667	0	0	0	0	0	0	1.68333	0.841667	1.68333	0.841667	0.841667	0	0	0	0	0	2.525	0	0	0	0	0
Q02413	Desmoglein-1	DSG1	0.154932	FALSE	11.6667	0	NA	0.720997	NA	2	1.37736	NA	NA	NA	NA	NA	NA	NA	NA	NA	2	1.52459	0	0	0	0	0.841667	1.68333	1.68333	0	0	0	0	0	0	0	0	0.841667	0	4.20833	0.841667	0	0	0	0	0	0	0	0
Q02539	Histone H1.1	H1-1	0.246288	FALSE	11.6667	1	NA	NA	NA	NA	NA	0.140202	NA	NA	NA	NA	NA	NA	NA	NA	0.676411	0.408307	0	0	0	0	0	0	0	0	0	0	0	0	0	0	0	0	0	0	0	0	1.68333	2.525	2.525	1.68333	0	0	0
Q02818	Nucleobindin-1	NUCB1	0.496385	FALSE	33.3333	2	NA	NA	2	2	1.2171	NA	2	0.666667	0.2525	0.666667	0.272021	2	NA	NA	NA	1.23055	0	0	0	0	0	0	0	0	0	0	0	5.05	0.841667	0	0	0	0.841667	0	0	1.68333	0	0	0	0	2.525	0	0
Q02930	Cyclic AMP-responsive element-binding protein 5	CREB5	0.109619	FALSE	8.33333	0	NA	NA	NA	NA	NA	NA	2	NA	2	NA	2	2	NA	NA	2	2	0	0	0	0	0	0	0	0	0	0	0	0	0	0	0	0	0	0	0	0	0	0	0	0	0	0	0.841667
Q02952	A-kinase anchor protein 12	AKAP12	0.0858848	FALSE	6.66667	0	NA	2	NA	NA	NA	NA	NA	NA	NA	2	1.1547	NA	NA	NA	NA	1.71823	0	0	0	0	0	0.841667	0	0	0	0	0	0	0	0	0	0	0	0	0	0	0	0	0	0	0	0	0
Q03001	Dystonin	DST	0.505819	FALSE	38.3333	0	1.16713	0.740085	NA	NA	NA	1.19905	2	NA	0.780659	2	0.763707	1.33816	0.763707	2	1.2171	1.26996	0	0	0.841667	1.12222	0.841667	0.841667	0	1.68333	0	0	0	0	0	0	0	0	0	0	0	0	3.36667	1.68333	0	0	0.841667	0	0
Q03164	Histone-lysine N-methyltransferase 2A	KMT2A	0.115252	FALSE	10	0	NA	2	NA	NA	NA	2	NA	NA	NA	1.2171	NA	NA	NA	2	2	1.84342	0	0	0	0	0	0	0	1.68333	0	0	0	0	0	0	0	0	0	0	0	0	0	0.841667	0	0	0	0	0
Q03252	Lamin-B2	LMNB2	0.0915181	FALSE	8.33333	0	2	NA	NA	NA	NA	1.2171	NA	NA	NA	NA	NA	2	NA	2	NA	1.80427	0	0.841667	0	0	0	0	0	0	0	0	0	0	0	0	0	0	0	0	0	0	1.68333	0	0.841667	0	0	0	0
Q03591	Complement factor H-related protein 1	CFHR1	0.0794928	FALSE	6.66667	0	NA	NA	NA	NA	NA	1.1547	1.33816	NA	NA	NA	NA	NA	NA	NA	NA	1.24643	0	0	0	0	0	0	0	0	0	0	0	0	0	0	0	0	0	0	0	0	0	0.841667	0	0.841667	0	0	0.841667
Q03701	CCAAT/enhancer-binding protein zeta	CEBPZ	0.129935	FALSE	11.6667	0	1.1547	NA	NA	NA	2	2	NA	NA	2	NA	NA	NA	2	NA	2	1.85912	0	0.841667	0.841667	0	0	0	0	0	0	0	0	0	0	0	0	0	1.68333	0	0	0	0	0	0.841667	0	0	0	0
Q04609	Glutamate carboxypeptidase 2	FOLH1	0.114951	FALSE	6.66667	1	NA	NA	NA	NA	NA	NA	NA	NA	NA	NA	NA	NA	0.360565	NA	NA	0.360565	0	0	0	0	0	0	0	0	0	0	0	0	0	0	0	0	0	0	0	0	0	0	0	0	0	0	0
Q04771	Activin receptor type-1	ACVR1	0.203019	FALSE	15	0	1.16713	NA	NA	2	NA	NA	2	NA	0.843457	2	NA	NA	NA	2	NA	1.66843	0	0	0.841667	1.12222	0	0	0	0	0	0	0	0	0	0.841667	0	0	0	0	0	0	0	0	0	0	1.68333	0	0
Q04912	Macrophage-stimulating protein receptor	MST1R	0.106202	FALSE	10	0	NA	NA	NA	2	NA	2	NA	NA	2	0.740085	NA	NA	NA	NA	NA	1.68502	0	0	0	0	0	0	0	0	0	0	0	0	0.841667	0	0	0	0	0	0	0	0	0.841667	0	0	0	0	0
Q04917	14-3-3 protein eta	YWHAH	0.852582	FALSE	20	3	NA	NA	NA	NA	0.0668284	NA	NA	0.185865	NA	0.124317	NA	NA	NA	NA	NA	0.12567	0	0	0	0	0	0	0	0	0	0	0	0	0	0	0	0	17.675	11.7833	11.7833	13.4667	0	0	0	0	0	0	0
Q05397	Focal adhesion kinase 1	PTK2	0.36563	FALSE	25	0	NA	1.40799	2	NA	1.1547	1.28629	NA	NA	NA	NA	1.1661	NA	2	0.763707	1.1547	1.36669	0	0	0	0	0.841667	0	0	5.05	1.68333	0	0	0	0	0	0	0	0	1.68333	0	1.68333	0	0.841667	0	2.525	0	0	0
Q05940	Synaptic vesicular amine transporter	SLC18A2	0.124302	FALSE	10	0	NA	NA	NA	NA	NA	NA	1.1547	2	2	2	NA	2	NA	NA	NA	1.83094	0	0	0	0	0	0	0	0	0	0	0	0	0	0	0	0	0	0	0	0	0	0	0	0	0	1.68333	0
Q05BV3	Echinoderm microtubule-associated protein-like 5	EML5	0.251262	FALSE	20	0	2	NA	1.1547	NA	2	1.1547	NA	2	NA	NA	0.740085	NA	1.33816	NA	NA	1.48395	0	0	1.68333	0	0	0	0	0	1.68333	0	1.68333	0	0	0	0	0	1.68333	0	0	0	0	0	0.841667	0.841667	0	0	0
Q06033	Inter-alpha-trypsin inhibitor heavy chain H3	ITIH3	0.0858848	FALSE	6.66667	0	NA	NA	NA	NA	NA	NA	2	NA	1.1547	NA	NA	2	NA	NA	NA	1.71823	0	0	0	0	0	0	0	0	0	0	0	0	0	0	0	0	0	0	0	0	0	0	0	0	0	0.841667	0
Q06124	Tyrosine-protein phosphatase non-receptor type 11	PTPN11	0.0768346	FALSE	6.66667	0	NA	NA	NA	2	2	NA	NA	2	NA	2	NA	NA	NA	NA	NA	2	0	0	0	0	0	0	0	0	0	0	0	0	0.841667	0	0	0	0	0	0.841667	0	0	0	0	0	0	0	0
Q06210	Glutamine--fructose-6-phosphate aminotransferase [isomerizing] 1	GFPT1	0.262529	FALSE	23.3333	0	NA	2	0.666667	2	NA	2	NA	2	NA	1.1547	NA	1.1547	NA	0.666667	NA	1.45534	0	0	0	0	0	0	1.68333	0	1.68333	1.68333	1.68333	0	3.36667	0	0	0	0	0	0	0	0	0	0	0.841667	0	0	0
Q06278	Aldehyde oxidase	AOX1	0.312972	FALSE	28.3333	0	2	1.2171	0.720997	1.2171	1.2171	0.740085	NA	2	NA	NA	2	NA	2	NA	2	1.51124	0	0.841667	0	0	0.841667	0	0	1.68333	0.841667	0	1.68333	1.68333	1.68333	0	0	0.841667	0.841667	0	1.68333	0	1.68333	0	0.841667	0.841667	0	0	0
Q06323	Proteasome activator complex subunit 1	PSME1	1.57607	FALSE	68.3333	5	0.689604	2	0.389115	0.635278	0.498811	0.89957	0.267083	0.919884	1.23431	0.277738	0.743214	0.745741	2	NA	1.1547	0.889646	3.36667	5.89167	3.36667	0	3.36667	0	0	0	10.1	3.36667	10.1	1.68333	10.1	0.841667	1.68333	1.68333	5.89167	1.68333	0.841667	1.68333	3.36667	0.841667	0.841667	0	12.625	4.20833	5.05
Q06609	DNA repair protein RAD51 homolog 1	RAD51	0.106202	FALSE	10	0	NA	2	NA	NA	2	2	NA	NA	NA	NA	NA	NA	2	2	2	2	0	0	0	0	0	0	0	1.68333	0	0	0	0	0	0	0	0	0	0	0	1.68333	0	0	0	0.841667	0	0	0
Q06732	Zinc finger protein 33B	ZNF33B	0.281556	FALSE	21.6667	1	NA	NA	NA	NA	NA	NA	0.740085	0.344065	1.1547	2	1.2171	NA	NA	2	NA	1.24266	0	0	0	0	0	0	0	0	0	0	0	0	0	0	0	0	0	0	0	0	0	0	0	0	0.841667	1.68333	0.841667
Q06787	Synaptic functional regulator FMR1	FMR1	0.307022	FALSE	25	1	NA	NA	0.368683	2	1.2171	0.740085	NA	NA	NA	2	2	2	1.1547	NA	NA	1.43507	0	0	0	0	0	0	0	0	0.841667	1.68333	3.36667	3.36667	0	1.68333	0	0	0	0	0.841667	1.68333	1.68333	0.841667	0	0.841667	0	0	0
Q06828	Fibromodulin	FMOD	0.0587341	FALSE	6.66667	0	NA	NA	NA	NA	NA	NA	NA	2	NA	NA	2	NA	1.1547	NA	NA	1.71823	0	0	0	0	0	0	0	0	0	0	0	0	0	0	0	0	0	0	0	0	0	0	0	0	0	0	0
Q06945	Transcription factor SOX-4	SOX4	0.227507	FALSE	16.6667	1	2	NA	NA	2	NA	NA	0.495901	2	NA	1.2171	NA	2	NA	NA	NA	1.61883	0	0.841667	0	0	0	0	0	0	0	0	0	0	0	0	0	0.841667	0	0	0	0	0	0	0	0	0.841667	1.68333	2.525
Q07092	Collagen alpha-1(XVI) chain	COL16A1	0.0824679	FALSE	8.33333	0	NA	NA	NA	1.1547	NA	2	NA	NA	NA	NA	1.2171	NA	NA	NA	NA	1.45727	0	0	0	0	0	0	0	0	0	0	0	0	0	0	0.841667	0.841667	0	0	0	0	0	0.841667	0	0	0	0	0
Q07157	Tight junction protein ZO-1	TJP1	0.0768346	FALSE	6.66667	0	NA	2	2	NA	NA	NA	2	NA	NA	NA	NA	NA	NA	2	NA	2	0	0	0	0	0.841667	0	0	0	0	0	1.68333	0	0	0	0	0	0	0	0	0	0	0	0	0	0	0	0
Q07617	Sperm-associated antigen 1	SPAG1	0.0824679	FALSE	8.33333	0	2	NA	NA	NA	NA	NA	NA	NA	NA	2	2	NA	2	NA	2	2	0	0	0.841667	0	0	0	0	0	0	0	0	0	0	0	0	0	0	0	0	0	0	0	0	0	0	0	0
Q07890	Son of sevenless homolog 2	SOS2	0.100561	FALSE	10	0	2	NA	NA	NA	2	NA	NA	2	1.2171	NA	NA	2	NA	NA	NA	1.84342	0	0	0.841667	0	0	0	0	0	0	0	0	0	0	0	0	0	0	0.841667	0	0	0	0	0	0	0	0	0
Q07912	Activated CDC42 kinase 1	TNK2	0.281556	FALSE	21.6667	0	NA	NA	1.19905	1.2171	1.1547	NA	NA	NA	NA	NA	2	2	2	0.829372	2	1.55003	0	0	0	0	0	0	0	0	0	1.68333	3.36667	0	0	0	1.68333	0.841667	1.68333	1.68333	0	0	0	0	0	0	0	0	0
Q07954	Prolow-density lipoprotein receptor-related protein 1	LRP1	0.159303	FALSE	15	0	2	NA	2	2	NA	1.1547	NA	NA	NA	NA	NA	NA	0.740085	2	NA	1.64913	1.68333	0	0	0	0	0	0	0	0.841667	0	0	0	0	1.68333	0	0	0	0	0	0	0	0.841667	0	0.841667	0	0	0
Q08257	Quinone oxidoreductase	CRYZ	0.11791	FALSE	10	0	2	NA	2	1.1547	NA	NA	NA	2	NA	2	NA	NA	NA	NA	NA	1.83094	0	0.841667	0	0	0	0	0	0	3.36667	0	0	0	0.841667	0	0	0.841667	0	0	0	0	0	0	0	0	0	0	0
Q08378	Golgin subfamily A member 3	GOLGA3	0.0915181	FALSE	8.33333	0	NA	NA	NA	1.1547	NA	NA	NA	2	NA	NA	NA	NA	2	NA	2	1.78868	0	0	0	0	0	0	0	0	0	0	0	0	0.841667	0	0	0.841667	0	0	0	0	0	0	0	0	0	0	0
Q08426	Peroxisomal bifunctional enzyme	EHHADH	1.0826	FALSE	66.6667	6	0.239956	0.810088	NA	NA	1.33816	1.2171	0.341507	0.429755	0.235245	0.277495	0.850903	0.581014	0.720997	1.1547	2	0.784379	1.68333	0.841667	0.841667	1.12222	0	0.841667	3.36667	1.68333	0	0	0	0	0	0	0	0	0.841667	0	0	3.36667	0	1.68333	0.841667	0	1.68333	1.68333	1.68333
Q08495	Dematin	DMTN	0.617368	FALSE	41.6667	1	NA	2	NA	0.295746	2	NA	0.763707	0.933353	NA	0.706321	0.740085	1.22592	2	2	0.720997	1.21692	0	0	0	0	0.841667	0	0	0	0	0	0	0	2.525	0.841667	2.525	2.525	0	0	0	1.68333	0	0	0	0	0	2.525	0.841667
Q08752	Peptidyl-prolyl cis-trans isomerase D	PPID	0.250368	FALSE	13.3333	0	2	1.15713	NA	1.2171	2	NA	NA	NA	NA	NA	NA	NA	NA	2	2	1.72904	0	0.841667	0	0	0	0	8.41667	6.73333	0	0	0	0	0	0	0.841667	1.68333	0	0	6.73333	0	0	0	0	0	0	0	0
Q08945	FACT complex subunit SSRP1	SSRP1	0.129935	FALSE	11.6667	0	NA	2	NA	NA	1.1547	2	NA	2	NA	2	NA	NA	NA	2	NA	1.85912	0	0	0	0	0	0	0	1.68333	0	0	0	0	0	0	0	0	0.841667	0	0.841667	0	0	0	0.841667	0	0	0	0
Q08999	Retinoblastoma-like protein 2	RBL2	0.144619	FALSE	13.3333	0	NA	2	2	2	NA	NA	NA	2	NA	NA	NA	NA	NA	2	0.720997	1.78683	0	0	0	0	0	0.841667	0	0	0	0	1.68333	0	0	0	0	0.841667	0	0	0	0	0	0	0	0	0	0	0
Q08AE8	Protein spire homolog 1	SPIRE1	0.129935	FALSE	11.6667	0	NA	NA	2	NA	1.2171	NA	NA	NA	NA	NA	NA	NA	1.1547	2	2	1.67436	0	0	0	0	0	0	0	0	0	0	0	1.68333	0	0	0	0	0.841667	0	0	1.68333	0	0	0	0	0	0	0
Q08AG7	Mitotic-spindle organizing protein 1	MZT1	0.0734177	FALSE	8.33333	0	NA	NA	NA	1.1547	NA	NA	NA	2	NA	2	NA	NA	2	NA	NA	1.78868	0	0	0	0	0	0	0	0	0	0	0	0	0.841667	0	0	0.841667	0	0	0	0	0	0	0	0	0	0	0
Q09328	Alpha-1,6-mannosylglycoprotein 6-beta-N-acetylglucosaminyltransferase A	MGAT5	0.129928	FALSE	13.3333	0	2	NA	NA	NA	1.2171	NA	NA	NA	NA	NA	NA	1.16713	0.666667	NA	NA	1.26272	0	0	0.841667	0	0	0	0	0	0	0	0	0	0	0	0	0	0.841667	0	0	1.68333	0	0	0	0	0	0	0
Q09428	ATP-binding cassette sub-family C member 8	ABCC8	0.0587341	FALSE	6.66667	0	NA	2	NA	NA	NA	2	2	NA	NA	NA	NA	NA	NA	2	NA	2	0	0	0	0	0.841667	0	0	0	0	0	0	0	0	0	0	0	0	0	0	0	0	0	0.841667	0	0	0.841667	0
Q09470	Potassium voltage-gated channel subfamily A member 1	KCNA1	0.0971514	FALSE	10	0	1.1547	NA	NA	NA	NA	NA	2	NA	NA	2	NA	NA	2	2	NA	1.83094	0	0.841667	0.841667	0	0	0	0	0	0	0	0	0	0	0	0	0	0	0	0	0	0	0	0	0	0	0	0
Q09666	Neuroblast differentiation-associated protein AHNAK	AHNAK	0.603949	FALSE	41.6667	1	2	2	1.1547	0.763707	0.740085	2	0.63643	0.851213	NA	1.1716	1.1716	0.790615	NA	NA	NA	1.20727	0	0	0	2.24444	0	0	1.68333	0	0	0	1.68333	1.68333	1.68333	0	2.525	0.841667	0	0.841667	0.841667	1.68333	0	0.841667	0	0	0.841667	8.41667	0.841667
Q0D2K2	Kelch-like protein 30	KLHL30	0.0768346	FALSE	6.66667	0	NA	1.1547	NA	2	NA	NA	NA	2	NA	NA	NA	NA	NA	NA	NA	1.71823	0	0	0	0	0	1.68333	0	1.68333	0	0	0	0	0	0	0.841667	0	0	0	0	0	0	0	0	0	0	0	0
Q0P641	Uncharacterized protein C2orf80	C2orf80	0.0587341	FALSE	6.66667	0	NA	2	NA	2	NA	NA	NA	NA	NA	NA	1.1547	NA	NA	NA	NA	1.71823	0	0	0	0	0.841667	0	0	0	0	0	0	0	0	0	0	0.841667	0	0	0	0	0	0	0	0	0	0	0
Q0P6H9	Transmembrane protein 62	TMEM62	0.0711938	FALSE	6.66667	0	2	NA	NA	NA	NA	NA	NA	NA	NA	2	NA	1.1547	NA	NA	NA	1.71823	0	0	0	1.12222	0	0	0	0	0	0	0	0	0	0	0	0	0	0	0	0	0	0	0	0	0	0	0
Q0VAK6	Leiomodin-3	LMOD3	0.115252	FALSE	10	0	2	2	2	2	2	NA	2	NA	NA	NA	NA	NA	NA	NA	NA	2	0	1.68333	0	0	0	0	1.68333	0	0	1.68333	0	0	0	0	0	0.841667	0	0.841667	0	0	0	0	0	0	0	0.841667	0
Q0VDD8	Dynein axonemal heavy chain 14	DNAH14	0.241895	FALSE	18.3333	0	NA	2	0.808519	NA	2	2	NA	2	NA	NA	2	NA	NA	0.666667	NA	1.63931	0	0	0	0	0	0	3.36667	0	0.841667	3.36667	0	3.36667	0	0	0	0	0	0	0	1.68333	1.68333	0	0	0	0	0	0
Q0VF96	Cingulin-like protein 1	CGNL1	0.133345	FALSE	11.6667	0	NA	NA	2	NA	NA	2	NA	NA	2	NA	NA	1.16713	2	NA	2	1.86119	0	0	0	0	0	0	0	0	0	0	0	1.68333	0	0	0	0	0	0	0	0	1.68333	0	0	0	0	0	0
Q0VG06	Fanconi anemia core complex-associated protein 100	FAAP100	0.0768346	FALSE	6.66667	0	NA	2	NA	2	NA	NA	2	NA	NA	NA	NA	NA	NA	NA	2	2	0	0	0	0	0	0	0	1.68333	0	0	0	0	0	0.841667	0	0	0	0	0	0	0	0	0	0	0	0	0.841667
Q11201	CMP-N-acetylneuraminate-beta-galactosamide-alpha-2,3-sialyltransferase 1	ST3GAL1	0.11791	FALSE	10	0	2	2	NA	NA	NA	NA	NA	2	2	NA	NA	NA	NA	NA	1.1547	1.83094	0	0.841667	0	0	0	0	1.68333	0	0	0	0	0	0	0	0	0	0	0	0	0	0	0	0	0	0	0	0
Q12768	WASH complex subunit 5	WASHC5	0.173986	FALSE	16.6667	0	2	2	NA	0.740085	NA	1.2171	NA	NA	NA	2	NA	2	NA	NA	2	1.70817	0	0.841667	0	0	0	0.841667	0	0	0	0	0	0	0.841667	0.841667	1.68333	0	0	0	0	0	1.68333	0	0.841667	0	0	0	0
Q12770	Sterol regulatory element-binding protein cleavage-activating protein	SCAP	0.0971514	FALSE	10	0	NA	NA	NA	NA	NA	NA	2	1.1547	NA	1.1547	NA	NA	NA	2	NA	1.57735	0	0	0	0	0	0	0	0	0	0	0	0	0	0	0	0	0	0	0	0	0	0	0	0	0	0	0
Q12778	Forkhead box protein O1	FOXO1	0.0858848	FALSE	6.66667	0	NA	2	NA	NA	NA	2	2	NA	NA	NA	NA	NA	NA	NA	2	2	0	0	0	0	0	1.68333	0	0	0	0	0	0	0	0	0	0	0	0	0	0	1.68333	0	0	0	0	0.841667	0
Q12791	Calcium-activated potassium channel subunit alpha-1	KCNMA1	0.129935	FALSE	11.6667	0	NA	NA	2	NA	NA	NA	2	2	NA	2	0.740085	NA	NA	NA	NA	1.74802	0	0	0	0	0	0	0	0	0.841667	0	0	0	0	0	0	0	0	0	0	0	0	0	0	0	0	0.841667	0
Q12792	Twinfilin-1	TWF1	0.126519	FALSE	13.3333	0	NA	2	NA	1.1547	NA	NA	1.2171	2	NA	2	2	NA	NA	NA	NA	1.72863	0	0	0	0	0.841667	0	0	0	0	0	0	0	0.841667	0	0	0.841667	0	0	0	0	0	0	0	0	0.841667	0	0
Q12802	A-kinase anchor protein 13	AKAP13	0.355186	FALSE	28.3333	0	NA	1.2171	2	2	2	2	NA	2	0.720997	1.2171	1.2171	1.16356	2	NA	NA	1.59417	0	0	0	0	0	0.841667	0	1.68333	0	0	5.05	0	0.841667	0	0	0	0	0	0	1.68333	0	0	0	0.841667	0	0	0
Q12809	Potassium voltage-gated channel subfamily H member 2	KCNH2	0.0915181	FALSE	8.33333	0	NA	NA	NA	NA	2	NA	NA	1.2171	NA	NA	NA	2	NA	NA	2	1.80427	0	0	0	0	0	0	0	0	0	0	0	0	0	0	0	0	0	0.841667	0	0	0	0	0	0	0	0	0
Q12830	Nucleosome-remodeling factor subunit BPTF	BPTF	0.0743443	FALSE	6.66667	0	NA	NA	NA	NA	2	2	NA	NA	NA	NA	2	2	NA	NA	NA	2	0	0	0	0	0	0	0	0	0	0	0	0	0	0	0	0	0.841667	0	0	0	0	0	0.841667	0	0	0	0
Q12836	Zona pellucida sperm-binding protein 4	ZP4	0.189111	FALSE	15	0	NA	2	2	NA	1.2171	0.720997	NA	NA	NA	NA	2	NA	2	NA	NA	1.65635	0	0	0	0	0	0	0	1.68333	0	3.36667	0	0	0	0	0	0	0	0	0.841667	1.68333	1.68333	0	0.841667	1.68333	0	0	0
Q12849	G-rich sequence factor 1	GRSF1	1.65263	FALSE	50	3	0.90821	1.00119	1.1547	1.16123	0.284927	0.381994	NA	NA	NA	NA	2	1.27019	0.693158	0.13376	1.17929	0.924423	16.8333	0	6.73333	1.12222	0.841667	0	63.9667	53.8667	0	1.68333	1.68333	0	0	0	15.15	24.4083	8.41667	5.05	31.9833	11.7833	1.68333	16.8333	8.41667	7.575	0	0	0
Q12882	Dihydropyrimidine dehydrogenase [NADP(+)]	DPYD	0.0941763	FALSE	8.33333	0	NA	1.33816	NA	NA	NA	NA	NA	2	NA	NA	NA	NA	NA	2	2	1.83454	0	0	0	0	0.841667	0	0	3.36667	0	0	0	0	0	0	0	0	0	0	0	0	0	0	0	0	0	0	0
Q12888	TP53-binding protein 1	TP53BP1	0.106202	FALSE	10	0	NA	NA	NA	NA	2	NA	NA	1.2171	2	NA	2	2	NA	NA	NA	1.84342	0	0	0	0	0	0	0	0	0	0	0	0	0	0	0	0	0.841667	0	0	0	0	0	0	0	0	0	0
Q12904	Aminoacyl tRNA synthase complex-interacting multifunctional protein 1	AIMP1	0.141644	FALSE	11.6667	0	NA	NA	NA	2	1.2171	2	NA	NA	2	NA	2	2	NA	NA	NA	1.86952	0	0	0	0	0	0	0	0	0	0	0	0	0	0	1.68333	0	0	0	0.841667	1.68333	0	0	0.841667	0	0	0	0
Q12913	Receptor-type tyrosine-protein phosphatase eta	PTPRJ	0.0677844	FALSE	6.66667	0	2	2	NA	NA	NA	NA	NA	NA	NA	NA	NA	NA	NA	2	2	2	0	0.841667	0	0	0.841667	0	0	0	0	0	0	0	0	0	0	0	0	0	0	0	0	0	0	0	0	0	0
Q12923	Tyrosine-protein phosphatase non-receptor type 13	PTPN13	0.193976	FALSE	13.3333	0	2	NA	1.1547	NA	2	1.19905	NA	1.1547	NA	NA	NA	NA	NA	NA	NA	1.50169	0	0	0.841667	0	0	0	0	0	0	1.68333	1.68333	0	0	0	0	0	0	0	0	5.05	3.36667	0	0	1.68333	0	0	0
Q12955	Ankyrin-3	ANK3	0.21582	FALSE	18.3333	0	NA	NA	0.720997	NA	1.1547	NA	NA	NA	NA	2	1.1547	2	2	NA	2	1.57577	0	0	0	0	0	0	0	0	0.841667	1.68333	0	1.68333	0	0	0	0	1.68333	0	0	1.68333	0	0	0	0	0	0	0
Q12959	Disks large homolog 1	DLG1	0.103227	FALSE	8.33333	0	NA	NA	NA	NA	NA	NA	1.2171	2	2	NA	2	NA	NA	NA	NA	1.80427	0	0	0	0	0	0	0	0	0	0	0	0	0	0	0	0	0	0	0	0	0	0	0	0	0.841667	0	0
Q12968	Nuclear factor of activated T-cells, cytoplasmic 3	NFATC3	0.349599	FALSE	28.3333	0	0.853512	NA	2	2	1.1547	NA	NA	2	0.720997	2	2	1.17551	1.1547	NA	NA	1.50594	3.36667	0	0.841667	1.12222	0	0	0	0	0	1.68333	0	0	0	0	0	0.841667	0	1.68333	0	1.68333	0	0	0	0	0	0	0
Q13002	Glutamate receptor ionotropic, kainate 2	GRIK2	0.138986	FALSE	11.6667	0	2	NA	2	2	2	NA	NA	NA	2	NA	NA	NA	NA	2	2	2	0	0.841667	0	0	0	0	0	0	1.68333	0	0	0	0.841667	0	0	0	0	0	0.841667	0	0	0	0	0	0	0	0
Q13017	Rho GTPase-activating protein 5	ARHGAP5	0.205206	FALSE	16.6667	0	NA	2	2	2	NA	NA	NA	NA	2	2	2	2	0.682616	NA	NA	1.83533	0	0	0	0	0.841667	0	0	0	0.841667	0	0	0	0	0.841667	0	0	0	0	0	0	0	0	0	0	0	0	0
Q13023	A-kinase anchor protein 6	AKAP6	0.18867	FALSE	18.3333	0	1.1547	2	NA	1.1547	NA	NA	2	NA	2	1.2171	2	2	NA	NA	NA	1.69081	0	0.841667	0.841667	0	0.841667	0	0	0	0	0	0	0	0.841667	0.841667	0	0	0	0	0	0	0	0	0	0	0	0	0.841667
Q13085	Acetyl-CoA carboxylase 1	ACACA	0.105134	FALSE	8.33333	0	2	2	2	NA	NA	NA	2	2	NA	NA	NA	NA	NA	NA	NA	2	0	0	0	2.24444	0	0	1.68333	0	0	0	1.68333	0	0	0	0	0	0	0	0	0	0	0	0	0	0	0	0.841667
Q13099	Intraflagellar transport protein 88 homolog	IFT88	0.0711938	FALSE	6.66667	0	NA	NA	NA	2	NA	NA	NA	NA	NA	NA	2	2	NA	NA	2	2	0	0	0	0	0	0	0	0	0	0	0	0	0.841667	0	0	0	0	0	0	0	0	0	0	0	0	0	0
Q13136	Liprin-alpha-1	PPFIA1	0.0824679	FALSE	8.33333	0	NA	NA	2	NA	NA	NA	2	2	NA	NA	2	2	NA	NA	NA	2	0	0	0	0	0	0	0	0	0.841667	0	0	0	0	0	0	0	0	0	0	0	0	0	0	0	0.841667	0	0
Q13162	Peroxiredoxin-4	PRDX4	1.15542	FALSE	38.3333	5	0.483263	NA	0.272898	NA	0.273875	0.100623	NA	NA	0.855951	NA	0.113981	NA	NA	NA	NA	0.350099	21.8833	6.73333	7.575	1.12222	0	0	0	0	11.7833	5.05	13.4667	3.36667	0	0	0	0	13.4667	8.41667	4.20833	3.36667	10.1	10.1	9.25833	5.89167	0	0	0
Q13200	26S proteasome non-ATPase regulatory subunit 2	PSMD2	1.21707	FALSE	63.3333	4	0.76133	NA	2	1.1547	0.212894	1.1547	2	0.52801	2	0.370322	0.668963	0.226031	0.861197	0.740085	0.843457	0.965835	3.36667	0	3.36667	1.12222	0	0	0	0	0	0	1.68333	0	0.841667	0.841667	0	0	3.36667	4.20833	2.525	1.68333	0	1.68333	1.68333	0	1.68333	0	0
Q13201	Multimerin-1	MMRN1	0.118837	FALSE	8.33333	0	NA	NA	NA	NA	0.798229	NA	NA	NA	NA	NA	NA	NA	1.2171	NA	NA	1.00766	0	0	0	0	0	0	0	0	0	0	0	0	0	0	0	0	0	2.525	0.841667	3.36667	0	0	0	0	0	0	0
Q13203	Myosin-binding protein H	MYBPH	0.308911	FALSE	21.6667	1	NA	NA	1.2171	2	NA	NA	0.89957	NA	0.380489	NA	1.1547	2	NA	NA	NA	1.27531	0	0	0	0	0	0	0	0	0.841667	0	0	1.68333	0	0.841667	0	0	0	0	0	0	0	0	0	0	0	0.841667	0.841667
Q13206	Probable ATP-dependent RNA helicase DDX10	DDX10	0.807439	FALSE	48.3333	3	NA	NA	2	NA	0.780659	0.810088	1.37736	2	0.666667	0.886497	0.63643	0.581014	0.177867	2	NA	1.08333	0	0	0	0	0	0	0	0	0	0	3.36667	0	0	0	0	0	0	1.68333	1.68333	5.05	3.36667	0.841667	0	1.68333	4.20833	0.841667	0
Q13216	DNA excision repair protein ERCC-8	ERCC8	0.11791	FALSE	10	0	NA	NA	NA	NA	2	NA	1.33816	2	NA	NA	NA	2	NA	2	NA	1.86763	0	0	0	0	0	0	0	0	0	0	0	0	0	0	0	0	0	0	0	1.68333	0	0	0	0	0	0.841667	0
Q13219	Pappalysin-1	PAPPA	0.129935	FALSE	11.6667	0	2	2	1.1547	NA	NA	2	NA	NA	NA	2	2	NA	NA	NA	NA	1.85912	0	0	0.841667	0	0	0	1.68333	0	1.68333	1.68333	0	0	0	0	0	0	0	0	0	0	0	0.841667	0	0	0	0	0
Q13303	Voltage-gated potassium channel subunit beta-2	KCNAB2	0.0858848	FALSE	6.66667	0	NA	2	NA	NA	NA	NA	2	NA	NA	2	NA	2	NA	NA	NA	2	0	0	0	0	0	0	0	1.68333	0	0	0	0	0	0	0	0	0	0	0	0	0	0	0	0	0	0	0
Q13304	Uracil nucleotide/cysteinyl leukotriene receptor	GPR17	0.533685	FALSE	33.3333	1	NA	NA	0.685382	2	1.1547	0.896397	0.530175	1.2171	1.20306	1.1547	NA	NA	NA	2	NA	1.20461	0	0	0	0	0	0	0	0	2.525	1.68333	0	1.68333	0	0	0	0.841667	1.68333	0	0	1.68333	6.73333	2.525	0	0.841667	8.41667	3.36667	0.841667
Q13315	Serine-protein kinase ATM	ATM	0.0971514	FALSE	10	0	NA	NA	NA	2	2	NA	1.1547	NA	NA	2	NA	NA	2	NA	NA	1.83094	0	0	0	0	0	0	0	0	0	0	0	0	0.841667	0	0	0	0	0	0.841667	0	0	0	0	0	0	0.841667	0.841667
Q13330	Metastasis-associated protein MTA1	MTA1	0.0768346	FALSE	6.66667	0	NA	NA	NA	NA	NA	NA	2	2	NA	NA	2	NA	NA	2	NA	2	0	0	0	0	0	0	0	0	0	0	0	0	0	0	0	0	0	0	0	0	0	0	0	0	0	0	0
Q13347	Eukaryotic translation initiation factor 3 subunit I	EIF3I	0.103978	FALSE	8.33333	0	NA	2	NA	2	NA	NA	NA	NA	NA	NA	NA	2	NA	1.1547	NA	1.78868	0	0	0	0	0	0	0	1.68333	0	0	0	0	0	0.841667	0	0	0	0	0	0	0	0	0	0	0	0	0
Q13395	Probable methyltransferase TARBP1	TARBP1	0.14008	FALSE	10	0	NA	NA	NA	2	NA	2	1.1547	NA	2	2	NA	NA	NA	NA	NA	1.83094	0	0	0	0	0	0	0	0	0	0	0	0	0	0	0	2.525	0	0	0	0	0	0	2.525	0	0.841667	0	0.841667
Q13398	Zinc finger protein 211	ZNF211	0.0621435	FALSE	6.66667	0	NA	NA	NA	NA	NA	NA	NA	1.1547	2	NA	NA	2	NA	NA	NA	1.71823	0	0	0	0	0	0	0	0	0	0	0	0	0	0	0	0	0	0	0	0	0	0	0	0	0	0	0
Q13402	Unconventional myosin-VIIa	MYO7A	0.248287	FALSE	18.3333	0	NA	NA	1.19905	2	1.1547	2	2	NA	NA	1.1547	NA	NA	NA	NA	1.19905	1.52964	0	0	0	0	0	0	0	0	0	0	1.68333	3.36667	0	1.68333	0	0	0	1.68333	0	1.68333	0	0	0	0.841667	0	0.841667	0
Q13409	Cytoplasmic dynein 1 intermediate chain 2	DYNC1I2	0.180054	FALSE	16.6667	0	2	2	NA	NA	2	2	2	1.1547	NA	2	NA	2	NA	2	NA	1.90608	0	0	3.36667	0	0.841667	0	0	0	0	0	0	0	0	0	0	0	0.841667	0	0	0	0	0	0.841667	0	0.841667	0	0
Q13415	Origin recognition complex subunit 1	ORC1	0.088543	FALSE	6.66667	0	NA	NA	0.810088	NA	NA	NA	NA	NA	NA	NA	NA	NA	NA	NA	2	1.40504	0	0	0	0	0	0	0	0	0.841667	1.68333	0	3.36667	0	0	0	0	0	0	0	0	0	0	0	0	0	0	0
Q13416	Origin recognition complex subunit 2	ORC2	0.0734177	FALSE	8.33333	0	NA	2	NA	NA	NA	NA	2	2	NA	NA	NA	2	2	NA	NA	2	0	0	0	0	0	0.841667	0	0	0	0	0	0	0	0	0	0	0	0	0	0	0	0	0	0	0	0	0.841667
Q13439	Golgin subfamily A member 4	GOLGA4	0.135569	FALSE	13.3333	0	2	NA	2	NA	NA	2	NA	2	NA	NA	1.1547	NA	1.1547	NA	NA	1.71823	1.68333	0	0	0	0	0	0	0	0.841667	0	0	0	0	0	0	0	0	0	0	0	1.68333	0	0	0	0	0	0
Q13459	Unconventional myosin-IXb	MYO9B	0.215496	FALSE	18.3333	0	2	2	2	NA	NA	NA	NA	2	2	NA	1.19905	1.16713	1.1547	NA	NA	1.69011	0	0.841667	0	0	0.841667	0	0	0	0	3.36667	0	0	0	0	0	0	0	0	0	0	0	0	0	0	0	0	0
Q13505	Metaxin-1	MTX1	0.0621435	FALSE	6.66667	0	2	NA	NA	NA	NA	2	2	NA	NA	NA	NA	NA	2	NA	NA	2	0	0	0	1.12222	0	0	0	0	0	0	0	0	0	0	0	0	0	0	0	0	0	0.841667	0	0	0.841667	0	0
Q13535	Serine/threonine-protein kinase ATR	ATR	0.117468	FALSE	13.3333	0	2	2	NA	2	NA	NA	NA	2	NA	NA	2	NA	NA	1.1547	2	1.87924	0	0	0.841667	0	0	0.841667	0	0	0	0	0	0	0.841667	0	0	0	0	0	0	0	0	0	0	0	0	0	0
Q13557	Calcium/calmodulin-dependent protein kinase type II subunit delta	CAMK2D	0.138986	FALSE	11.6667	0	NA	NA	2	NA	1.2171	NA	1.2171	NA	2	NA	NA	NA	2	NA	NA	1.68684	0	0	0	0	0	0	0	0	0	0	1.68333	0	0	0	0	0	0.841667	1.68333	0	0	0	0	0	0	0	0.841667	0
Q13561	Dynactin subunit 2	DCTN2	0.0858848	FALSE	6.66667	0	NA	NA	NA	NA	NA	2	NA	NA	2	2	NA	2	NA	NA	NA	2	0	0	0	0	0	0	0	0	0	0	0	0	0	0	0	0	0	0	0	0	0	0	1.68333	0	0	0	0
Q13596	Sorting nexin-1	SNX1	0.100568	FALSE	8.33333	0	NA	NA	2	NA	2	2	2	NA	NA	NA	NA	NA	NA	NA	2	2	0	0	0	0	0	0	0	0	0	1.68333	0	0	0	0	0	0	0.841667	0	0	0	0	0	1.68333	0	0	0.841667	0
Q13617	Cullin-2	CUL2	0.0587341	FALSE	6.66667	0	NA	NA	NA	NA	NA	NA	2	1.1547	NA	NA	2	NA	NA	NA	NA	1.71823	0	0	0	0	0	0	0	0	0	0	0	0	0	0	0	0	0	0	0	0	0	0	0	0	0	0.841667	0
Q13618	Cullin-3	CUL3	0.0677844	FALSE	6.66667	0	NA	NA	NA	NA	NA	NA	2	2	NA	2	2	NA	NA	NA	NA	2	0	0	0	0	0	0	0	0	0	0	0	0	0	0	0	0	0	0	0	0	0	0	0	0	0	0	0
Q13620	Cullin-4B	CUL4B	0.144619	FALSE	13.3333	0	2	NA	2	NA	2	2	NA	NA	NA	NA	NA	1.2171	2	NA	2	1.88816	0	0	0.841667	0	0	0	0	0	0	0	0	1.68333	0	0	0	0	0.841667	0	0	0	0	0.841667	0	0	0	0	0
Q13635	Protein patched homolog 1	PTCH1	0.088543	FALSE	6.66667	0	NA	2	NA	NA	NA	2	NA	2	NA	2	NA	NA	NA	NA	NA	2	0	0	0	0	0	0	0	1.68333	0	0	0	0	0	0	0	0	0	0	0	0	0	0	0.841667	0	0	0	0
Q13724	Mannosyl-oligosaccharide glucosidase	MOGS	0.100568	FALSE	8.33333	0	NA	2	NA	2	2	NA	NA	NA	NA	NA	NA	NA	2	NA	2	2	0	0	0	0	0	0	0	1.68333	0	0	0	0	0	0	0	0.841667	0	0	1.68333	0	0	0	0	0	0	0	0
Q13753	Laminin subunit gamma-2	LAMC2	0.0915181	FALSE	8.33333	0	NA	1.1547	NA	2	NA	NA	2	NA	NA	NA	NA	2	NA	NA	NA	1.78868	0	0	0	0	0	1.68333	1.68333	0	0	0	0	0	0.841667	0	0	0	0	0	0	0	0	0	0	0	0	0	0.841667
Q13796	Protein Shroom2	SHROOM2	0.0711938	FALSE	6.66667	0	2	NA	NA	NA	NA	NA	NA	NA	1.2171	NA	NA	2	NA	NA	NA	1.73903	0	0	0	1.12222	0	0	0	0	0	0	0	0	0	0	0	0	0	0	0	0	0	0	0	0	0	0	0
Q13813	Spectrin alpha chain, non-erythrocytic 1	SPTAN1	0.37764	FALSE	30	0	2	NA	NA	2	NA	NA	0.740085	0.763707	1.2171	0.810088	2	0.676281	2	NA	NA	1.35636	0	1.68333	0	0	0	0	0	0	0	0	0	0	0	0.841667	0	0	0	0	0	0	0	0	0	0	0	0.841667	0.841667
Q13835	Plakophilin-1	PKP1	0.153669	FALSE	13.3333	0	NA	2	1.2171	NA	NA	NA	NA	2	NA	1.2171	2	NA	NA	NA	2	1.73903	0	0	0	0	0	0.841667	0	0	0.841667	1.68333	0	0	0	0	0	0	0	0	0	0	0	0	0	0	0	0	0
Q13873	Bone morphogenetic protein receptor type-2	BMPR2	0.0858848	FALSE	6.66667	0	2	NA	NA	NA	NA	NA	1.2171	2	NA	NA	NA	NA	NA	NA	NA	1.73903	1.68333	0	0	0	0	0	0	0	0	0	0	0	0	0	0	0	0	0	0	0	0	0	0	0	0	0.841667	0
Q13885	Tubulin beta-2A chain	TUBB2A	0.234149	FALSE	6.66667	1	NA	NA	NA	NA	NA	NA	NA	NA	NA	0.212692	NA	NA	NA	NA	NA	0.212692	0	0	0	0	0	0	0	0	0	0	0	0	0	0	0	0	0	0	0	0	0	0	0	0	0	0	0
Q13895	Bystin	BYSL	0.0677844	FALSE	6.66667	0	NA	NA	2	NA	2	NA	NA	NA	NA	NA	NA	2	2	NA	NA	2	0	0	0	0	0	0	0	0	0.841667	0	0	0	0	0	0	0	0	0	0.841667	0	0	0	0	0	0	0	0
Q13905	Rap guanine nucleotide exchange factor 1	RAPGEF1	0.138978	FALSE	13.3333	0	2	NA	NA	NA	2	NA	NA	2	2	2	NA	NA	NA	2	1.2171	1.88816	0	0	0	1.12222	0	0	0	0	0	0	0	0	0	0	0	0	0	0.841667	0	0	0	0	0	0	0	0	0
Q13938	Calcyphosin	CAPS	0.0587341	FALSE	6.66667	0	NA	NA	NA	NA	2	NA	1.1547	NA	NA	2	NA	NA	NA	NA	NA	1.71823	0	0	0	0	0	0	0	0	0	0	0	0	0	0	0	0	0.841667	0	0	0	0	0	0	0	0.841667	0	0.841667
Q13972	Ras-specific guanine nucleotide-releasing factor 1	RASGRF1	0.0824679	FALSE	8.33333	0	2	2	NA	NA	2	NA	2	2	NA	NA	NA	NA	NA	NA	NA	2	0	0	0.841667	0	0	0	1.68333	0	0	0	0	0	0	0	0	0	0	0	0.841667	0	0	0	0	0	0	0.841667	0
Q13976	cGMP-dependent protein kinase 1	PRKG1	0.088543	FALSE	6.66667	0	NA	NA	2	NA	NA	NA	NA	2	NA	2	2	NA	NA	NA	NA	2	0	0	0	0	0	0	0	0	0	0	3.36667	0	0	0	0	0	0	0	0	0	0	0	0	0	0	0	0
Q14002	Carcinoembryonic antigen-related cell adhesion molecule 7	CEACAM7	0.283782	FALSE	18.3333	0	2	2	0.886497	0.825302	2	NA	2	NA	NA	2	NA	NA	NA	NA	NA	1.67311	1.68333	0	0	0	3.36667	0	0	0	0.841667	1.68333	5.05	0	4.20833	0.841667	3.36667	0	0.841667	0	0	0	0	0	0	0	0.841667	0	0
Q14005	Pro-interleukin-16	IL16	0.0677844	FALSE	6.66667	0	NA	NA	NA	NA	NA	NA	2	2	NA	NA	NA	NA	NA	2	2	2	0	0	0	0	0	0	0	0	0	0	0	0	0	0	0	0	0	0	0	0	0	0	0	0	0	0	0.841667
Q14008	Cytoskeleton-associated protein 5	CKAP5	0.100561	FALSE	10	0	2	NA	NA	2	2	2	2	NA	NA	2	NA	NA	NA	NA	NA	2	0	0	0	1.12222	0	0	0	0	0	0	0	0	0.841667	0	0	0	0	0.841667	0	0	1.68333	0	0	0	0	0.841667	0
Q14028	Cyclic nucleotide-gated cation channel beta-1	CNGB1	0.129928	FALSE	13.3333	0	2	NA	NA	1.1547	NA	NA	2	2	NA	2	NA	NA	2	2	NA	1.87924	0	0	0	1.12222	0	0	0	0	0	0	0	0	0	0.841667	0	0.841667	0	0	0	0	0	0	0	0	0	0	0
Q14031	Collagen alpha-6(IV) chain	COL4A6	0.210621	FALSE	15	0	1.16713	2	1.19905	NA	NA	NA	NA	2	1.1547	NA	NA	NA	NA	NA	2	1.58681	0	0	0.841667	1.12222	0	1.68333	0	0	0	1.68333	0	3.36667	0	0	0	0	0	0	0	0	0	0	0	0	0	0	0
Q14050	Collagen alpha-3(IX) chain	COL9A3	0.0924448	FALSE	6.66667	0	2	NA	NA	NA	NA	NA	NA	NA	NA	NA	NA	NA	NA	2	1.1716	1.72387	1.68333	0	0	0	0	0	0	0	0	0	0	0	0	0	0	0	0	0	0	0	0	0	0	0	0	0	0
Q14094	Cyclin-I	CCNI	0.322334	FALSE	20	1	NA	NA	NA	NA	NA	NA	2	2	1.40799	NA	0.379255	2	0.829372	NA	NA	1.4361	0	0	0	0	0	0	0	0	0	0	0	0	0	0	0	0	0	0	0	0	0	0	0	0	2.525	0	0
Q14103	Heterogeneous nuclear ribonucleoprotein D0	HNRNPD	0.120885	FALSE	11.6667	0	NA	NA	1.2171	1.1547	NA	NA	NA	2	NA	2	NA	2	NA	NA	NA	1.67436	0	0	0	0	0	0	0	0	0.841667	0	1.68333	0	0.841667	0	0.841667	0	0	0	0	0	0	0	0	0	0	0	0
Q14118	Dystroglycan	DAG1	0.257647	FALSE	21.6667	0	2	NA	NA	NA	2	2	2	NA	0.720997	2	1.2171	1.16713	NA	2	NA	1.67836	1.68333	0	0	0	0	0	0	0	0	0	0	0	0	0	0	0	0	0	0	1.68333	0	0.841667	0	0	0.841667	0	0
Q14123	Calcium/calmodulin-dependent 3',5'-cyclic nucleotide phosphodiesterase 1C	PDE1C	0.135569	FALSE	13.3333	0	NA	2	2	NA	NA	NA	2	0.666667	1.2171	NA	NA	NA	NA	NA	NA	1.57675	0	0	0	0	0	0.841667	0	0	0.841667	0	0	0	0	0	0	0	0	0	0	0	0	0	0	0	0	0	0
Q14126	Desmoglein-2	DSG2	0.0677844	FALSE	6.66667	0	NA	NA	2	NA	NA	NA	NA	NA	NA	1.2171	NA	NA	NA	NA	2	1.73903	0	0	0	0	0	0	0	0	0.841667	0	0	0	0	0	0	0	0	0	0	0	0	0	0	0	0	0	0
Q14134	Tripartite motif-containing protein 29	TRIM29	0.100568	FALSE	8.33333	0	2	NA	NA	NA	2	NA	2	NA	NA	1.2171	NA	NA	NA	NA	NA	1.80427	1.68333	0	0	0	0	0	0	0	0	0	0	0	0	0	0	0	0	0	0	1.68333	0	0	0	0	0	0.841667	0
Q14139	Ubiquitin conjugation factor E4 A	UBE4A	0.0587341	FALSE	6.66667	0	NA	NA	NA	NA	NA	NA	2	2	NA	2	2	NA	NA	NA	NA	2	0	0	0	0	0	0	0	0	0	0	0	0	0	0	0	0	0	0	0	0	0	0	0	0	0	0	0.841667
Q14152	Eukaryotic translation initiation factor 3 subunit A	EIF3A	0.21333	FALSE	18.3333	0	NA	NA	NA	2	NA	2	2	NA	NA	2	0.740085	2	1.28629	2	NA	1.7533	0	0	0	0	0	0	0	0	0	0	0	0	0	0	0	0.841667	0	0	0	0	0	0	0	0.841667	0.841667	0	0
Q14160	Protein scribble homolog	SCRIB	0.129935	FALSE	11.6667	0	NA	2	1.1547	NA	2	NA	NA	NA	NA	NA	2	NA	2	2	NA	1.85912	0	0	0	0	0	0	1.68333	0	0	0	1.68333	1.68333	0	0	0	0	0	0	0.841667	0	0	0	0	0	0	0	0
Q14168	MAGUK p55 subfamily member 2	MPP2	0.124302	FALSE	10	0	NA	NA	1.1547	NA	NA	NA	0.740085	NA	NA	NA	2	NA	NA	NA	NA	1.29826	0	0	0	0	0	0	0	0	0	1.68333	0	1.68333	0	0	0	0	0	0	0	0	0	0	0	0	0.841667	0.841667	0
Q14185	Dedicator of cytokinesis protein 1	DOCK1	0.112762	FALSE	10	0	NA	NA	NA	NA	NA	2	1.2171	NA	2	NA	NA	NA	2	2	NA	1.84342	0	0	0	0	0	0	0	0	0	0	0	0	0	0	0	0	0	0	0	0	0	0.841667	0	0	0	0	0.841667
Q14190	Single-minded homolog 2	SIM2	0.0768346	FALSE	6.66667	0	NA	NA	1.2171	NA	NA	2	NA	NA	NA	NA	NA	NA	NA	NA	2	1.73903	0	0	0	0	0	0	0	0	0.841667	0	0	1.68333	0	0	0	0	0	0	0	0	0	0.841667	0	0	0	0	0
Q14191	Werner syndrome ATP-dependent helicase	WRN	0.0587341	FALSE	6.66667	0	NA	NA	2	NA	2	NA	2	NA	NA	NA	2	NA	NA	NA	NA	2	0	0	0	0	0	0	0	0	0.841667	0	0	0	0	0	0	0	0	0	0.841667	0	0	0	0	0	0	0.841667	0
Q14204	Cytoplasmic dynein 1 heavy chain 1	DYNC1H1	0.20987	FALSE	15	0	NA	1.1547	NA	NA	1.2171	NA	1.33816	NA	NA	2	NA	2	NA	NA	2	1.61833	0	0	0	0	1.68333	0	0	1.68333	0	0	0	0	0	0	0	0	1.68333	0.841667	0	0	0	0	0	0	0.841667	0	0
Q14247	Src substrate cortactin	CTTN	0.0677844	FALSE	6.66667	0	NA	2	NA	2	NA	NA	1.2171	NA	NA	NA	NA	NA	NA	NA	NA	1.73903	0	0	0	0	0.841667	0	0	0	0	0	0	0	0.841667	0	0	0	0	0	0	0	0	0	0	0	0.841667	0	0
Q14258	E3 ubiquitin/ISG15 ligase TRIM25	TRIM25	0.102785	FALSE	11.6667	0	2	NA	NA	NA	NA	NA	2	2	2	2	NA	NA	1.1547	NA	NA	1.85912	0	0	0.841667	0	0	0	0	0	0	0	0	0	0	0	0	0	0	0	0	0	0	0	0	0	0.841667	0	0
Q14315	Filamin-C	FLNC	0.129935	FALSE	11.6667	0	NA	2	NA	NA	2	2	1.1547	NA	NA	1.2171	NA	NA	NA	NA	NA	1.67436	0	0	0	0	0	1.68333	0	0	0	0	0	0	0	0	0	0	0	1.68333	0	0	0	0.841667	0	0	0.841667	0.841667	0
Q14324	Myosin-binding protein C, fast-type	MYBPC2	0.124295	FALSE	11.6667	0	2	NA	NA	NA	NA	NA	2	2	1.2171	NA	NA	2	2	NA	NA	1.86952	0	0	0	1.12222	0	0	0	0	0	0	0	0	0	0	0	0	0	0	0	0	0	0	0	0	0	0.841667	0
Q14393	Growth arrest-specific protein 6	GAS6	0.0768346	FALSE	6.66667	0	NA	NA	NA	2	NA	NA	NA	NA	2	NA	NA	NA	2	NA	2	2	0	0	0	0	0	0	0	0	0	0	0	0	0	0	0.841667	0	0	0	0	0	0	0	0	0	0	0	0
Q14409	Glycerol kinase 3	GK3P	0.20677	FALSE	18.3333	0	NA	2	NA	NA	2	NA	2	1.2171	1.1547	2	NA	NA	NA	NA	0.740085	1.58741	0	0	0	0	0.841667	0	0	0	0	0	0	0	0	0	0	0	0.841667	0	0	0	0	0	0	0	0	0	0
Q14416	Metabotropic glutamate receptor 2	GRM2	0.0858848	FALSE	6.66667	0	NA	NA	NA	NA	NA	NA	NA	2	1.1547	NA	2	NA	NA	NA	NA	1.71823	0	0	0	0	0	0	0	0	0	0	0	0	0	0	0	0	0	0	0	0	0	0	0	0	0	0	0
Q14508	WAP four-disulfide core domain protein 2	WFDC2	0.493782	FALSE	35	1	1.16713	NA	0.71788	0.740085	NA	NA	NA	0.763707	0.228467	2	2	NA	1.03335	NA	2	1.1834	0	0.841667	0	1.12222	0	0	0	0	1.68333	3.36667	1.68333	0	0.841667	0.841667	0	1.68333	0	0	0	0	0	0	0	0	0	0	0
Q14511	Enhancer of filamentation 1	NEDD9	0.103227	FALSE	8.33333	0	1.33816	NA	NA	NA	2	NA	2	NA	NA	NA	NA	2	NA	NA	NA	1.83454	0	0.841667	3.36667	0	0	0	0	0	0	0	0	0	0	0	0	0	1.68333	0	0	0	0	0	0	0	0	0	0.841667
Q14515	SPARC-like protein 1	SPARCL1	0.668493	FALSE	43.3333	2	2	0.763707	1.1547	NA	0.277495	0.851596	NA	0.595725	0.904386	NA	NA	2	1.1547	0.720997	NA	1.04233	0	0	0.841667	0	0.841667	2.525	0	1.68333	0	1.68333	0	1.68333	0	0	0	0	0.841667	2.525	1.68333	1.68333	5.05	2.525	0.841667	0	0	0	0
Q14527	Helicase-like transcription factor	HLTF	0.0858773	FALSE	8.33333	0	2	2	NA	NA	NA	NA	NA	NA	NA	NA	2	NA	2	NA	2	2	0	0	0	1.12222	0.841667	0	0	0	0	0	0	0	0	0	0	0	0	0	0	0	0	0	0	0	0	0	0
Q14562	ATP-dependent RNA helicase DHX8	DHX8	0.103227	FALSE	8.33333	0	NA	1.19905	NA	NA	NA	NA	2	NA	NA	2	NA	NA	2	NA	NA	1.79976	0	0	0	0	0	0	1.68333	3.36667	0	0	0	0	0	0	0	0	0	0	0	0	0	0	0	0	0.841667	0	0
Q14568	Heat shock protein HSP 90-alpha A2	HSP90AA2P	0.140876	FALSE	8.33333	0	NA	2	NA	NA	NA	NA	NA	1.1661	NA	1.2171	NA	NA	NA	NA	NA	1.46106	0	0	0	0	0	0	0	1.68333	0	0	0	0	0	0	0	0	0	0	0	0	0	0	0	0	0	0	0
Q14571	Inositol 1,4,5-trisphosphate receptor type 2	ITPR2	0.0677844	FALSE	6.66667	0	NA	NA	NA	2	NA	NA	NA	2	NA	1.2171	NA	NA	NA	NA	NA	1.73903	0	0	0	0	0	0	0	0	0	0	0	0	0	0.841667	0	0	0	0	0	0	0	0	0	0	0	0	0
Q14573	Inositol 1,4,5-trisphosphate receptor type 3	ITPR3	0.138986	FALSE	11.6667	0	NA	2	1.1547	2	NA	NA	NA	NA	NA	2	2	NA	NA	NA	2	1.85912	0	0	0	0	0.841667	0	0	0	0	1.68333	0	1.68333	0	0	0.841667	0	0	0	0	0	0	0	0	0	0	0	0
Q14592	Zinc finger protein 460	ZNF460	0.129935	FALSE	11.6667	0	NA	2	NA	NA	NA	NA	0.720997	2	NA	NA	2	2	NA	NA	NA	1.7442	0	0	0	0	0	0	1.68333	0	0	0	0	0	0	0	0	0	0	0	0	0	0	0	0	0	0.841667	0	1.68333
Q14593	Zinc finger protein 273	ZNF273	0.120117	FALSE	8.33333	0	NA	NA	NA	NA	NA	NA	NA	2	NA	1.2171	NA	NA	1.2171	NA	NA	1.47806	0	0	0	0	0	0	0	0	0	0	0	0	0	0	0	0	0	0	0	0	0	0	0	0	0	0	0
Q14624	Inter-alpha-trypsin inhibitor heavy chain H4	ITIH4	0.471641	FALSE	30	0	NA	2	2	1.28629	0.798229	NA	1.33816	0.786945	2	NA	NA	NA	2	0.986164	2	1.51958	0	0	0	0	0	0	0	1.68333	0	1.68333	0	0	0	0	2.525	0.841667	0	0.841667	2.525	3.36667	0	0	0	0	0	0.841667	0
Q14642	Inositol polyphosphate-5-phosphatase A	INPP5A	0.220685	FALSE	16.6667	0	NA	NA	NA	2	2	NA	1.40799	2	NA	1.1547	NA	NA	NA	0.740085	NA	1.55046	0	0	0	0	0	0	0	0	0	0	0	0	0	0	0.841667	0	0	0	0	1.68333	0	0	0	0	0	0.841667	0
Q14651	Plastin-1	PLS1	0.342312	FALSE	25	1	NA	2	NA	NA	NA	2	NA	1.1547	2	2	1.2171	1.1716	2	NA	0.210753	1.52824	0	0	0	0	0	0	0	1.68333	0	0	0	0	0	0	0	0	0	0	0	0	0	0.841667	0	0	0	0	0
Q14669	E3 ubiquitin-protein ligase TRIP12	TRIP12	0.149185	FALSE	13.3333	0	2	NA	NA	2	NA	2	2	2	2	NA	NA	2	NA	2	NA	2	0	0	0.841667	0	0	0	0	0	0	0	0	0	0	0.841667	0	0	0	0	0	0	1.68333	0	0	0	0	0.841667	0
Q14674	Separin	ESPL1	0.158534	FALSE	11.6667	0	NA	NA	0.666667	NA	NA	NA	2	NA	NA	NA	NA	NA	2	2	2	1.73333	0	0	0	0	0	0	0	0	0	1.68333	1.68333	1.68333	0	0	0	0	0	0	0	0	0	0	0	0	0	0.841667	0
Q14676	Mediator of DNA damage checkpoint protein 1	MDC1	0.398239	FALSE	28.3333	1	NA	NA	NA	NA	NA	2	0.720997	0.720997	0.336825	NA	1.2171	1.16713	NA	2	2	1.27038	0	0	0	0	0	0	0	0	0	0	0	0	0	0	0	0	0	0	0	0	0	0	0	0.841667	1.68333	0.841667	0
Q14678	KN motif and ankyrin repeat domain-containing protein 1	KANK1	0.0824679	FALSE	8.33333	0	NA	NA	NA	NA	2	NA	2	NA	NA	2	NA	NA	2	2	NA	2	0	0	0	0	0	0	0	0	0	0	0	0	0	0	0	0	0	0	0	1.68333	0	0	0	0	0	0.841667	0
Q14679	Tubulin polyglutamylase TTLL4	TTLL4	0.0824679	FALSE	8.33333	0	NA	2	NA	NA	2	2	NA	NA	NA	2	NA	NA	NA	NA	2	2	0	0	0	0	0	0.841667	0	0	0	0	0	0	0	0	0	0	0	0.841667	0	0	1.68333	0	0	0	0	0	0
Q14681	BTB/POZ domain-containing protein KCTD2	KCTD2	0.0677844	FALSE	6.66667	0	NA	NA	NA	NA	2	NA	2	NA	NA	NA	NA	NA	NA	1.2171	NA	1.73903	0	0	0	0	0	0	0	0	0	0	0	0	0	0	0	0	0	0	0.841667	0	0	0	0	0	0.841667	0	0
Q14683	Structural maintenance of chromosomes protein 1A	SMC1A	0.100568	FALSE	8.33333	0	NA	NA	NA	NA	NA	2	2	2	2	NA	2	NA	NA	NA	NA	2	0	0	0	0	0	0	0	0	0	0	0	0	0	0	0	0	0	0	0	0	0	0	1.68333	0	0.841667	0	0
Q14686	Nuclear receptor coactivator 6	NCOA6	0.106202	FALSE	10	0	NA	2	NA	NA	NA	2	2	NA	NA	NA	2	2	NA	NA	2	2	0	0	0	0	0	0.841667	0	0	0	0	0	0	0	0	0	0	0	0	0	0	0	0.841667	0	0	0	0.841667	0
Q14687	Genetic suppressor element 1	GSE1	0.0768346	FALSE	6.66667	0	NA	1.1547	2	NA	NA	NA	NA	NA	NA	NA	NA	NA	NA	2	NA	1.71823	0	0	0	0	0	0	1.68333	1.68333	0.841667	0	0	0	0	0	0	0	0	0	0	0	0	0	0	0	0	0	0
Q14689	Disco-interacting protein 2 homolog A	DIP2A	0.0915181	FALSE	8.33333	0	NA	NA	NA	1.1547	NA	NA	NA	NA	NA	NA	NA	NA	2	NA	1.1547	1.43647	0	0	0	0	0	0	0	0	0	0	0	0	0.841667	0	0.841667	0	0	0	0	0	0	0	0	0	0	0	0
Q14690	Protein RRP5 homolog	PDCD11	0.0734177	FALSE	8.33333	0	NA	2	NA	NA	NA	NA	NA	2	NA	NA	NA	NA	NA	2	1.1547	1.78868	0	0	0	0	0.841667	0	0	0	0	0	0	0	0	0	0	0	0	0	0	0	0	0	0	0	0	0	0
Q14692	Ribosome biogenesis protein BMS1 homolog	BMS1	0.378041	FALSE	26.6667	0	2	0.666667	0.666667	0.666667	2	NA	NA	NA	2	NA	2	2	NA	2	2	1.6	0	0.841667	0	0	0	1.68333	1.68333	1.68333	0	1.68333	1.68333	1.68333	1.68333	0	1.68333	1.68333	0	1.68333	0	0	0	0	0	0	0	0	0
Q14693	Phosphatidate phosphatase LPIN1	LPIN1	0.088543	FALSE	6.66667	0	NA	NA	2	2	NA	2	NA	NA	NA	NA	NA	NA	NA	2	NA	2	0	0	0	0	0	0	0	0	0	0	3.36667	0	0	0	0.841667	0	0	0	0	0	1.68333	0	0	0	0	0	0
Q14696	LRP chaperone MESD	MESD	0.0743443	FALSE	6.66667	0	NA	NA	NA	NA	NA	NA	NA	NA	NA	NA	1.1547	NA	1.28629	NA	NA	1.2205	0	0	0	0	0	0	0	0	0	0	0	0	0	0	0	0	0	0	0	0	0	0	0	0	0	0	0
Q14697	Neutral alpha-glucosidase AB	GANAB	0.519448	FALSE	31.6667	1	0.748018	1.19905	0.764611	0.363833	2	1.2171	2	NA	1.33816	NA	NA	2	NA	NA	NA	1.29231	1.68333	0	0.841667	2.24444	1.68333	0	3.36667	0	0	1.68333	5.05	6.73333	2.525	3.36667	4.20833	0.841667	0	0	0	1.68333	0	0	1.68333	0.841667	0.841667	0	0
Q14721	Potassium voltage-gated channel subfamily B member 1	KCNB1	0.0833946	FALSE	6.66667	0	NA	NA	NA	1.1547	NA	NA	NA	2	NA	NA	NA	NA	NA	NA	2	1.71823	0	0	0	0	0	0	0	0	0	0	0	0	0.841667	0	0.841667	0	0	0	0	0	0	0	0	0	0	0	0
Q14722	Voltage-gated potassium channel subunit beta-1	KCNAB1	0.0858848	FALSE	6.66667	0	NA	2	1.1547	NA	NA	NA	NA	NA	NA	NA	NA	NA	NA	NA	2	1.71823	0	0	0	0	0.841667	0	0	0	1.68333	0	1.68333	0	0	0	0	0	0	0	0	0	0	0	0	0	0	0	0
Q14764	Major vault protein	MVP	0.158852	FALSE	11.6667	0	1.23374	NA	NA	NA	NA	NA	2	2	2	2	NA	2	NA	NA	NA	1.87229	0	0	1.68333	4.48889	0	0	0	0	0	0	0	0	0	0	0	0	0	0	0	0	0	0	0	0	0	0.841667	0
Q14765	Signal transducer and activator of transcription 4	STAT4	0.129935	FALSE	11.6667	0	2	NA	NA	1.2171	2	NA	NA	2	NA	NA	NA	NA	NA	2	2	1.86952	1.68333	0	0	0	0	0	0	0	0	0	0	0	0	1.68333	0	0.841667	0	0	0	1.68333	0	0	0	0	0	0	0
Q14789	Golgin subfamily B member 1	GOLGB1	0.168353	FALSE	15	0	NA	1.2171	0.720997	NA	1.1547	NA	2	NA	NA	NA	NA	NA	NA	NA	2	1.41856	0	0	0	0	1.68333	0.841667	0	0	0.841667	0	1.68333	1.68333	0	0	0	0	0.841667	0	0.841667	0	0	0	0	0	0.841667	0	0
Q147U7	Single-pass membrane and coiled-coil domain-containing protein 1	SMCO1	0.470085	FALSE	36.6667	1	0.748018	0.740085	2	1.16176	2	2	NA	NA	NA	NA	2	2	0.720997	0.364817	1.2171	1.35934	1.68333	0.841667	0	2.24444	0.841667	0.841667	0	1.68333	0	0	0	1.68333	3.36667	2.525	0	0	0	0	0	1.68333	0	0.841667	0	0	0	0	0
Q14807	Kinesin-like protein KIF22	KIF22	0.183161	FALSE	11.6667	1	2	NA	0.180046	2	NA	2	NA	NA	NA	NA	NA	NA	NA	NA	NA	1.54501	1.68333	0	0	0	0	0	0	0	1.68333	3.36667	3.36667	3.36667	0.841667	0	0	0	0	0	0	0	0	0	0.841667	0	0	0	0
Q14839	Chromodomain-helicase-DNA-binding protein 4	CHD4	0.0915181	FALSE	8.33333	0	NA	2	NA	1.2171	NA	NA	NA	2	NA	NA	NA	NA	NA	NA	2	1.80427	0	0	0	0	0.841667	0	0	0	0	0	0	0	0	1.68333	0.841667	0	0	0	0	0	0	0	0	0	0	0	0
Q14865	AT-rich interactive domain-containing protein 5B	ARID5B	0.0768346	FALSE	6.66667	0	NA	NA	NA	NA	NA	NA	NA	2	NA	1.2171	NA	2	NA	NA	NA	1.73903	0	0	0	0	0	0	0	0	0	0	0	0	0	0	0	0	0	0	0	0	0	0	0	0	0	0	0
Q14940	Sodium/hydrogen exchanger 5	SLC9A5	0.102785	FALSE	11.6667	0	NA	NA	NA	NA	1.1547	2	NA	2	NA	2	2	NA	NA	2	NA	1.85912	0	0	0	0	0	0	0	0	0	0	0	0	0	0	0	0	0.841667	0	0.841667	0	0	0.841667	0	0	0	0	0
Q14966	Zinc finger protein 638	ZNF638	1.72352	FALSE	86.6667	12	0.229852	0.128362	NA	0.256911	0.44469	0.221777	0.277495	0.188926	0.306644	0.673536	0.256911	0.350568	0.2597	0.129266	2	0.408903	1.68333	2.525	2.525	1.12222	5.89167	7.575	5.05	10.1	0	0	0	0	2.525	4.20833	1.68333	1.68333	0.841667	1.68333	0.841667	3.36667	6.73333	3.36667	5.89167	2.525	2.525	1.68333	0.841667
Q14980	Nuclear mitotic apparatus protein 1	NUMA1	0.0587341	FALSE	6.66667	0	NA	NA	NA	NA	2	NA	2	NA	NA	NA	2	NA	2	NA	NA	2	0	0	0	0	0	0	0	0	0	0	0	0	0	0	0	0	0	0	0.841667	0	0	0	0	0	0	0	0.841667
Q14999	Cullin-7	CUL7	0.088543	FALSE	6.66667	0	NA	NA	NA	NA	NA	NA	1.2171	NA	NA	NA	NA	1.33816	NA	NA	NA	1.27763	0	0	0	0	0	0	0	0	0	0	0	0	0	0	0	0	0	0	0	0	0	0	0	0	0	0.841667	0
Q149M9	NACHT domain- and WD repeat-containing protein 1	NWD1	0.990319	FALSE	55	3	NA	0.540796	0.71788	0.774623	0.160225	1.1547	1.1661	2	NA	0.720997	NA	1.17551	1.22555	0.522278	0.784603	0.911938	0	0	0	0	1.68333	0.841667	6.73333	8.41667	0	1.68333	3.36667	1.68333	1.68333	0	5.05	7.575	1.68333	2.525	2.525	3.36667	0	0	1.68333	1.68333	0	3.36667	0
Q14CM0	FERM and PDZ domain-containing protein 4	FRMPD4	0.0915181	FALSE	8.33333	0	NA	2	NA	NA	NA	NA	NA	NA	NA	2	2	2	NA	2	NA	2	0	0	0	0	0.841667	0	0	0	0	0	0	0	0	0	0	0	0	0	0	0	0	0	0	0	0	0	0
Q14CN4	Keratin, type II cytoskeletal 72	KRT72	0.560457	FALSE	13.3333	2	0.178475	NA	0.169838	NA	NA	NA	NA	NA	NA	NA	NA	NA	NA	NA	NA	0.174156	20.2	12.625	8.41667	6.73333	0	0	0	0	11.7833	45.45	37.0333	26.9333	0	0	0	0	0	0	0	0	0	0	0	0	0	0	0
Q15029	116 kDa U5 small nuclear ribonucleoprotein component	EFTUD2	0.0824679	FALSE	8.33333	0	NA	NA	NA	NA	2	1.1547	NA	NA	NA	NA	2	NA	2	NA	NA	1.78868	0	0	0	0	0	0	0	0	0	0	0	0	0	0	0	0	0.841667	0	0	0	0	0.841667	0	0.841667	0	0	0
Q15057	Arf-GAP with coiled-coil, ANK repeat and PH domain-containing protein 2	ACAP2	0.926063	FALSE	68.3333	2	1.33816	0.740085	0.219581	0.666667	0.740085	0.44469	0.738822	0.720997	2	0.763707	0.89957	0.680289	1.1547	2	0.673536	0.918726	0	0.841667	0	3.36667	0.841667	0.841667	0	1.68333	1.68333	3.36667	1.68333	1.68333	0.841667	0	0.841667	0.841667	0.841667	0	0.841667	1.68333	3.36667	1.68333	0.841667	0.841667	1.68333	4.20833	0
Q15058	Kinesin-like protein KIF14	KIF14	0.582192	FALSE	41.6667	2	1.16356	1.19905	0.533863	0.666667	0.450338	1.37736	NA	NA	NA	NA	2	0.717096	0.720997	NA	2	1.08289	1.68333	0	0	2.24444	0	0	1.68333	3.36667	0.841667	1.68333	1.68333	6.73333	0.841667	0.841667	0	0.841667	0.841667	2.525	0.841667	3.36667	0	0.841667	0	4.20833	0	0	0
Q15149	Plectin	PLEC	0.105134	FALSE	8.33333	0	NA	NA	NA	NA	NA	NA	2	NA	NA	2	NA	2	2	NA	2	2	0	0	0	0	0	0	0	0	0	0	0	0	0	0	0	0	0	0	0	0	0	0	0	0	0.841667	0	0
Q15154	Pericentriolar material 1 protein	PCM1	0.115252	FALSE	10	0	NA	NA	NA	NA	NA	NA	2	1.2171	1.2171	2	NA	NA	NA	NA	NA	1.60855	0	0	0	0	0	0	0	0	0	0	0	0	0	0	0	0	0	0	0	0	0	0	0	0	0	0	0
Q15181	Inorganic pyrophosphatase	PPA1	0.111835	FALSE	11.6667	0	NA	NA	2	1.1547	NA	NA	NA	NA	2	1.1547	NA	2	NA	NA	NA	1.66188	0	0	0	0	0	0	0	0	0	0	1.68333	0	0.841667	0	0	0.841667	0	0	0	0	0	0	0	0	0	0	0
Q15233	Non-POU domain-containing octamer-binding protein	NONO	0.0587341	FALSE	6.66667	0	NA	NA	NA	NA	2	2	NA	2	NA	NA	NA	NA	2	NA	NA	2	0	0	0	0	0	0	0	0	0	0	0	0	0	0	0	0	0	0.841667	0	0	0	0.841667	0	0	0	0	0
Q15293	Reticulocalbin-1	RCN1	0.20987	FALSE	15	1	2	NA	2	NA	2	NA	NA	2	0.228467	NA	NA	2	NA	NA	NA	1.70474	0	0	0.841667	0	0	0	0	0	0	0	0	1.68333	0	0	0	0	0	0.841667	0	0	0	0	0	0	0	0	0
Q15311	RalA-binding protein 1	RALBP1	0.605873	FALSE	43.3333	0	2	1.19905	2	1.28629	0.720997	1.2171	1.2171	2	NA	2	NA	0.810088	1.2171	0.685382	0.685382	1.31065	1.68333	0	0	0	0	0	1.68333	3.36667	0	1.68333	0	0	0	0	2.525	0.841667	0.841667	1.68333	0	1.68333	0	1.68333	0	0.841667	0	0.841667	0
Q15365	Poly(rC)-binding protein 1	PCBP1	0.235493	FALSE	20	0	NA	2	NA	0.829372	1.1716	NA	1.1547	NA	NA	2	2	1.16713	NA	NA	NA	1.47469	0	0	0	0	2.525	0	0	0	0	0	0	0	2.525	0	0.841667	0.841667	1.68333	2.525	0	0	0	0	0	0	0.841667	0	0.841667
Q15366	Poly(rC)-binding protein 2	PCBP2	0.0963831	FALSE	6.66667	0	NA	NA	NA	NA	NA	2	NA	NA	NA	NA	NA	NA	NA	1.2171	2	1.73903	0	0	0	0	0	0	0	0	0	0	0	0	0	0	0	0	0	0	0	0	0	0	0.841667	0	0	0	0
Q15386	Ubiquitin-protein ligase E3C	UBE3C	0.45384	FALSE	38.3333	0	1.1547	1.2171	2	1.1547	2	NA	2	1.1547	2	1.1547	1.40799	1.17551	0.666667	NA	1.2171	1.40794	0	0.841667	0.841667	0	0	0.841667	1.68333	0	0	0	0	3.36667	0.841667	0.841667	0	0	0	0	1.68333	0	0	0	0	0	0.841667	0	0
Q15398	Disks large-associated protein 5	DLGAP5	0.18489	FALSE	13.3333	0	NA	2	1.1716	1.1716	2	2	NA	NA	NA	NA	NA	NA	2	NA	NA	1.72387	0	0	0	0	0	0	0	1.68333	2.525	1.68333	0	0	0	2.525	0	1.68333	0	1.68333	0	0	0	0	0	0.841667	0	0	0
Q15424	Scaffold attachment factor B1	SAFB	0.245187	FALSE	21.6667	1	NA	1.1547	NA	1.2171	NA	0.210753	NA	NA	NA	NA	NA	NA	1.1547	1.1547	2	1.14866	0	0	0	0	0	1.68333	0	1.68333	0	0	0	0	0	0	0.841667	1.68333	0	0	0	0	1.68333	1.68333	1.68333	0.841667	0	0	0
Q15431	Synaptonemal complex protein 1	SYCP1	0.088543	FALSE	6.66667	0	NA	NA	2	2	NA	NA	2	NA	NA	NA	NA	NA	2	NA	NA	2	0	0	0	0	0	0	0	0	0	0	1.68333	0	0	0	0	0.841667	0	0	0	0	0	0	0	0	0	0	0
Q15435	Protein phosphatase 1 regulatory subunit 7	PPP1R7	0.101487	FALSE	8.33333	0	NA	NA	NA	NA	NA	NA	2	NA	2	NA	NA	1.16713	2	NA	NA	1.79178	0	0	0	0	0	0	0	0	0	0	0	0	0	0	0	0	0	0	0	0	0	0	0	0	0	0	0
Q15438	Cytohesin-1	CYTH1	0.0768346	FALSE	6.66667	0	NA	NA	NA	NA	NA	2	NA	2	NA	NA	1.2171	NA	NA	NA	NA	1.73903	0	0	0	0	0	0	0	0	0	0	0	0	0	0	0	0	0	0	0	0	0	0	0	0.841667	0	0	0
Q15459	Splicing factor 3A subunit 1	SF3A1	0.180988	FALSE	13.3333	0	NA	1.19905	2	2	1.2171	NA	NA	NA	NA	NA	1.28629	NA	NA	NA	NA	1.54049	0	0	0	0	0	3.36667	1.68333	0	1.68333	0	0	0	0	0	0.841667	0	0.841667	1.68333	0	0	0	0	0	0	0	0	0
Q15468	SCL-interrupting locus protein	STIL	0.0975933	FALSE	6.66667	0	NA	NA	NA	NA	NA	NA	2	2	NA	2	NA	NA	NA	NA	2	2	0	0	0	0	0	0	0	0	0	0	0	0	0	0	0	0	0	0	0	0	0	0	0	0	0	1.68333	0
Q15477	Helicase SKI2W	SKIV2L	0.0677844	FALSE	6.66667	0	NA	NA	NA	NA	NA	NA	NA	NA	2	2	NA	NA	NA	NA	1.1547	1.71823	0	0	0	0	0	0	0	0	0	0	0	0	0	0	0	0	0	0	0	0	0	0	0	0	0	0	0
Q15582	Transforming growth factor-beta-induced protein ig-h3	TGFBI	0.580339	FALSE	43.3333	0	1.2171	2	2	1.2171	1.2171	2	1.2171	0.886497	2	0.95417	2	1.33816	0.720997	NA	1.1547	1.42307	1.68333	0.841667	0	0	0	2.525	0	0	0	0	0	1.68333	0	1.68333	0.841667	0	0	0.841667	0	1.68333	0	0.841667	0	0	0.841667	0	1.68333
Q15642	Cdc42-interacting protein 4	TRIP10	0.727216	FALSE	50	2	2	NA	2	1.28629	1.1547	1.1547	0.685382	1.16176	2	0.368683	1.1547	1.1547	0.298568	1.1716	1.1716	1.19734	0	0.841667	0	0	0	0	0	0	0	0	1.68333	0	2.525	0	0	0.841667	0.841667	0.841667	0	0	0	0.841667	0.841667	0	2.525	0	1.68333
Q15643	Thyroid receptor-interacting protein 11	TRIP11	0.42068	FALSE	20	1	NA	NA	NA	NA	NA	2	2	1.1716	0.262282	NA	1.1547	1.26528	NA	NA	NA	1.30898	0	0	0	0	0	0	0	0	0	0	0	0	0	0	0	0	0	0	0	0	1.68333	0	0	0	4.20833	0	0
Q15648	Mediator of RNA polymerase II transcription subunit 1	MED1	0.120885	FALSE	11.6667	0	NA	NA	2	NA	NA	NA	2	2	2	NA	NA	2	2	2	NA	2	0	0	0	0	0	0	0	0	0.841667	0	0	0	0	0	0	0	0	0	0	0	0	0	0	0	0	0	0.841667
Q15652	Probable JmjC domain-containing histone demethylation protein 2C	JMJD1C	0.0587341	FALSE	6.66667	0	NA	2	NA	NA	NA	NA	NA	NA	NA	NA	2	NA	NA	2	2	2	0	0	0	0	0.841667	0	0	0	0	0	0	0	0	0	0	0	0	0	0	0	0	0	0	0	0	0	0
Q15678	Tyrosine-protein phosphatase non-receptor type 14	PTPN14	0.217174	FALSE	16.6667	0	1.17551	2	1.33816	NA	2	2	2	NA	NA	NA	NA	1.17551	NA	NA	NA	1.66988	1.68333	0	0	1.12222	0	2.525	0	0	0.841667	0	3.36667	0	0	0	0	0	0.841667	0	0	0	0	0.841667	0	0	0	0	0
Q15700	Disks large homolog 2	DLG2	0.0621435	FALSE	6.66667	0	NA	NA	NA	2	NA	NA	2	NA	NA	NA	NA	1.16713	NA	NA	NA	1.72238	0	0	0	0	0	0	0	0	0	0	0	0	0	0.841667	0	0	0	0	0	0	0	0	0	0	0	0	0.841667
Q15746	Myosin light chain kinase, smooth muscle	MYLK	0.0768346	FALSE	6.66667	0	NA	NA	NA	NA	2	2	NA	2	2	NA	NA	NA	NA	NA	NA	2	0	0	0	0	0	0	0	0	0	0	0	0	0	0	0	0	0	0.841667	0	0	1.68333	0	0	0	0	0	0
Q15751	Probable E3 ubiquitin-protein ligase HERC1	HERC1	0.348406	FALSE	31.6667	0	NA	2	1.1547	NA	1.2171	0.89957	2	2	2	2	2	0.717096	1.1547	2	NA	1.59526	0	0	0	0	0.841667	0	0	0	0	1.68333	0	1.68333	0	0	0	0	1.68333	0	0.841667	0	3.36667	0.841667	0.841667	0	0.841667	0	0
Q15772	Striated muscle preferentially expressed protein kinase	SPEG	0.0915181	FALSE	8.33333	0	NA	2	1.2171	2	NA	NA	NA	NA	NA	NA	NA	NA	NA	NA	2	1.80427	0	0	0	0	0	0	1.68333	0	0.841667	1.68333	0	0	0	0	0	0.841667	0	0	0	0	0	0	0	0	0	0	0
Q15782	Chitinase-3-like protein 2	CHI3L2	0.959425	FALSE	48.3333	2	0.702133	2	1.19905	2	2	0.682389	2	2	0.361619	2	2	0.79886	0.0729326	2	1.40799	1.415	3.36667	0	1.68333	2.24444	0	2.525	0	0	0	3.36667	0	1.68333	0	1.68333	0	0	0	0	1.68333	0	3.36667	4.20833	0	2.525	2.525	0	0
Q15835	Rhodopsin kinase GRK1	GRK1	0.0768346	FALSE	6.66667	0	2	NA	NA	NA	2	NA	NA	2	NA	NA	NA	NA	NA	NA	2	2	0	0	0.841667	0	0	0	0	0	0	0	0	0	0	0	0	0	1.68333	0	0	0	0	0	0	0	0	0	0
Q15847	Adipogenesis regulatory factor	ADIRF	1.51392	FALSE	71.6667	7	0.764437	1.1716	0.173557	0.239427	2	0.810088	0.399846	0.701867	2	0.519672	1.40799	1.1547	2	0.408881	0.275288	0.935157	0	1.68333	3.36667	1.12222	2.525	0	0	1.68333	5.89167	6.73333	3.36667	3.36667	6.73333	2.525	6.73333	9.25833	0.841667	0	0	0	1.68333	0	3.36667	0.841667	5.05	2.525	4.20833
Q15878	Voltage-dependent R-type calcium channel subunit alpha-1E	CACNA1E	0.204722	FALSE	15	0	2	NA	2	NA	2	NA	2	2	NA	NA	2	2	1.1547	NA	NA	1.89434	1.68333	0	0	0	0	0	0	0	0	0	1.68333	0	0	0	0	0	0	2.525	0	0	0	0	0	0	0.841667	0	0
Q15911	Zinc finger homeobox protein 3	ZFHX3	0.176644	FALSE	16.6667	0	NA	2	2	1.1547	NA	NA	2	2	NA	NA	2	2	2	NA	2	1.90608	0	0	0	0	0.841667	0	0	0	0	3.36667	0	0	0	0.841667	0.841667	0	0	0	0	0	0	0	0	0	0	0.841667	0
Q16280	Cyclic nucleotide-gated olfactory channel	CNGA2	0.100568	FALSE	8.33333	0	2	NA	NA	NA	NA	NA	NA	NA	2	NA	2	NA	2	NA	2	2	0	0	0.841667	0	0	0	0	0	0	0	0	0	0	0	0	0	0	0	0	0	0	0	0	0	0	0	0
Q16348	Solute carrier family 15 member 2	SLC15A2	0.382521	FALSE	25	0	NA	NA	1.1716	NA	0.886497	2	2	NA	NA	NA	1.40799	NA	0.763707	2	1.24909	1.43486	0	0	0	0	0	0	0	0	2.525	0	0	1.68333	0	0	0	0	0.841667	1.68333	0	5.05	0	0	0.841667	0	0.841667	0	0
Q16363	Laminin subunit alpha-4	LAMA4	0.20866	FALSE	15	0	NA	0.740085	2	NA	2	NA	2	NA	NA	2	NA	NA	2	NA	2	1.82001	0	0	0	0	0.841667	0.841667	0	1.68333	0	0	3.36667	0	0	0	0	0	0	0	0	5.05	0	0	0	0	0	0.841667	0
Q16445	Gamma-aminobutyric acid receptor subunit alpha-6	GABRA6	0.0768346	FALSE	6.66667	0	NA	NA	2	NA	2	NA	NA	NA	NA	NA	NA	2	NA	NA	2	2	0	0	0	0	0	0	0	0	0	1.68333	0	0	0	0	0	0	0.841667	0	0	0	0	0	0	0	0	0	0
Q16512	Serine/threonine-protein kinase N1	PKN1	0.0824679	FALSE	8.33333	0	NA	2	2	NA	NA	NA	NA	NA	2	2	NA	2	NA	NA	NA	2	0	0	0	0	0.841667	0	0	0	0.841667	0	0	0	0	0	0	0	0	0	0	0	0	0	0	0	0	0	0
Q16555	Dihydropyrimidinase-related protein 2	DPYSL2	0.0768346	FALSE	6.66667	0	NA	NA	NA	NA	NA	NA	NA	NA	2	NA	NA	2	2	2	NA	2	0	0	0	0	0	0	0	0	0	0	0	0	0	0	0	0	0	0	0	0	0	0	0	0	0	0	0
Q16651	Prostasin	PRSS8	1.44473	FALSE	81.6667	9	0.609413	1.43268	0.163577	0.568246	0.390399	0.2597	0.44469	1.11065	0.530175	0.239055	0.740085	0.271361	0.685382	NA	1.33816	0.627399	5.05	0.841667	0.841667	1.12222	0.841667	5.89167	0	0	3.36667	3.36667	5.05	6.73333	3.36667	5.89167	0.841667	0.841667	3.36667	2.525	0.841667	5.05	5.05	4.20833	1.68333	2.525	1.68333	0.841667	0.841667
Q16720	Plasma membrane calcium-transporting ATPase 3	ATP2B3	0.0677844	FALSE	6.66667	0	NA	NA	NA	2	NA	NA	2	NA	2	NA	2	NA	NA	NA	NA	2	0	0	0	0	0	0	0	0	0	0	0	0	0	0	0	0.841667	0	0	0	0	0	0	0	0	0	0	0.841667
Q16787	Laminin subunit alpha-3	LAMA3	0.138986	FALSE	11.6667	0	NA	2	2	NA	NA	1.1547	2	2	NA	NA	NA	2	NA	NA	NA	1.85912	0	0	0	0	0	0	1.68333	0	0	0	1.68333	0	0	0	0	0	0	0	0	0	0	0.841667	0.841667	0	0	0.841667	0
Q16849	Receptor-type tyrosine-protein phosphatase-like N	PTPRN	0.144619	FALSE	13.3333	0	NA	2	NA	2	NA	NA	NA	NA	NA	NA	0.740085	NA	1.1547	2	NA	1.57896	0	0	0	0	0	0.841667	0	0	0	0	0	0	0.841667	0	0	0	0	0	0	0	0	0	0	0	0	0	0
Q16851	UTP--glucose-1-phosphate uridylyltransferase	UGP2	0.111835	FALSE	11.6667	0	NA	2	NA	2	NA	NA	2	2	NA	1.1547	2	NA	NA	NA	NA	1.85912	0	0	0	0	0.841667	0	0	0	0	0	0	0	1.68333	0	0	0	0	0	0	0	0	0	0	0	0.841667	0	0
Q16853	Membrane primary amine oxidase	AOC3	0.100568	FALSE	8.33333	0	NA	NA	2	NA	NA	1.1547	NA	NA	2	NA	NA	2	NA	NA	NA	1.78868	0	0	0	0	0	0	0	0	0	0	1.68333	0	0	0	0	0	0	0	0	0	0	0.841667	0.841667	0	0	0	0
Q17R60	Interphotoreceptor matrix proteoglycan 1	IMPG1	0.088543	FALSE	6.66667	0	NA	NA	1.2171	NA	2	2	NA	NA	NA	NA	NA	NA	NA	NA	NA	1.73903	0	0	0	0	0	0	0	0	0.841667	0	0	1.68333	0	0	0	0	0	0	0	3.36667	0	0.841667	0	0	0	0	0
Q17RP2	Tigger transposable element-derived protein 6	TIGD6	0.0915181	FALSE	8.33333	0	NA	NA	NA	2	NA	NA	2	2	2	NA	NA	2	NA	NA	NA	2	0	0	0	0	0	0	0	0	0	0	0	0	0	0	0.841667	0	0	0	0	0	0	0	0	0	0	0	0.841667
Q27J81	Inverted formin-2	INF2	0.0587341	FALSE	6.66667	0	2	NA	NA	2	NA	NA	NA	NA	NA	NA	2	NA	NA	NA	2	2	0	0	0.841667	0	0	0	0	0	0	0	0	0	0.841667	0	0	0	0	0	0	0	0	0	0	0	0	0	0
Q29RF7	Sister chromatid cohesion protein PDS5 homolog A	PDS5A	0.500529	FALSE	35	0	NA	NA	0.71788	0.825675	0.740085	1.40799	2	1.2171	0.71788	1.1547	NA	NA	2	NA	2	1.27813	0	0	0	0	0	0	0	0	0	3.36667	1.68333	1.68333	0.841667	4.20833	0	2.525	1.68333	0.841667	0.841667	0	5.05	0	0.841667	0	0.841667	0	0
Q2KHR2	DNA-binding protein RFX7	RFX7	0.150252	FALSE	15	0	NA	NA	NA	NA	1.2171	2	NA	2	1.2171	NA	NA	2	2	NA	2	1.77631	0	0	0	0	0	0	0	0	0	0	0	0	0	0	0	0	0.841667	0	0	1.68333	0	0.841667	0	0	0	0	0
Q2KHR3	Glutamine and serine-rich protein 1	QSER1	0.156313	FALSE	10	0	NA	2	2	NA	2	NA	NA	NA	NA	2	2	NA	2	NA	NA	2	0	0	0	0	1.68333	0	0	0	0	0	6.73333	0	0	0	0	0	2.525	0	0	0	0	0	0	0	0	0	0
Q2KJY2	Kinesin-like protein KIF26B	KIF26B	0.0677844	FALSE	6.66667	0	NA	NA	NA	NA	2	NA	NA	NA	NA	NA	2	NA	NA	NA	1.1547	1.71823	0	0	0	0	0	0	0	0	0	0	0	0	0	0	0	0	0	0.841667	0	0	0	0	0	0	0	0	0
Q2LD37	Transmembrane protein KIAA1109	KIAA1109	0.144619	FALSE	13.3333	0	NA	2	2	1.2171	2	NA	NA	NA	NA	NA	1.1547	2	NA	NA	NA	1.72863	0	0	0	0	0	0	0	1.68333	0	0	0	1.68333	0	0.841667	1.68333	0	0	0	0.841667	0	0	0	0	0	0	0	0
Q2M1Z3	Rho GTPase-activating protein 31	ARHGAP31	0.0833946	FALSE	6.66667	0	NA	NA	NA	2	2	NA	2	NA	NA	2	NA	NA	NA	NA	NA	2	0	0	0	0	0	0	0	0	0	0	0	0	0	0	0.841667	0	0	2.525	0	0	0	0	0	0	0	0	0.841667
Q2M2I5	Keratin, type I cytoskeletal 24	KRT24	0.829984	FALSE	25	3	0.105785	NA	0.105823	NA	NA	0.745615	NA	NA	NA	NA	NA	NA	NA	0.0611819	NA	0.254601	5.05	9.25833	7.575	7.85556	0	0	0	0	13.4667	30.3	18.5167	18.5167	0	0	0	0	0	0	0	0	1.68333	5.05	2.525	0	0	0	0
Q2M389	WASH complex subunit 4	WASHC4	0.0711938	FALSE	6.66667	0	2	2	NA	NA	NA	NA	NA	NA	NA	NA	NA	NA	NA	2	2	2	0	0	0	1.12222	0	1.68333	0	0	0	0	0	0	0	0	0	0	0	0	0	0	0	0	0	0	0	0	0
Q2M3C7	A-kinase anchor protein SPHKAP	SPHKAP	0.0768346	FALSE	6.66667	0	NA	NA	2	2	NA	NA	NA	2	NA	NA	NA	2	NA	NA	NA	2	0	0	0	0	0	0	0	0	0	0	1.68333	0	0	0	0.841667	0	0	0	0	0	0	0	0	0	0	0	0
Q2PPJ7	Ral GTPase-activating protein subunit alpha-2	RALGAPA2	0.153669	FALSE	13.3333	0	NA	NA	NA	NA	2	NA	NA	1.2171	1.1547	NA	NA	1.2171	2	NA	NA	1.51778	0	0	0	0	0	0	0	0	0	0	0	0	0	0	0	0	0.841667	0	0	0	0	0	0	0	0	0	0
Q2TAL5	Smoothelin-like protein 2	SMTNL2	0.153669	FALSE	13.3333	0	NA	NA	NA	NA	1.2171	NA	NA	0.720997	2	2	NA	NA	2	NA	NA	1.58762	0	0	0	0	0	0	0	0	0	0	0	0	0	0	0	0	0.841667	0	0	1.68333	0	0	0	0	0	0	0
Q2TAZ0	Autophagy-related protein 2 homolog A	ATG2A	0.372148	FALSE	31.6667	0	NA	NA	2	2	0.720997	0.89957	0.740085	1.1547	NA	NA	0.720997	1.2171	2	NA	NA	1.27261	0	0	0	0	0	0	0	0	0	0	1.68333	0	0	0	0.841667	0	0	1.68333	0.841667	1.68333	3.36667	0.841667	0	0.841667	0.841667	0	0.841667
Q2TB90	Hexokinase HKDC1	HKDC1	0.115252	FALSE	10	0	NA	NA	NA	NA	1.2171	NA	2	NA	1.2171	2	NA	NA	NA	NA	NA	1.60855	0	0	0	0	0	0	0	0	0	0	0	0	0	0	0	0	0	0	0.841667	1.68333	0	0	0	0	0	0	0
Q2TBA0	Kelch-like protein 40	KLHL40	0.183036	FALSE	16.6667	0	NA	2	NA	1.1547	2	NA	2	2	NA	2	2	1.1547	NA	NA	NA	1.78868	0	0	0	0	0	0	0	1.68333	0	0	0	0	0	0.841667	0.841667	0	0	0	0.841667	0	0	0	0	0	0	0	0
Q2UY09	Collagen alpha-1(XXVIII) chain	COL28A1	0.221579	FALSE	15	0	NA	NA	NA	2	NA	1.19905	NA	NA	NA	NA	1.2171	2	NA	2	1.33816	1.62572	0	0	0	0	0	0	0	0	0	0	0	0	0.841667	0	0	0	0	0	0	0	3.36667	0	0	1.68333	0	0	0
Q2VIQ3	Chromosome-associated kinesin KIF4B	KIF4B	0.115252	FALSE	10	0	NA	NA	NA	NA	2	1.2171	NA	NA	NA	2	2	2	NA	NA	NA	1.84342	0	0	0	0	0	0	0	0	0	0	0	0	0	0	0	0	0	0	0	1.68333	1.68333	0.841667	0	0	0	0	0
Q2VWP7	Protogenin	PRTG	0.136495	FALSE	11.6667	0	NA	NA	2	1.28629	NA	NA	NA	NA	1.2171	NA	2	2	NA	NA	NA	1.70068	0	0	0	0	0	0	0	0	0	0	1.68333	0	0.841667	0	0	2.525	0	0	0	0	0	0	0	0	0	0	0
Q2WGJ9	Fer-1-like protein 6	FER1L6	0.410945	FALSE	33.3333	1	NA	0.720997	NA	1.1547	NA	2	1.19905	2	NA	0.272021	NA	1.26528	1.1547	NA	0.886497	1.18369	0	0	0	0	1.68333	0.841667	1.68333	0	0	0	0	0	0	0	0.841667	0.841667	0	0	0	0	0	0	0	0.841667	0	3.36667	0
Q32MH5	Protein FAM214A	FAM214A	0.0824679	FALSE	8.33333	0	NA	2	2	NA	NA	NA	NA	2	NA	NA	NA	NA	2	2	NA	2	0	0	0	0	1.68333	0	0	0	0.841667	0	0	0	0	0	0	0	0	0	0	0	0	0	0	0	0	0	0
Q32MZ4	Leucine-rich repeat flightless-interacting protein 1	LRRFIP1	0.141202	FALSE	15	0	2	NA	NA	NA	2	NA	1.1547	2	NA	1.2171	NA	NA	NA	2	2	1.7674	0	0.841667	0	0	0	0	0	0	0	0	0	0	0	0	0	0	0	0.841667	0	0	0	0	0	0	0.841667	0.841667	0
Q32P28	Prolyl 3-hydroxylase 1	P3H1	0.088543	FALSE	6.66667	0	NA	NA	2	2	2	NA	NA	NA	NA	NA	NA	NA	NA	2	NA	2	0	0	0	0	0	0	0	0	0	3.36667	0	0	0	0	0.841667	0	1.68333	0	0	0	0	0	0	0	0	0	0
Q32P44	Echinoderm microtubule-associated protein-like 3	EML3	0.0858848	FALSE	6.66667	0	NA	NA	NA	2	NA	2	2	2	NA	NA	NA	NA	NA	NA	NA	2	0	0	0	0	0	0	0	0	0	0	0	0	0	0	0	0.841667	0	0	0	0	0	0	0	1.68333	0	0	1.68333
Q33E94	Transcription factor RFX4	RFX4	0.0858848	FALSE	6.66667	0	NA	NA	NA	NA	2	NA	NA	2	NA	NA	2	NA	NA	2	NA	2	0	0	0	0	0	0	0	0	0	0	0	0	0	0	0	0	0	0	0	1.68333	0	0	0	0	0	0	0
Q3B7T1	Erythroid differentiation-related factor 1	EDRF1	0.153669	FALSE	13.3333	0	NA	NA	2	1.1547	2	2	2	NA	NA	2	2	NA	NA	NA	NA	1.87924	0	0	0	0	0	0	0	0	0	1.68333	0	0	0.841667	0.841667	0	0	0	0	0	1.68333	1.68333	0	0	0	0	0	0.841667
Q3KNS1	Patched domain-containing protein 3	PTCHD3	0.0949275	FALSE	8.33333	0	NA	2	NA	NA	NA	NA	NA	2	NA	NA	NA	1.17551	2	NA	NA	1.79388	0	0	0	0	0.841667	0	0	0	0	0	0	0	0	0	0	0	0	0	0	0	0	0	0	0	0	0	0
Q3KQU3	MAP7 domain-containing protein 1	MAP7D1	0.0734177	FALSE	8.33333	0	NA	NA	NA	NA	2	2	1.1547	NA	NA	NA	2	NA	NA	NA	NA	1.78868	0	0	0	0	0	0	0	0	0	0	0	0	0	0	0	0	0	0	0.841667	0	0	0	0.841667	0	0	0.841667	0.841667
Q3KR16	Pleckstrin homology domain-containing family G member 6	PLEKHG6	0.141644	FALSE	11.6667	0	NA	NA	2	NA	NA	2	NA	2	2	2	NA	2	NA	NA	2	2	0	0	0	0	0	0	0	0	0	0	0	3.36667	0	0	0	0	0	0	0	0	1.68333	0	0	0	0	0	0
Q3L8U1	Chromodomain-helicase-DNA-binding protein 9	CHD9	0.148204	FALSE	11.6667	0	NA	NA	NA	NA	2	2	NA	NA	NA	NA	1.28629	1.33816	2	NA	NA	1.72489	0	0	0	0	0	0	0	0	0	0	0	0	0	0	0	0	0.841667	0	0	0	0	0.841667	0	0	0	0	0
Q3LXA3	Triokinase/FMN cyclase	TKFC	0.3378	FALSE	28.3333	0	2	NA	2	2	1.2171	NA	2	1.19905	2	2	0.740085	2	2	2	2	1.78125	0	0	0.841667	0	0	0	0	0	0.841667	0	0	0	0	0	0.841667	0	0.841667	1.68333	0	0	0	0	0	0	1.68333	0	0
Q3MIP1	Inositol 1,4,5-trisphosphate receptor-interacting protein-like 2	ITPRIPL2	0.0768346	FALSE	6.66667	0	NA	2	NA	NA	NA	NA	NA	2	1.1547	NA	NA	NA	NA	NA	NA	1.71823	0	0	0	0	0.841667	0	0	0	0	0	0	0	0	0	0	0	0	0	0	0	0	0	0	0	0	0	0
Q3SY84	Keratin, type II cytoskeletal 71	KRT71	0.238774	FALSE	6.66667	1	NA	NA	NA	NA	NA	NA	NA	0.454299	NA	NA	NA	NA	NA	NA	NA	0.454299	0	0	0	0	0	0	0	0	0	0	0	0	0	0	0	0	0	0	0	0	0	0	0	0	0	0	0
Q3T8J9	GON-4-like protein	GON4L	0.144619	FALSE	13.3333	0	NA	NA	NA	2	NA	NA	NA	0.720997	NA	NA	NA	NA	2	1.2171	2	1.58762	0	0	0	0	0	0	0	0	0	0	0	0	0	0	0	0.841667	0	0	0	0	0	0	0	0	0	0	0
Q3V5L5	Alpha-1,6-mannosylglycoprotein 6-beta-N-acetylglucosaminyltransferase B	MGAT5B	0.0677844	FALSE	6.66667	0	NA	2	2	NA	NA	NA	NA	2	NA	NA	2	NA	NA	NA	NA	2	0	0	0	0	0	0.841667	0	0	0	1.68333	0	0	0	0	0	0	0	0	0	0	0	0	0	0	0	0	0
Q3V6T2	Girdin	CCDC88A	0.0587341	FALSE	6.66667	0	NA	NA	2	NA	NA	2	NA	NA	NA	NA	NA	NA	2	NA	2	2	0	0	0	0	0	0	0	0	0.841667	0	0	0	0	0	0	0	0	0	0	0	0	0	0	0.841667	0	0	0
Q3YBR2	Transforming growth factor beta regulator 1	TBRG1	0.209863	FALSE	16.6667	0	2	NA	1.2171	NA	NA	NA	2	NA	0.706321	NA	NA	NA	1.1547	NA	2	1.51302	0	0	0	1.12222	0	0	0	0	0.841667	0	0	1.68333	0	0	0	0	0	0	0	0	0	0	0	0	0.841667	0	0
Q460N5	Protein mono-ADP-ribosyltransferase PARP14	PARP14	0.106202	FALSE	10	0	NA	2	NA	NA	2	NA	1.1547	NA	NA	NA	NA	2	NA	NA	2	1.83094	0	0	0	0	0	0	1.68333	0	0	0	0	0	0	0	0	0	0	0.841667	0	0	0	0	0	0	0	0.841667	0.841667
Q495B1	Ankyrin repeat and death domain-containing protein 1A	ANKDD1A	0.0677844	FALSE	6.66667	0	NA	NA	NA	NA	NA	NA	NA	NA	1.2171	NA	1.1547	NA	NA	NA	NA	1.1859	0	0	0	0	0	0	0	0	0	0	0	0	0	0	0	0	0	0	0	0	0	0	0	0	0	0	0
Q496J9	Synaptic vesicle glycoprotein 2C	SV2C	0.0768346	FALSE	6.66667	0	NA	NA	2	NA	NA	NA	1.2171	NA	NA	2	NA	NA	NA	NA	NA	1.73903	0	0	0	0	0	0	0	0	0	0	0	1.68333	0	0	0	0	0	0	0	0	0	0	0	0	0.841667	0	0
Q49A88	Coiled-coil domain-containing protein 14	CCDC14	0.118837	FALSE	8.33333	0	NA	NA	NA	NA	2	NA	NA	NA	NA	1.1716	NA	NA	NA	2	2	1.7929	0	0	0	0	0	0	0	0	0	0	0	0	0	0	0	0	0	0	0.841667	0	0	0	0	0	0	0	0
Q49AJ0	Protein FAM135B	FAM135B	0.168795	FALSE	11.6667	0	NA	2	NA	NA	NA	NA	2	2	NA	2	NA	NA	2	2	2	2	0	0	0	0	0.841667	0	0	0	0	0	0	0	0	0	0	0	0	0	0	0	0	0	0	0	0	0	0
Q4AC94	C2 domain-containing protein 3	C2CD3	0.0768346	FALSE	6.66667	0	NA	2	NA	NA	NA	NA	NA	2	NA	2	NA	NA	NA	NA	2	2	0	0	0	0	0.841667	0	0	0	0	0	0	0	0	0	0	0	0	0	0	0	0	0	0	0	0	0	0
Q4AE62	Glycosyltransferase-like domain-containing protein 1	GTDC1	0.173986	FALSE	16.6667	0	NA	NA	NA	NA	NA	NA	1.2171	1.2171	1.2171	NA	NA	1.1547	2	2	NA	1.46767	0	0	0	0	0	0	0	0	0	0	0	0	0	0	0	0	0	0	0	0	0	0	0	0	0.841667	1.68333	0
Q4G0J3	La-related protein 7	LARP7	0.124302	FALSE	10	0	NA	NA	NA	NA	NA	NA	2	1.1547	NA	NA	1.2171	2	NA	NA	NA	1.59295	0	0	0	0	0	0	0	0	0	0	0	0	0	0	0	0	0	0	0	0	0	0	0	0	0	0.841667	0
Q4G0N8	Sodium/hydrogen exchanger 10	SLC9C1	0.374055	FALSE	31.6667	1	1.2171	NA	2	1.1547	2	NA	2	0.720997	2	0.272021	2	1.26528	2	NA	NA	1.51183	1.68333	0	0.841667	0	0	0	0	0	0	0	1.68333	0	0.841667	0	0	0.841667	0	0.841667	0	0	0	0	0	0	0	0	0
Q4G0P3	Hydrocephalus-inducing protein homolog	HYDIN	0.413337	FALSE	31.6667	2	NA	NA	NA	2	2	NA	1.2171	2	NA	0.272021	1.2171	0.20815	0.674288	2	NA	1.28763	0	0	0	0	0	0	0	0	0	0	0	0	0	0	0	1.68333	0.841667	0	0	0	0	0	0	0	0	0	0.841667
Q4G0S4	Cytochrome P450 27C1	CYP27C1	0.0677844	FALSE	6.66667	0	NA	NA	1.2171	NA	NA	NA	NA	NA	NA	NA	2	2	NA	NA	NA	1.73903	0	0	0	0	0	0	0	0	0.841667	0	0	1.68333	0	0	0	0	0	0	0	0	0	0	0	0	0	0	0
Q4G0S7	Coiled-coil domain-containing protein 152	CCDC152	0.183963	FALSE	15	0	NA	NA	NA	NA	2	2	2	2	NA	1.1547	NA	NA	2	2	2	1.89434	0	0	0	0	0	0	0	0	0	0	0	0	0	0	0	0	0	0.841667	0	0	0	0	0	0.841667	0	0	0
Q4G0U5	Cilia- and flagella-associated protein 221	CFAP221	0.106202	FALSE	10	0	NA	NA	2	2	NA	2	NA	NA	NA	NA	2	2	2	NA	NA	2	0	0	0	0	0	0	0	0	0.841667	0	0	0	0	0	0	1.68333	0	0	0	0	0	0	0	0.841667	0	0	0
Q4G0X9	Coiled-coil domain-containing protein 40	CCDC40	0.0915181	FALSE	8.33333	0	2	NA	NA	NA	NA	NA	1.1547	NA	2	2	NA	NA	NA	NA	NA	1.78868	0	0	0.841667	0	0	0	0	0	0	0	0	0	0	0	0	0	0	0	0	0	0	0	0	0	0.841667	0	0.841667
Q4G163	F-box only protein 43	FBXO43	0.0870337	FALSE	8.33333	0	2	NA	NA	NA	NA	NA	NA	NA	NA	NA	NA	NA	2	1.1547	2	1.78868	0	0	0	2.24444	0	0	0	0	0	0	0	0	0	0	0	0	0	0	0	0	0	0	0	0	0	0	0
Q4J6C6	Prolyl endopeptidase-like	PREPL	0.0858848	FALSE	6.66667	0	NA	NA	1.1547	NA	2	NA	2	NA	NA	NA	NA	NA	NA	NA	NA	1.71823	0	0	0	0	0	0	0	0	0	1.68333	1.68333	0	0	0	0	0	0	0	0	1.68333	0	0	0	0	0	0	0.841667
Q4KMP7	TBC1 domain family member 10B	TBC1D10B	0.0915181	FALSE	8.33333	0	NA	NA	NA	2	NA	NA	NA	2	2	NA	2	2	NA	NA	NA	2	0	0	0	0	0	0	0	0	0	0	0	0	0	0	0.841667	0	0	0	0	0	0	0	0	0	0	0	0
Q4KWH8	1-phosphatidylinositol 4,5-bisphosphate phosphodiesterase eta-1	PLCH1	0.0677844	FALSE	6.66667	0	NA	NA	NA	2	NA	NA	NA	2	NA	1.2171	NA	NA	NA	NA	NA	1.73903	0	0	0	0	0	0	0	0	0	0	0	0	0	0.841667	0	0	0	0	0	0	0	0	0	0	0	0	0
Q4LDE5	Sushi, von Willebrand factor type A, EGF and pentraxin domain-containing protein 1	SVEP1	0.129928	FALSE	13.3333	0	NA	NA	2	NA	NA	NA	1.1547	1.1547	2	NA	NA	1.16713	NA	NA	NA	1.49531	0	0	0	0	0	0	0	0	0	0	1.68333	0	0	0	0	0	0	0	0	0	0	0	0	0	0	0.841667	0.841667
Q4VNC0	Probable cation-transporting ATPase 13A5	ATP13A5	0.262529	FALSE	23.3333	0	NA	NA	NA	NA	NA	1.1547	NA	0.720997	2	1.2171	2	1.1547	1.2171	2	NA	1.43307	0	0	0	0	0	0	0	0	0	0	0	0	0	0	0	0	0	0	0	0	0	0	0.841667	0.841667	0	0	0
Q4VNC1	Probable cation-transporting ATPase 13A4	ATP13A4	0.115244	FALSE	11.6667	0	NA	NA	NA	1.1547	NA	2	2	2	NA	NA	NA	1.17551	NA	NA	NA	1.66604	0	0	0	0	0	0	0	0	0	0	0	0	0	0.841667	0.841667	0	0	0	0	0	0	0.841667	0	0	0	0.841667	0
Q4ZHG4	Fibronectin type III domain-containing protein 1	FNDC1	0.100568	FALSE	8.33333	0	NA	NA	2	2	2	NA	NA	NA	NA	NA	NA	2	2	NA	NA	2	0	0	0	0	0	0	0	0	0	0	0	1.68333	0	0.841667	0	0	0	0.841667	0	0	0	0	0	0	0	0	0
Q502W6	von Willebrand factor A domain-containing protein 3B	VWA3B	0.129935	FALSE	11.6667	0	NA	NA	NA	NA	NA	1.2171	1.2171	NA	1.2171	NA	2	NA	NA	NA	NA	1.41282	0	0	0	0	0	0	0	0	0	0	0	0	0	0	0	0	0	0	0	0	1.68333	0	0.841667	0	0	0	0.841667
Q504T8	Midnolin	MIDN	0.321237	FALSE	23.3333	1	2	2	NA	0.740085	NA	NA	2	NA	NA	2	NA	NA	2	1.1547	0.408412	1.5379	0	0.841667	0	0	0	0	0	3.36667	0	0	0	0	0	0.841667	1.68333	0.841667	0	0	0	0	0	0	0	0	0	0	0
Q50LG9	Leucine-rich repeat-containing protein 24	LRRC24	0.0711938	FALSE	6.66667	0	2	1.2171	NA	2	NA	NA	NA	NA	NA	NA	NA	NA	NA	NA	NA	1.73903	0	0	0	1.12222	0	0.841667	1.68333	0	0	0	0	0	0	0.841667	0	0	0	0	0	0	0	0	0	0	0	0	0
Q52M75	Putative uncharacterized protein encoded by LINC01554	LINC01554	0.115252	FALSE	10	0	NA	NA	NA	NA	NA	NA	NA	NA	2	NA	NA	0.720997	2	2	NA	1.68025	0	0	0	0	0	0	0	0	0	0	0	0	0	0	0	0	0	0	0	0	0	0	0	0	0	0	0
Q52MB2	Coiled-coil domain-containing protein 184	CCDC184	0.0915181	FALSE	8.33333	0	NA	2	NA	NA	2	2	NA	1.1547	NA	NA	NA	NA	NA	NA	NA	1.78868	0	0	0	0	0	0	1.68333	0	0	0	0	0	0	0	0	0	0	0	0.841667	0	1.68333	0	0	0	0	0	0
Q53EL9	Seizure protein 6 homolog	SEZ6	0.0677844	FALSE	6.66667	0	NA	NA	NA	2	NA	NA	1.1547	NA	NA	NA	NA	NA	NA	NA	2	1.71823	0	0	0	0	0	0	0	0	0	0	0	0	0	0	0	0.841667	0	0	0	0	0	0	0	0	0.841667	0.841667	0
Q53EP0	Fibronectin type III domain-containing protein 3B	FNDC3B	0.125451	FALSE	11.6667	0	NA	NA	NA	NA	NA	NA	NA	2	NA	2	1.1547	1.26528	2	NA	NA	1.684	0	0	0	0	0	0	0	0	0	0	0	0	0	0	0	0	0	0	0	0	0	0	0	0	0	0	0
Q53EZ4	Centrosomal protein of 55 kDa	CEP55	0.148036	FALSE	11.6667	0	NA	NA	NA	2	2	NA	NA	NA	NA	NA	2	2	1.1547	2	NA	1.85912	0	0	0	0	0	0	0	0	0	0	0	0	0	0.841667	0	0	0	0	0	1.68333	0	0	0	0	0	0	0
Q53FE4	Uncharacterized protein C4orf17	C4orf17	0.100568	FALSE	8.33333	0	2	2	NA	NA	NA	NA	NA	NA	NA	NA	2	NA	2	2	NA	2	0	0	0.841667	0	1.68333	0	0	0	0	0	0	0	0	0	0	0	0	0	0	0	0	0	0	0	0	0	0
Q53GS7	Nucleoporin GLE1	GLE1	0.0677844	FALSE	6.66667	0	NA	2	NA	NA	NA	2	NA	NA	NA	2	NA	2	NA	NA	NA	2	0	0	0	0	0	0	0	1.68333	0	0	0	0	0	0	0	0	0	0	0	0	0	0	0.841667	0	0	0	0
Q53GS9	U4/U6.U5 tri-snRNP-associated protein 2	USP39	0.0995151	FALSE	6.66667	0	NA	2	NA	NA	NA	0.916778	NA	NA	NA	NA	NA	NA	NA	NA	NA	1.45839	0	0	0	0	0	0.841667	0	0	0	0	0	0	0	0	0	0	0	0	0	0	0	1.68333	0.841667	5.89167	0	0	0
Q53T94	TATA box-binding protein-associated factor RNA polymerase I subunit B	TAF1B	0.0824679	FALSE	8.33333	0	NA	NA	NA	NA	NA	NA	2	2	NA	2	NA	NA	NA	NA	1.2171	1.80427	0	0	0	0	0	0	0	0	0	0	0	0	0	0	0	0	0	0	0	0	0	0	0	0	0	0	0.841667
Q53TQ3	INO80 complex subunit D	INO80D	0.0587341	FALSE	6.66667	0	NA	NA	NA	NA	NA	NA	NA	1.1547	2	NA	NA	NA	NA	2	NA	1.71823	0	0	0	0	0	0	0	0	0	0	0	0	0	0	0	0	0	0	0	0	0	0	0	0	0	0	0
Q562E7	WD repeat-containing protein 81	WDR81	0.0949275	FALSE	8.33333	0	NA	NA	2	NA	NA	NA	NA	2	NA	NA	NA	2	NA	2	2	2	0	0	0	0	0	0	0	0	0	0	1.68333	0	0	0	0	0	0	0	0	0	0	0	0	0	0	0	0
Q562R1	Beta-actin-like protein 2	ACTBL2	1.31196	FALSE	26.6667	4	NA	NA	NA	0.0801764	0.18014	NA	NA	NA	NA	NA	0.117867	NA	NA	0.0404769	NA	0.104665	0	0	0	0	0	0	0	0	0	0	0	0	36.1917	19.3583	33.6667	31.9833	33.6667	27.775	10.1	40.4	0	0	0	0	0	0	0
Q569K6	Coiled-coil domain-containing protein 157	CCDC157	0.0734177	FALSE	8.33333	0	NA	NA	NA	NA	NA	1.1547	NA	2	2	NA	NA	2	NA	NA	NA	1.78868	0	0	0	0	0	0	0	0	0	0	0	0	0	0	0	0	0	0	0	0	0	0.841667	0.841667	0	0	0	0
Q58A45	PAN2-PAN3 deadenylation complex subunit PAN3	PAN3	0.0768346	FALSE	6.66667	0	NA	2	NA	NA	NA	NA	1.2171	2	NA	NA	NA	NA	NA	NA	NA	1.73903	0	0	0	0	0	0	1.68333	0	0	0	0	0	0	0	0	0	0	0	0	0	0	0	0	0	0	0.841667	0
Q58DX5	Inactive N-acetylated-alpha-linked acidic dipeptidase-like protein 2	NAALADL2	0.109619	FALSE	8.33333	0	2	NA	NA	NA	NA	NA	2	NA	NA	2	2	NA	NA	NA	2	2	1.68333	0	0	0	0	0	0	0	0	0	0	0	0	0	0	0	0	0	0	0	0	0	0	0	0	0	0
Q58FF7	Putative heat shock protein HSP 90-beta-3	HSP90AB3P	0.0824679	FALSE	8.33333	0	NA	NA	NA	NA	NA	1.1547	NA	NA	NA	NA	NA	NA	NA	2	1.2171	1.45727	0	0	0	0	0	0	0	0	0	0	0	0	0	0	0	0	0	0	0	0	0	0	0.841667	0.841667	0	0	0
Q5BKX6	Solute carrier family 45 member 4	SLC45A4	0.138986	FALSE	11.6667	0	NA	NA	2	NA	NA	NA	2	NA	NA	2	NA	2	2	2	2	2	0	0	0	0	0	0	0	0	0	1.68333	0	0	0	0	0	0	0	0	0	0	0	0	0	0	0.841667	0	0
Q5CZC0	Fibrous sheath-interacting protein 2	FSIP2	0.727159	FALSE	51.6667	3	NA	1.24909	0.266536	2	0.344065	0.720997	1.1547	1.1547	1.1547	NA	2	0.325892	1.1547	2	0.89957	1.10961	0	0	0	0	0	1.68333	0	5.05	4.20833	1.68333	3.36667	1.68333	0.841667	0	0	0	0.841667	1.68333	2.525	3.36667	1.68333	0.841667	1.68333	0	0.841667	0.841667	0
Q5D862	Filaggrin-2	FLG2	0.43003	FALSE	25	0	NA	0.666667	0.819719	1.40799	NA	NA	NA	2	NA	1.40799	2	NA	NA	2	1.1547	1.43213	0	0	0	0	1.68333	0	1.68333	1.68333	3.36667	18.5167	3.36667	0	5.05	0.841667	0	0	0	0	0	0	0	0	0	0	0	0	0
Q5FWF5	N-acetyltransferase ESCO1	ESCO1	0.120885	FALSE	11.6667	0	NA	2	NA	NA	NA	NA	2	1.1547	NA	NA	1.2171	NA	NA	NA	2	1.67436	0	0	0	0	0	0	0	1.68333	0	0	0	0	0	0	0	0	0	0	0	0	0	0	0	0	0	0	0.841667
Q5GLZ8	Probable E3 ubiquitin-protein ligase HERC4	HERC4	0.758107	FALSE	45	1	1.16356	2	0.71788	0.763707	0.877911	0.745615	NA	NA	2	2	1.16174	2	0.344065	NA	0.720997	1.20796	0	1.68333	0	2.24444	0	0	0	1.68333	3.36667	1.68333	1.68333	0	1.68333	0.841667	0	2.525	3.36667	0	0.841667	6.73333	5.05	1.68333	0	2.525	0	0	0
Q5H8C1	FRAS1-related extracellular matrix protein 1	FREM1	0.138986	FALSE	11.6667	0	NA	NA	NA	NA	NA	NA	1.2171	NA	2	1.1547	NA	2	NA	NA	2	1.67436	0	0	0	0	0	0	0	0	0	0	0	0	0	0	0	0	0	0	0	0	0	0	0	0	0.841667	0	0
Q5H9F3	BCL-6 corepressor-like protein 1	BCORL1	0.0587341	FALSE	6.66667	0	NA	2	NA	2	NA	NA	NA	2	NA	NA	NA	2	NA	NA	NA	2	0	0	0	0	0.841667	0	0	0	0	0	0	0	0	0	0.841667	0	0	0	0	0	0	0	0	0	0	0	0
Q5H9M0	PWWP domain-containing DNA repair factor 3B	PWWP3B	0.106202	FALSE	10	0	NA	NA	NA	NA	2	2	NA	NA	NA	NA	2	1.1547	NA	NA	2	1.83094	0	0	0	0	0	0	0	0	0	0	0	0	0	0	0	0	0	0	0	1.68333	0	1.68333	0	0	0	0	0
Q5H9R4	Armadillo repeat-containing X-linked protein 4	ARMCX4	0.115252	FALSE	10	0	NA	NA	NA	2	1.2171	2	2	NA	NA	NA	NA	NA	NA	NA	2	1.84342	0	0	0	0	0	0	0	0	0	0	0	0	0	0	0	0.841667	0	0.841667	1.68333	0	0	0	0.841667	0	0	0	0
Q5HYA8	Meckelin	TMEM67	0.0768346	FALSE	6.66667	0	2	NA	NA	2	NA	2	NA	NA	NA	NA	NA	2	NA	NA	NA	2	0	0.841667	0	0	0	0	0	0	0	0	0	0	0	0	0	1.68333	0	0	0	0	0	0	0	0.841667	0	0	0
Q5HYC2	Uncharacterized protein KIAA2026	KIAA2026	0.106202	FALSE	10	0	1.2171	NA	NA	2	2	NA	NA	NA	NA	NA	NA	NA	2	NA	2	1.84342	1.68333	0.841667	0	0	0	0	0	0	0	0	0	0	0	0	0.841667	0	0	0	0	1.68333	0	0	0	0	0	0	0
Q5HYJ3	Protein FAM76B	FAM76B	0.271738	FALSE	18.3333	0	NA	NA	2	2	NA	NA	NA	1.2171	0.666667	NA	2	0.798229	NA	NA	NA	1.447	0	0	0	0	0	0	0	0	0	1.68333	0	0	0	0	0.841667	0	0	0	0	0	0	0	0	0	0	0	0
Q5HYW2	NHS-like protein 2	NHSL2	0.0915181	FALSE	8.33333	0	NA	2	NA	NA	2	NA	NA	NA	NA	NA	2	2	NA	NA	2	2	0	0	0	0	0.841667	0	0	0	0	0	0	0	0	0	0	0	0.841667	0	0	0	0	0	0	0	0	0	0
Q5JPB2	Zinc finger protein 831	ZNF831	1.42976	FALSE	61.6667	3	0.747959	0.845961	0.190527	0.714531	0.418438	0.720354	2	2	2	NA	0.389364	1.54427	0.708476	0.682389	1.24909	1.0151	8.41667	2.525	3.36667	0	0	3.36667	11.7833	1.68333	10.9417	16.8333	13.4667	5.05	2.525	5.05	0	6.73333	2.525	9.25833	2.525	16.8333	1.68333	3.36667	0	4.20833	0	0	0
Q5JQC9	A-kinase anchor protein 4	AKAP4	0.148028	FALSE	13.3333	0	2	2	NA	2	1.1547	NA	NA	NA	2	NA	NA	2	2	NA	NA	1.87924	1.68333	0	0	0	0	0	1.68333	0	0	0	0	0	0	0	0	1.68333	0.841667	0	0.841667	0	0	0	0	0	0	0	0
Q5JR12	Protein phosphatase 1J	PPM1J	0.19473	FALSE	13.3333	0	2	NA	2	NA	0.763707	2	NA	NA	NA	NA	NA	NA	1.1547	NA	NA	1.58368	0	1.68333	0	0	0	0	0	0	0	0	0	1.68333	0	0	0	0	0.841667	0	2.525	1.68333	6.73333	0	0	0	0	0	0
Q5JRA6	Transport and Golgi organization protein 1 homolog	MIA3	0.406207	FALSE	35	1	1.1547	2	1.28771	1.2171	1.2171	1.1547	NA	1.1547	NA	2	0.26703	2	NA	2	2	1.45442	0	0.841667	0.841667	0	0.841667	0	0	0	0	0	6.73333	1.68333	0	0.841667	1.68333	0	0	0	0.841667	1.68333	0	0.841667	0.841667	0	0	0	0
Q5JRC9	Protein FAM47A	FAM47A	0.0677844	FALSE	6.66667	0	NA	NA	1.2171	2	NA	NA	NA	NA	NA	NA	NA	NA	NA	2	NA	1.73903	0	0	0	0	0	0	0	0	0.841667	0	1.68333	0	0	0	0	0.841667	0	0	0	0	0	0	0	0	0	0	0
Q5JSZ5	Protein PRRC2B	PRRC2B	0.156327	FALSE	13.3333	0	NA	NA	2	NA	NA	NA	1.2171	NA	NA	2	1.33816	2	2	NA	NA	1.75921	0	0	0	0	0	0	0	0	0	1.68333	0	0	0	0	0	0	0	0	0	0	0	0	0	0	0	0	0.841667
Q5JU85	IQ motif and SEC7 domain-containing protein 2	IQSEC2	0.0677844	FALSE	6.66667	0	NA	NA	NA	NA	2	NA	NA	2	NA	2	2	NA	NA	NA	NA	2	0	0	0	0	0	0	0	0	0	0	0	0	0	0	0	0	0.841667	0	0	0	0	0	0	0	0	0	0
Q5JWR5	Protein dopey-1	DOP1A	0.088543	FALSE	6.66667	0	2	2	NA	NA	NA	NA	NA	NA	NA	NA	NA	NA	2	NA	2	2	3.36667	0	0	0	0.841667	0	0	0	0	0	0	0	0	0	0	0	0	0	0	0	0	0	0	0	0	0	0
Q5JYT7	Uncharacterized protein KIAA1755	KIAA1755	0.088543	FALSE	6.66667	0	NA	NA	NA	NA	NA	NA	NA	2	NA	1.2171	NA	NA	NA	NA	2	1.73903	0	0	0	0	0	0	0	0	0	0	0	0	0	0	0	0	0	0	0	0	0	0	0	0	0	0	0
Q5M9N0	Coiled-coil domain-containing protein 158	CCDC158	0.209428	FALSE	18.3333	0	NA	2	1.33816	1.1547	NA	NA	NA	NA	2	NA	0.720997	1.1547	NA	NA	NA	1.39476	0	0	0	0	0	0.841667	0	0	0.841667	0	3.36667	0	0.841667	0	0.841667	0	0	0	0	0	0	0	0	0	0	0	0
Q5MIZ7	Serine/threonine-protein phosphatase 4 regulatory subunit 3B	PPP4R3B	0.180546	FALSE	16.6667	0	2	2	NA	NA	NA	NA	1.2171	2	2	NA	2	NA	1.28629	NA	2	1.81292	0	0.841667	0	0	0	1.68333	0	0	0	0	0	0	0	0	0	0	0	0	0	0	0	0	0	0	0.841667	0	0
Q5QGT7	Receptor-transporting protein 2	RTP2	0.0975933	FALSE	6.66667	0	NA	NA	NA	2	1.19905	2	NA	NA	NA	NA	NA	NA	NA	NA	NA	1.73302	0	0	0	0	0	0	0	0	0	0	0	0	0	0	0	0.841667	3.36667	0	0	1.68333	0	1.68333	0	0	0	0	0
Q5QJ38	Trichohyalin-like protein 1	TCHHL1	0.199573	FALSE	15	0	NA	2	NA	2	2	2	NA	NA	NA	2	NA	NA	1.1716	1.1547	NA	1.7609	0	0	0	0	0.841667	0	0	0	0	0	0	0	0	0	0.841667	0	0	1.68333	0	0	0	0	0	2.525	0	0	0
Q5S007	Leucine-rich repeat serine/threonine-protein kinase 2	LRRK2	0.120117	FALSE	8.33333	0	NA	NA	NA	2	NA	NA	NA	NA	NA	2	2	2	NA	NA	2	2	0	0	0	0	0	0	0	0	0	0	0	0	0.841667	0	0	0	0	0	0	0	0	0	0	0	0	0	0
Q5SQN1	Synaptosomal-associated protein 47	SNAP47	0.106202	FALSE	10	0	NA	NA	2	NA	2	NA	NA	NA	NA	NA	NA	NA	NA	1.1547	1.2171	1.59295	0	0	0	0	0	0	0	0	0	0	1.68333	0	0	0	0	0	0	0.841667	0	0	0	0	0	0	0	0	0
Q5SRE5	Nucleoporin NUP188	NUP188	0.239554	FALSE	20	0	2	NA	NA	1.1547	NA	1.1547	NA	1.2171	2	NA	NA	1.2171	2	2	NA	1.59295	0	1.68333	0	0	0	0	0	0	0	0	0	0	0	0.841667	0.841667	0	0	0	0	0	0	1.68333	0	1.68333	0	0	0
Q5SRE7	Phytanoyl-CoA dioxygenase domain-containing protein 1	PHYHD1	0.0824679	FALSE	8.33333	0	NA	NA	NA	2	2	NA	1.1547	NA	NA	2	NA	NA	NA	NA	NA	1.78868	0	0	0	0	0	0	0	0	0	0	0	0	0.841667	0	0	0	0.841667	0	0	0	0	0	0	0	0.841667	0.841667	0
Q5SSJ5	Heterochromatin protein 1-binding protein 3	HP1BP3	0.0824679	FALSE	8.33333	0	NA	NA	1.2171	NA	2	NA	NA	NA	NA	2	NA	NA	NA	NA	2	1.80427	0	0	0	0	0	0	0	0	0.841667	0	1.68333	0	0	0	0	0	0	0.841667	0	0	0	0	0	0	0	0	0
Q5SW79	Centrosomal protein of 170 kDa	CEP170	0.198646	FALSE	16.6667	0	NA	NA	0.720997	0.829372	1.2171	NA	1.2171	NA	NA	NA	NA	NA	NA	NA	NA	0.996141	0	0	0	0	0	0	0	0	0.841667	0	1.68333	1.68333	2.525	0.841667	0	0.841667	0	0	0.841667	1.68333	0	0	0	0	0	0	0.841667
Q5SYB0	FERM and PDZ domain-containing protein 1	FRMPD1	0.153669	FALSE	13.3333	0	NA	NA	1.2171	NA	0.740085	NA	NA	NA	NA	NA	2	1.2171	NA	NA	NA	1.29357	0	0	0	0	0	0	0	0	0.841667	1.68333	0	0	0	0	0	0	0.841667	0.841667	0	1.68333	0	0	0	0	0	0	0
Q5SYE7	NHS-like protein 1	NHSL1	0.132594	FALSE	11.6667	0	NA	2	NA	2	1.1547	NA	2	2	NA	NA	NA	NA	NA	NA	2	1.85912	0	0	0	0	0	0	0	1.68333	0	0	0	0	0	0	0	0.841667	0	0.841667	0.841667	0	0	0	0	0	0	0	0
Q5SZK8	FRAS1-related extracellular matrix protein 2	FREM2	0.183036	FALSE	16.6667	0	NA	NA	2	2	2	NA	1.1547	NA	2	2	2	NA	NA	2	2	1.90608	0	0	0	0	0	0	0	0	0	0	1.68333	0	0	0	0	0.841667	0	0	0	1.68333	0	0	0	0	0	0.841667	0.841667
Q5SZL2	Centrosomal protein of 85 kDa-like	CEP85L	0.0915181	FALSE	8.33333	0	NA	NA	2	NA	NA	NA	2	NA	NA	NA	2	NA	2	2	NA	2	0	0	0	0	0	0	0	0	0	1.68333	0	0	0	0	0	0	0	0	0	0	0	0	0	0	0	1.68333	0
Q5T011	KICSTOR complex protein SZT2	SZT2	0.0971514	FALSE	10	0	NA	NA	2	NA	2	NA	2	1.1547	NA	2	NA	NA	NA	NA	NA	1.83094	0	0	0	0	0	0	0	0	0	1.68333	0	0	0	0	0	0	0.841667	0	0	0	0	0	0	0	0	0	0.841667
Q5T013	Putative hydroxypyruvate isomerase	HYI	1.44198	FALSE	61.6667	7	0.488609	0.457627	0.162543	0.666667	0.467894	0.72608	NA	NA	NA	NA	1.18112	2	0.145401	0.140202	0.21775	0.6049	5.05	2.525	0.841667	1.12222	0.841667	1.68333	1.68333	5.05	8.41667	16.8333	13.4667	26.9333	0	0.841667	0.841667	0.841667	9.25833	5.89167	0.841667	11.7833	0	7.575	2.525	4.20833	0	0	0
Q5T0N1	Cilia- and flagella-associated protein 70	CFAP70	0.0587341	FALSE	6.66667	0	NA	NA	NA	NA	2	NA	NA	NA	NA	NA	NA	NA	2	1.1547	NA	1.71823	0	0	0	0	0	0	0	0	0	0	0	0	0	0	0	0	0	0.841667	0	0	0	0	0	0	0	0	0
Q5T0N5	Formin-binding protein 1-like	FNBP1L	0.0915181	FALSE	8.33333	0	NA	NA	NA	NA	NA	NA	2	NA	NA	1.2171	2	NA	NA	NA	2	1.80427	0	0	0	0	0	0	0	0	0	0	0	0	0	0	0	0	0	0	0	0	0	0	0	0	0	0.841667	0
Q5T0Z8	Uncharacterized protein C6orf132	C6orf132	0.120885	FALSE	11.6667	0	NA	NA	NA	NA	2	2	NA	2	2	NA	NA	NA	1.1547	2	NA	1.85912	0	0	0	0	0	0	0	0	0	0	0	0	0	0	0	0	0	0	0	1.68333	0	0	0	0.841667	0	0	0
Q5T1B0	Axonemal dynein light chain domain-containing protein 1	AXDND1	0.0971514	FALSE	10	0	NA	NA	1.2171	2	NA	NA	2	NA	2	NA	NA	NA	2	NA	NA	1.84342	0	0	0	0	0	0	0	0	0.841667	0	1.68333	0	0	0	0	0.841667	0	0	0	0	0	0	0	0	0.841667	0	0
Q5T1H1	Protein eyes shut homolog	EYS	0.214497	FALSE	16.6667	0	2	NA	NA	2	2	2	NA	NA	NA	2	NA	NA	2	2	1.0721	1.88401	1.68333	0	0	0	0	0	0	0	0	0	0	0	0	0	0	0.841667	0	0.841667	0	0	0	0.841667	0	0	0	0	0
Q5T1M5	FK506-binding protein 15	FKBP15	0.0824679	FALSE	8.33333	0	NA	NA	NA	NA	2	2	2	NA	NA	2	NA	2	NA	NA	NA	2	0	0	0	0	0	0	0	0	0	0	0	0	0	0	0	0	0.841667	0	0	0	0	0	0.841667	0	0	0	0.841667
Q5T200	Zinc finger CCCH domain-containing protein 13	ZC3H13	0.0824679	FALSE	8.33333	0	NA	NA	NA	NA	NA	2	NA	2	NA	2	2	NA	NA	NA	2	2	0	0	0	0	0	0	0	0	0	0	0	0	0	0	0	0	0	0	0	0	0	0	0.841667	0	0	0	0
Q5T292	Transmembrane protein 273	TMEM273	0.298456	FALSE	26.6667	1	NA	2	NA	1.28629	2	1.1547	NA	NA	NA	NA	2	2	0.26703	1.2171	1.1547	1.45331	0	0	0	0	0	0	0	1.68333	0	0	0	0	0	0	0.841667	2.525	0	0.841667	0	0	0	0.841667	0	0.841667	0	0	0
Q5T2D2	Trem-like transcript 2 protein	TREML2	0.0743443	FALSE	6.66667	0	NA	NA	NA	NA	1.1547	2	NA	NA	NA	NA	NA	NA	NA	NA	2	1.71823	0	0	0	0	0	0	0	0	0	0	0	0	0	0	0	0	0.841667	0.841667	0	0	0	2.525	0	0	0	0	0
Q5T2D3	OTU domain-containing protein 3	OTUD3	0.129935	FALSE	11.6667	0	NA	2	NA	NA	2	NA	NA	NA	NA	2	NA	2	NA	0.666667	NA	1.73333	0	0	0	0	0	0	0	1.68333	0	0	0	0	0	0	0	0	0	0	0	1.68333	0	0	0	0	0	0	0
Q5T3F8	CSC1-like protein 2	TMEM63B	0.659029	FALSE	36.6667	0	NA	2	NA	2	2	2	1.20044	0.71788	2	1.2171	NA	1.00914	2	0.674288	1.1554	1.49785	0	0	0	0	0	0	0	1.68333	0	0	0	0	0	0	0	1.68333	0.841667	0	0	0	0	0	0	4.20833	0	0.841667	0.841667
Q5T3U5	ATP-binding cassette sub-family C member 10	ABCC10	0.129935	FALSE	11.6667	0	2	2	2	2	NA	NA	NA	NA	NA	NA	NA	NA	NA	1.1547	2	1.85912	0	0	0.841667	0	0	0	0	1.68333	0	1.68333	0	0	0.841667	0	0	0	0	0	0	0	0	0	0	0	0	0	0
Q5T4D3	Protein O-mannosyl-transferase TMTC4	TMTC4	0.0768346	FALSE	6.66667	0	NA	2	NA	NA	2	NA	NA	NA	NA	NA	1.1547	NA	NA	NA	NA	1.71823	0	0	0	0	0	0	1.68333	0	0	0	0	0	0	0	0	0	0	0	0	1.68333	0	0	0	0	0	0	0
Q5T4S7	E3 ubiquitin-protein ligase UBR4	UBR4	0.496309	FALSE	38.3333	0	0.685382	1.1547	0.71788	NA	2	1.2171	NA	0.666667	2	2	1.1547	2	1.1547	2	2	1.44239	1.68333	2.525	1.68333	0	1.68333	0	1.68333	0	0	1.68333	3.36667	1.68333	0	0	0	0	1.68333	0	0	0	0	1.68333	0.841667	0	0	0	0
Q5T4T6	Synaptonemal complex protein 2-like	SYCP2L	0.0941763	FALSE	8.33333	0	NA	NA	NA	NA	NA	NA	2	NA	2	NA	1.33816	NA	2	NA	NA	1.83454	0	0	0	0	0	0	0	0	0	0	0	0	0	0	0	0	0	0	0	0	0	0	0	0	0	0	0.841667
Q5T5P2	Sickle tail protein homolog	KIAA1217	0.300946	FALSE	26.6667	0	2	1.33816	1.2171	1.1547	1.2171	NA	NA	1.2171	2	2	1.1547	NA	NA	2	NA	1.52989	0	0.841667	0	0	0	0.841667	3.36667	0	0.841667	0	0	1.68333	0	0.841667	0.841667	0	0	0	0.841667	1.68333	0	0	0	0	0	0	0
Q5T5S1	Coiled-coil domain-containing protein 183	CCDC183	0.0915181	FALSE	8.33333	0	NA	2	NA	NA	NA	NA	NA	NA	2	2	1.1547	NA	NA	NA	NA	1.78868	0	0	0	0	0	0	1.68333	0	0	0	0	0	0	0	0	0	0	0	0	0	0	0	0	0	0	0	0
Q5T5U3	Rho GTPase-activating protein 21	ARHGAP21	0.10886	FALSE	10	0	2	1.33816	NA	1.1547	NA	2	NA	NA	NA	NA	NA	NA	NA	NA	NA	1.62322	0	0	0.841667	0	0	0.841667	0	3.36667	0	0	0	0	0.841667	0.841667	0	0	0	0	0	0	0	0	0.841667	0	0	0	0
Q5T5Y3	Calmodulin-regulated spectrin-associated protein 1	CAMSAP1	0.0621435	FALSE	6.66667	0	NA	NA	NA	NA	NA	NA	NA	NA	2	NA	NA	1.16713	2	NA	NA	1.72238	0	0	0	0	0	0	0	0	0	0	0	0	0	0	0	0	0	0	0	0	0	0	0	0	0	0	0
Q5T601	Adhesion G-protein coupled receptor F1	ADGRF1	0.0824679	FALSE	8.33333	0	NA	NA	NA	NA	NA	1.2171	NA	NA	NA	NA	NA	NA	1.1547	NA	2	1.45727	0	0	0	0	0	0	0	0	0	0	0	0	0	0	0	0	0	0	0	0	0	0.841667	1.68333	0	0	0	0
Q5T6X4	Protein FAM162B	FAM162B	0.106202	FALSE	10	0	NA	1.1547	NA	1.1547	NA	2	2	NA	NA	NA	NA	NA	NA	NA	NA	1.57735	0	0	0	0	0	0	1.68333	1.68333	0	0	0	0	0	0.841667	0	0.841667	0	0	0	0	0	0	0.841667	0	0	0.841667	0
Q5T7B8	Kinesin-like protein KIF24	KIF24	0.0768346	FALSE	6.66667	0	NA	NA	NA	NA	2	1.2171	2	NA	NA	NA	NA	NA	NA	NA	NA	1.73903	0	0	0	0	0	0	0	0	0	0	0	0	0	0	0	0	0	0	1.68333	0	1.68333	0.841667	0	0	0	0	0.841667
Q5T7N2	LINE-1 type transposase domain-containing protein 1	L1TD1	0.168353	FALSE	15	0	NA	NA	NA	NA	2	2	2	2	NA	NA	NA	1.2171	1.2171	2	NA	1.77631	0	0	0	0	0	0	0	0	0	0	0	0	0	0	0	0	0	0	0.841667	0	0	0	0	0.841667	0	0	0.841667
Q5T890	DNA excision repair protein ERCC-6-like 2	ERCC6L2	0.0768346	FALSE	6.66667	0	NA	NA	2	NA	NA	NA	NA	2	NA	NA	NA	NA	1.1547	NA	NA	1.71823	0	0	0	0	0	0	0	0	0	0	0	1.68333	0	0	0	0	0	0	0	0	0	0	0	0	0	0	0
Q5TAX3	Terminal uridylyltransferase 4	TUT4	0.0621435	FALSE	6.66667	0	2	NA	NA	2	NA	NA	NA	NA	NA	NA	NA	2	NA	NA	2	2	0	0	0	1.12222	0	0	0	0	0	0	0	0	0	0	0.841667	0	0	0	0	0	0	0	0	0	0	0	0
Q5TB30	DEP domain-containing protein 1A	DEPDC1	0.116179	FALSE	8.33333	0	1.1716	NA	NA	NA	NA	NA	NA	2	NA	2	NA	NA	NA	NA	2	1.7929	1.68333	2.525	0	0	0	0	0	0	0	0	0	0	0	0	0	0	0	0	0	0	0	0	0	0	0	0	0
Q5TBA9	Protein furry homolog	FRY	0.24389	FALSE	18.3333	0	NA	2	0.720997	1.28629	1.1547	2	NA	NA	NA	NA	NA	2	NA	NA	2	1.59457	0	0	0	0	0	0	1.68333	0	0.841667	1.68333	0	1.68333	2.525	0.841667	0	0	1.68333	0	0	1.68333	1.68333	0	0	0	0	0	0
Q5TC82	Roquin-1	RC3H1	0.0587341	FALSE	6.66667	0	NA	NA	NA	2	NA	2	NA	1.1547	NA	NA	NA	NA	NA	NA	NA	1.71823	0	0	0	0	0	0	0	0	0	0	0	0	0	0	0	0.841667	0	0	0	0	0	0	0.841667	0	0	0	0
Q5TEA3	Dynein axonemal assembly factor 9	DNAAF9	0.2613	FALSE	16.6667	0	2	NA	1.1547	2	2	NA	NA	NA	2	NA	NA	NA	2	2	1.31769	1.80905	0	1.68333	0	0	0	0	0	0	0	3.36667	0	3.36667	0	0	0	0.841667	0	0.841667	0	0	0	0	0	0	0	0	0
Q5TF58	Intermediate filament family orphan 2	IFFO2	0.0915181	FALSE	8.33333	0	NA	NA	NA	NA	NA	NA	NA	2	2	NA	2	2	2	NA	NA	2	0	0	0	0	0	0	0	0	0	0	0	0	0	0	0	0	0	0	0	0	0	0	0	0	0	0	0
Q5THJ4	Vacuolar protein sorting-associated protein 13D	VPS13D	0.400393	FALSE	30	0	2	NA	2	1.2171	2	1.2171	1.28629	1.33816	2	2	2	2	1.1547	2	NA	1.70872	0	0	1.68333	0	0	0	0	0	0	1.68333	0	0	0.841667	1.68333	0	0	0	0	0	3.36667	1.68333	0	0	0.841667	0.841667	0	2.525
Q5THK1	Protein PRR14L	PRR14L	0.0858848	FALSE	6.66667	0	NA	2	2	NA	NA	NA	NA	NA	NA	NA	NA	NA	2	NA	2	2	0	0	0	0	0.841667	0	0	0	0	0	1.68333	0	0	0	0	0	0	0	0	0	0	0	0	0	0	0	0
Q5THR3	EF-hand calcium-binding domain-containing protein 6	EFCAB6	0.0768346	FALSE	6.66667	0	NA	NA	2	NA	2	2	NA	NA	NA	NA	NA	NA	NA	NA	2	2	0	0	0	0	0	0	0	0	0	0	1.68333	0	0	0	0	0	0.841667	0	0	0	0	0	0.841667	0	0	0	0
Q5TIA1	Meiosis inhibitor protein 1	MEI1	0.115244	FALSE	11.6667	0	NA	NA	NA	2	NA	2	2	NA	NA	NA	NA	2	2	1.2171	NA	1.86952	0	0	0	0	0	0	0	0	0	0	0	0	0	0	0.841667	0	0	0	0	0	0	0	0	0.841667	0	0.841667	0
Q5TID7	Coiled-coil domain-containing protein 181	CCDC181	0.118669	FALSE	8.33333	0	NA	NA	2	NA	NA	NA	NA	NA	0.666667	2	NA	NA	NA	NA	NA	1.55556	0	0	0	0	0	0	0	0	0	0	0	1.68333	0	0	0	0	0	0	0	0	0	0	0	0	0	0	0
Q5TIE3	von Willebrand factor A domain-containing protein 5B1	VWA5B1	1.32932	FALSE	40	5	0.139217	0.0754928	NA	NA	NA	2	NA	NA	NA	NA	0.904851	NA	0.0575385	0.127517	0.218168	0.503255	6.73333	4.20833	3.36667	4.48889	8.41667	6.73333	10.1	10.1	0	0	0	0	0	0	0	0	0	0	0	0	0	0.841667	0	0	0	0	0
Q5TZA2	Rootletin	CROCC	0.0915181	FALSE	8.33333	0	NA	NA	NA	2	2	NA	2	NA	NA	2	NA	NA	NA	NA	2	2	0	0	0	0	0	0	0	0	0	0	0	0	0	0	0	0.841667	0	0	0	1.68333	0	0	0	0	0	0.841667	0
Q5TZJ5	Spermatogenesis-associated protein 31A1	SPATA31A1	0.0975857	FALSE	8.33333	0	2	NA	NA	NA	NA	NA	NA	NA	2	NA	1.33816	2	NA	NA	NA	1.83454	0	0	0.841667	0	0	0	0	0	0	0	0	0	0	0	0	0	0	0	0	0	0	0	0	0	0	0	0
Q5UIP0	Telomere-associated protein RIF1	RIF1	0.177403	FALSE	15	0	2	NA	2	2	2	2	NA	2	NA	NA	2	NA	NA	2	2	2	0	0	0.841667	0	0	0	0	0	1.68333	0	0	0	0	0.841667	0	0	0	0	0	1.68333	1.68333	0	0	0	0	0	0
Q5VIR6	Vacuolar protein sorting-associated protein 53 homolog	VPS53	0.153662	FALSE	15	0	2	2	1.2171	NA	NA	NA	NA	NA	NA	NA	2	2	1.1547	NA	2	1.7674	0	0	0	1.12222	0.841667	0	0	0	0.841667	1.68333	0	0	0	0	0	0	0	0	0	0	0	0	0	0	0	0	0
Q5VST9	Obscurin	OBSCN	0.438193	FALSE	38.3333	0	1.2171	1.1547	1.1547	1.2171	NA	NA	0.720997	2	NA	1.1547	2	1.16713	0.740085	0.763707	NA	1.2082	1.68333	0.841667	0	0	0.841667	0.841667	0	0	0	1.68333	1.68333	0	0	0	0.841667	1.68333	0	0	0	0	0	0	0	0	0.841667	0	1.68333
Q5VT06	Centrosome-associated protein 350	CEP350	0.176644	FALSE	16.6667	0	1.1547	NA	NA	2	2	NA	2	NA	2	NA	2	2	2	NA	2	1.90608	0	0.841667	0.841667	0	0	0	0	0	0	0	0	0	0	0	0	0.841667	0.841667	0	0	0	0	0	0	0	0	0.841667	0
Q5VT25	Serine/threonine-protein kinase MRCK alpha	CDC42BPA	0.11791	FALSE	10	0	2	2	2	NA	NA	NA	NA	1.1547	NA	NA	NA	NA	NA	NA	2	1.83094	1.68333	0	0	0	0.841667	0	0	0	0	0	0	3.36667	0	0	0	0	0	0	0	0	0	0	0	0	0	0	0
Q5VT52	Regulation of nuclear pre-mRNA domain-containing protein 2	RPRD2	0.0794928	FALSE	6.66667	0	2	2	NA	NA	NA	NA	NA	NA	NA	NA	NA	NA	2	2	NA	2	0	0	0.841667	0	0	0	3.36667	0	0	0	0	0	0	0	0	0	0	0	0	0	0	0	0	0	0	0	0
Q5VT97	Rho GTPase-activating protein SYDE2	SYDE2	0.19772	FALSE	18.3333	0	NA	1.2171	NA	0.740085	NA	NA	1.1547	NA	NA	2	2	NA	NA	NA	1.2171	1.38816	0	0	0	0	0.841667	0	0	1.68333	0	0	0	0	0	0.841667	1.68333	0.841667	0	0	0	0	0	0	0	0	0	0.841667	0.841667
Q5VTH2	Protein Flattop	CFAP126	0.0677844	FALSE	6.66667	0	NA	NA	NA	NA	NA	NA	2	NA	2	1.1547	NA	NA	NA	NA	NA	1.71823	0	0	0	0	0	0	0	0	0	0	0	0	0	0	0	0	0	0	0	0	0	0	0	0	0	0	0.841667
Q5VTJ3	Kelch domain-containing protein 7A	KLHDC7A	0.106202	FALSE	10	0	NA	NA	NA	NA	NA	NA	2	NA	2	NA	1.2171	2	NA	2	NA	1.84342	0	0	0	0	0	0	0	0	0	0	0	0	0	0	0	0	0	0	0	0	0	0	0	0	0	0	0.841667
Q5VTQ0	Tetratricopeptide repeat protein 39B	TTC39B	0.0587341	FALSE	6.66667	0	NA	NA	NA	NA	NA	1.1547	2	NA	NA	NA	NA	NA	2	NA	NA	1.71823	0	0	0	0	0	0	0	0	0	0	0	0	0	0	0	0	0	0	0	0	0	0.841667	0.841667	0	0	0.841667	0
Q5VTR2	E3 ubiquitin-protein ligase BRE1A	RNF20	0.158235	FALSE	13.3333	0	2	NA	NA	NA	NA	NA	NA	2	2	2	2	1.1547	2	NA	NA	1.87924	0	0	0	2.24444	0	0	0	0	0	0	0	0	0	0	0	0	0	0	0	0	0	0	0	0	0	0	0
Q5VTT5	Myomesin-3	MYOM3	0.0768346	FALSE	6.66667	0	NA	NA	NA	2	2	2	2	NA	NA	NA	NA	NA	NA	NA	NA	2	0	0	0	0	0	0	0	0	0	0	0	0	0.841667	0	0	0	0	0	0	1.68333	0	0	0.841667	0	0	0	0
Q5VU43	Myomegalin	PDE4DIP	0.109611	FALSE	10	0	NA	NA	1.1547	NA	NA	NA	2	NA	NA	NA	2	2	NA	2	NA	1.83094	0	0	0	0	0	0	0	0	0	1.68333	1.68333	0	0	0	0	0	0	0	0	0	0	0	0	0	0	0	0.841667
Q5VU65	Nuclear pore membrane glycoprotein 210-like	NUP210L	0.378125	FALSE	31.6667	1	2	1.2171	NA	2	1.2171	NA	1.1547	NA	1.2171	NA	0.685382	0.28637	2	NA	2	1.37777	0	0.841667	0	0	0.841667	0	1.68333	0	0	0	0	0	0	0	0.841667	0	0.841667	0	1.68333	0	0	0	0	0	0	0.841667	0.841667
Q5VUA4	Zinc finger protein 318	ZNF318	0.159303	FALSE	15	0	NA	1.1547	NA	NA	2	2	2	1.2171	NA	NA	NA	2	2	NA	NA	1.7674	0	0	0	0	0	0	1.68333	1.68333	0	0	0	0	0	0	0	0	0.841667	0	0	0	0	0.841667	0	0	0.841667	0	0
Q5VUG0	Scm-like with four MBT domains protein 2	SFMBT2	0.156327	FALSE	13.3333	0	2	NA	1.19905	NA	NA	NA	NA	NA	2	NA	1.1547	2	2	NA	NA	1.72563	1.68333	0	0	0	0	0	0	0	3.36667	1.68333	0	0	0	0	0	0	0	0	0	0	0	0	0	0	0	0	0
Q5VVP1	Spermatogenesis-associated protein 31A6	SPATA31A6	0.0824679	FALSE	8.33333	0	NA	NA	2	2	NA	NA	NA	2	NA	2	NA	NA	NA	2	NA	2	0	0	0	0	0	0	0	0	0	1.68333	0	0	0.841667	0	0	0	0	0	0	0	0	0	0	0	0	0	0
Q5VVY1	Alpha N-terminal protein methyltransferase 1B	METTL11B	0.0587341	FALSE	6.66667	0	2	NA	NA	NA	NA	NA	NA	2	NA	NA	NA	NA	NA	2	2	2	0	0.841667	0	0	0	0	0	0	0	0	0	0	0	0	0	0	0	0	0	0	0	0	0	0	0	0	0
Q5VW36	Focadhesin	FOCAD	0.0734177	FALSE	8.33333	0	2	NA	2	NA	2	NA	NA	NA	NA	NA	NA	NA	2	NA	2	2	0	0.841667	0	0	0	0	0	0	0.841667	0	0	0	0	0	0	0	0.841667	0	0	0	0	0	0	0	0	0	0
Q5VWG9	Transcription initiation factor TFIID subunit 3	TAF3	0.080244	FALSE	6.66667	0	0.717096	2	NA	NA	NA	NA	NA	NA	NA	NA	NA	NA	NA	NA	NA	1.35855	1.68333	0	0.841667	1.12222	0	0	1.68333	0	0	0	0	0	0	0	0	0	0	0	0	0	0	0	0	0	0	0	0
Q5VWK0	Neuroblastoma breakpoint family member 6	NBPF6	0.0915181	FALSE	8.33333	0	1.1547	NA	NA	NA	NA	NA	NA	NA	0.720997	NA	NA	NA	NA	NA	NA	0.937849	0	0.841667	0.841667	0	0	0	0	0	0	0	0	0	0	0	0	0	0	0	0	0	0	0	0	0	0	0	0
Q5VWN6	Protein TASOR 2	TASOR2	0.158527	FALSE	13.3333	0	1.16713	2	2	1.1547	2	NA	NA	NA	NA	NA	NA	NA	NA	2	NA	1.7203	0	0	0.841667	1.12222	0	0	1.68333	0	0	0	5.05	0	0	0.841667	0.841667	0	0.841667	0	0	0	0	0	0	0	0	0	0
Q5VWQ8	Disabled homolog 2-interacting protein	DAB2IP	0.0824679	FALSE	8.33333	0	2	NA	2	2	NA	NA	NA	NA	NA	NA	NA	NA	NA	2	2	2	0	0	0.841667	0	0	0	0	0	0.841667	0	0	0	0	0	0	0.841667	0	0	0	0	0	0	0	0	0	0	0
Q5VWT5	FYN-binding protein 2	FYB2	0.0768346	FALSE	6.66667	0	NA	1.2171	NA	NA	NA	NA	NA	NA	NA	NA	2	NA	NA	NA	2	1.73903	0	0	0	0	0.841667	0	1.68333	0	0	0	0	0	0	0	0	0	0	0	0	0	0	0	0	0	0	0	0
Q5VXI9	Lipase member N	LIPN	2.33958	FALSE	63.3333	8	0.186576	0.716337	0.139646	0.188926	0.132397	0.210274	NA	NA	NA	NA	1.15527	2	0.0533348	0.271503	0.217605	0.479261	6.73333	4.20833	5.05	11.2222	0	5.05	13.4667	5.05	12.625	38.7167	26.9333	28.6167	5.89167	5.05	2.525	3.36667	39.5583	26.0917	15.9917	45.45	65.65	18.5167	15.15	58.9167	0	0	0
Q5VXU1	Sodium/potassium-transporting ATPase subunit beta-1-interacting protein 2	NKAIN2	0.112277	FALSE	8.33333	0	2	2	2	NA	1.2171	NA	NA	NA	NA	NA	NA	NA	NA	NA	NA	1.80427	3.36667	0	0	0	0	0.841667	0	0	0	0	0	1.68333	0	0	0	0	0.841667	1.68333	0	0	0	0	0	0	0	0	0
Q5VYJ5	MAM and LDL-receptor class A domain-containing protein 1	MALRD1	0.271579	FALSE	23.3333	0	2	1.1547	NA	NA	2	NA	0.740085	2	2	NA	NA	1.2171	NA	0.666667	NA	1.47232	1.68333	0	0	0	0	0	1.68333	1.68333	0	0	0	0	0	0	0	0	0	0	0.841667	0	0	0	0	0	0.841667	0.841667	0
Q5VYK3	Proteasome adapter and scaffold protein ECM29	ECPAS	0.408522	FALSE	26.6667	0	1.1547	0.720354	2	1.1547	1.1716	1.06318	NA	NA	NA	2	NA	NA	NA	1.1547	NA	1.3024	1.68333	1.68333	0	0	4.20833	3.36667	1.68333	0	0.841667	0	0	0	0	0.841667	0.841667	0	0	2.525	0	1.68333	6.73333	0.841667	0	0.841667	0	0	0
Q5VZ89	DENN domain-containing protein 4C	DENND4C	0.198646	FALSE	16.6667	0	NA	NA	NA	2	2	NA	2	0.685382	NA	NA	NA	2	NA	2	1.1547	1.69144	0	0	0	0	0	0	0	0	0	0	0	0	0.841667	0	0	0	0	0.841667	0	0	0	0	0	0	0.841667	0	0
Q5VZB9	Doublesex- and mab-3-related transcription factor A1	DMRTA1	0.126519	FALSE	13.3333	0	2	NA	2	NA	2	NA	2	NA	NA	NA	NA	1.1547	2	2	NA	1.87924	0	0	0.841667	0	0	0	0	0	0.841667	0	0	0	0	0	0	0	0	0.841667	0	0	0	0	0	0	0	0	0
Q5W041	Armadillo repeat-containing protein 3	ARMC3	0.107128	FALSE	8.33333	0	2	NA	0.720997	NA	NA	NA	2	NA	NA	NA	NA	NA	NA	NA	NA	1.57367	0	2.525	0	0	0	0	0	0	0.841667	1.68333	1.68333	0	0	0	0	0	0	0	0	0	0	0	0	0	0	0	0.841667
Q5XKE5	Keratin, type II cytoskeletal 79	KRT79	1.07887	FALSE	20	3	NA	NA	NA	NA	NA	NA	NA	0.193617	NA	0.0896458	NA	NA	0.0807627	NA	NA	0.121342	0	0	0	0	0	0	0	0	0	0	0	0	0	0	0	0	0	0	0	0	0	0	0	0	0	0	0
Q5XPI4	E3 ubiquitin-protein ligase RNF123	RNF123	0.0824679	FALSE	8.33333	0	2	NA	NA	NA	2	NA	NA	NA	NA	NA	NA	NA	2	2	2	2	0	0	0.841667	0	0	0	0	0	0	0	0	0	0	0	0	0	0	0	0	1.68333	0	0	0	0	0	0	0
Q5XUX1	F-box/WD repeat-containing protein 9	FBXW9	0.248455	FALSE	18.3333	1	NA	2	1.33816	2	NA	1.1716	NA	NA	NA	NA	NA	NA	NA	0	2	1.41829	0	0	0	0	0	0	3.36667	0	0.841667	0	0	3.36667	0	3.36667	0	0	0	0	0	0	0	1.68333	0	2.525	0	0	0
Q60I27	ALS2 C-terminal-like protein	ALS2CL	0.256896	FALSE	21.6667	1	NA	NA	NA	NA	0.720997	2	NA	NA	NA	NA	2	2	1.2171	0.26703	2	1.45787	0	0	0	0	0	0	0	0	0	0	0	0	0	0	0	0	0.841667	1.68333	0	1.68333	0	0.841667	0	0	0	0	0
Q63HN8	E3 ubiquitin-protein ligase RNF213	RNF213	0.126519	FALSE	13.3333	0	2	NA	NA	0.666667	NA	NA	NA	2	NA	NA	NA	1.1547	NA	2	NA	1.56427	0	0.841667	0	0	0	0	0	0	0	0	0	0	0	0.841667	0.841667	0.841667	0	0	0	0	0	0	0	0	0	0	0
Q63HQ2	Pikachurin	EGFLAM	0.0858848	FALSE	6.66667	0	NA	NA	NA	NA	2	NA	2	NA	2	NA	NA	NA	NA	NA	2	2	0	0	0	0	0	0	0	0	0	0	0	0	0	0	0	0	0	0.841667	0	0	0	0	0	0	0	0	0
Q63ZY3	KN motif and ankyrin repeat domain-containing protein 2	KANK2	0.0971514	FALSE	10	0	NA	2	NA	2	NA	NA	2	2	NA	NA	2	NA	NA	2	NA	2	0	0	0	0	0.841667	0	0	0	0	0	0	0	0	0	0.841667	0	0	0	0	0	0	0	0	0	0.841667	0	0
Q659A1	Little elongation complex subunit 2	ICE2	0.0677844	FALSE	6.66667	0	NA	NA	NA	NA	NA	NA	2	NA	2	NA	1.1547	NA	NA	NA	NA	1.71823	0	0	0	0	0	0	0	0	0	0	0	0	0	0	0	0	0	0	0	0	0	0	0	0	0	0	0.841667
Q66K14	TBC1 domain family member 9B	TBC1D9B	0.0794928	FALSE	6.66667	0	NA	NA	1.33816	NA	NA	NA	NA	NA	NA	NA	NA	2	NA	2	NA	1.77939	0	0	0	0	0	0	0	0	0.841667	0	3.36667	0	0	0	0	0	0	0	0	0	0	0	0	0	0	0	0
Q66K89	Transcription factor E4F1	E4F1	0.0971514	FALSE	10	0	NA	NA	NA	2	NA	2	2	2	NA	NA	NA	NA	NA	1.2171	NA	1.84342	0	0	0	0	0	0	0	0	0	0	0	0	0.841667	0	0	0	0	0	0	0	0	0	0	0.841667	0	0.841667	0
Q674X7	Kazrin	KAZN	0.0768346	FALSE	6.66667	0	NA	1.2171	NA	NA	2	NA	NA	NA	NA	NA	NA	NA	2	NA	NA	1.73903	0	0	0	0	0.841667	0	1.68333	0	0	0	0	0	0	0	0	0	0	0	0	1.68333	0	0	0	0	0	0	0
Q685J3	Mucin-17	MUC17	0.116179	FALSE	8.33333	0	2	1.1547	NA	NA	NA	2	NA	NA	NA	NA	NA	NA	2	NA	NA	1.78868	1.68333	0	0	0	1.68333	0	1.68333	0	0	0	0	0	0	0	0	0	0	0	0	0	0	0	0.841667	0	0	0	0
Q68CQ1	Maestro heat-like repeat-containing protein family member 7	MROH7	0.299481	FALSE	23.3333	1	NA	NA	2	NA	NA	NA	0.720997	1.2171	1.1547	NA	NA	0.126343	1.2171	NA	NA	1.07271	0	0	0	0	0	0	0	0	0	0	0	1.68333	0	0	0	0	0	0	0	0	0	0	0	0	1.68333	0	0.841667
Q68CZ6	HAUS augmin-like complex subunit 3	HAUS3	0.0621435	FALSE	6.66667	0	2	NA	NA	NA	NA	NA	2	NA	NA	2	NA	NA	NA	2	NA	2	0	0	0	1.12222	0	0	0	0	0	0	0	0	0	0	0	0	0	0	0	0	0	0	0	0	0	0.841667	0
Q68DA7	Formin-1	FMN1	0.0915181	FALSE	8.33333	0	NA	2	NA	2	NA	NA	NA	NA	NA	2	NA	NA	2	NA	2	2	0	0	0	0	0.841667	0	0	0	0	0	0	0	0	0.841667	0	0	0	0	0	0	0	0	0	0	0	0	0
Q68DN1	Uncharacterized protein C2orf16	C2orf16	0.230496	FALSE	21.6667	0	2	NA	1.2171	1.2171	2	2	NA	1.1547	NA	1.2171	NA	2	NA	NA	2	1.64511	0	0	0	1.12222	0	0	0	0	0.841667	1.68333	0	0	0	1.68333	0.841667	0	0	0.841667	0	0	0	0	0.841667	0	0	0	0
Q68DQ2	Very large A-kinase anchor protein	CRYBG3	0.298722	FALSE	25	0	NA	NA	0.71788	2	2	1.2171	2	2	NA	2	2	1.16713	NA	2	2	1.73655	0	0	0	0	0	0	0	0	1.68333	3.36667	0	1.68333	0	0	0	1.68333	0	0.841667	0	0	0	1.68333	0	0.841667	0	0	0
Q68E01	Integrator complex subunit 3	INTS3	0.0677844	FALSE	6.66667	0	NA	NA	NA	2	2	NA	NA	NA	NA	NA	NA	2	2	NA	NA	2	0	0	0	0	0	0	0	0	0	0	0	0	0.841667	0	0	0	0.841667	0	0	0	0	0	0	0	0	0	0
Q69YH5	Cell division cycle-associated protein 2	CDCA2	0.0677844	FALSE	6.66667	0	2	2	NA	NA	NA	NA	NA	NA	NA	NA	NA	NA	1.1547	NA	NA	1.71823	0	0	0.841667	0	1.68333	0	0	0	0	0	0	0	0	0	0	0	0	0	0	0	0	0	0	0	0	0	0
Q69YN4	Protein virilizer homolog	VIRMA	0.100568	FALSE	8.33333	0	NA	NA	NA	NA	2	NA	1.2171	2	NA	2	NA	NA	NA	NA	NA	1.80427	0	0	0	0	0	0	0	0	0	0	0	0	0	0	0	0	0	0	0	1.68333	0	0	0	0	0	0.841667	1.68333
Q69YQ0	Cytospin-A	SPECC1L	0.100568	FALSE	8.33333	0	NA	NA	NA	NA	2	NA	NA	NA	0.720997	2	NA	NA	NA	NA	NA	1.57367	0	0	0	0	0	0	0	0	0	0	0	0	0	0	0	0	0	0.841667	0	0	0	0	0	0	0	0	0
Q6AHZ1	Zinc finger protein 518A	ZNF518A	0.211627	FALSE	18.3333	0	2	NA	2	1.1547	NA	2	2	NA	NA	NA	1.24909	2	2	2	NA	1.82264	0	0	0.841667	0	0	0	0	0	0	0	1.68333	0	0.841667	0.841667	0	0	0	0	0	0	0	0	0.841667	0	0	0	0.841667
Q6AWC2	Protein WWC2	WWC2	0.115252	FALSE	10	0	NA	NA	NA	NA	2	NA	2	NA	1.1547	NA	NA	2	NA	2	NA	1.83094	0	0	0	0	0	0	0	0	0	0	0	0	0	0	0	0	0	0.841667	0	0	0	0	0	0	0	0	0
Q6BDS2	UHRF1-binding protein 1	UHRF1BP1	0.233913	FALSE	20	0	2	NA	2	2	NA	1.2171	NA	NA	1.2171	2	2	1.16713	2	NA	NA	1.73348	1.68333	0	0	0	0	0	0	0	0	0	0	1.68333	0	0	0	1.68333	0	0	0	0	1.68333	0	0	0.841667	0	0	0
Q6DHV5	Protein CC2D2B	CC2D2B	0.268604	FALSE	21.6667	0	2	2	NA	NA	NA	NA	1.2171	2	1.19905	1.1547	1.33816	NA	2	NA	2	1.65656	1.68333	0	0	0	0	0	0	1.68333	0	0	0	0	0	0	0	0	0	0	0	0	0	0	0	0	0	0	0.841667
Q6DN90	IQ motif and SEC7 domain-containing protein 1	IQSEC1	0.130377	FALSE	8.33333	0	NA	NA	NA	NA	NA	NA	1.1547	NA	2	NA	1.19905	NA	NA	NA	NA	1.45125	0	0	0	0	0	0	0	0	0	0	0	0	0	0	0	0	0	0	0	0	0	0	0	0	1.68333	0	0
Q6EMB2	Tubulin polyglutamylase TTLL5	TTLL5	0.115252	FALSE	10	0	2	NA	NA	2	NA	NA	NA	2	NA	NA	NA	NA	2	2	2	2	1.68333	0	0	0	0	0	0	0	0	0	0	0	0	0	1.68333	0	0	0	0	0	0	0	0	0	0	0	0
Q6GTS8	N-fatty-acyl-amino acid synthase/hydrolase PM20D1	PM20D1	0.105433	FALSE	6.66667	0	NA	NA	NA	NA	NA	NA	NA	2	0.780659	NA	NA	NA	NA	NA	NA	1.39033	0	0	0	0	0	0	0	0	0	0	0	0	0	0	0	0	0	0	0	0	0	0	0	0	0	0	0
Q6H9L7	Isthmin-2	ISM2	0.124302	FALSE	10	0	NA	NA	1.1547	NA	NA	2	NA	NA	2	NA	NA	2	NA	2	NA	1.83094	0	0	0	0	0	0	0	0	0	0	1.68333	1.68333	0	0	0	0	0	0	0	0	0	0	0	0.841667	0	0	0
Q6IA69	Glutamine-dependent NAD(+) synthetase	NADSYN1	0.0915181	FALSE	8.33333	0	NA	NA	NA	1.1547	2	2	NA	NA	NA	2	NA	NA	NA	NA	NA	1.78868	0	0	0	0	0	0	0	0	0	0	0	0	0	0.841667	0	0.841667	0	0	0	1.68333	1.68333	0	0	0	0	0	0
Q6IA86	Elongator complex protein 2	ELP2	0.0949275	FALSE	8.33333	0	NA	NA	NA	2	2	NA	NA	2	NA	NA	NA	1.16713	NA	NA	NA	1.79178	0	0	0	0	0	0	0	0	0	0	0	0	1.68333	0	0	0	0	0	0.841667	0	0	0	0	0	0	0	0
Q6IBW4	Condensin-2 complex subunit H2	NCAPH2	0.0915181	FALSE	8.33333	0	NA	NA	NA	NA	NA	NA	NA	2	NA	NA	1.2171	2	2	NA	NA	1.80427	0	0	0	0	0	0	0	0	0	0	0	0	0	0	0	0	0	0	0	0	0	0	0	0	0	0	0
Q6IE37	Ovostatin homolog 1	OVOS1	0.0587341	FALSE	6.66667	0	NA	NA	NA	NA	NA	2	NA	NA	NA	NA	NA	2	NA	NA	1.1547	1.71823	0	0	0	0	0	0	0	0	0	0	0	0	0	0	0	0	0	0	0	0	0	0.841667	0	0	0	0	0
Q6IEE8	Schlafen family member 12-like	SLFN12L	0.0768346	FALSE	6.66667	0	NA	NA	NA	NA	NA	NA	NA	2	NA	2	NA	NA	2	NA	2	2	0	0	0	0	0	0	0	0	0	0	0	0	0	0	0	0	0	0	0	0	0	0	0	0	0	0	0
Q6IN85	Serine/threonine-protein phosphatase 4 regulatory subunit 3A	PPP4R3A	0.0915181	FALSE	8.33333	0	NA	2	NA	0.740085	NA	NA	NA	NA	NA	NA	2	NA	NA	NA	NA	1.58003	0	0	0	0	0	0	1.68333	0	0	0	0	0	0.841667	1.68333	0.841667	0	0	0	0	0	0	0	0	0	0	0	0
Q6IQ32	Activity-dependent neuroprotector homeobox protein 2	ADNP2	0.112277	FALSE	8.33333	0	NA	1.19905	NA	2	NA	NA	NA	NA	NA	NA	NA	NA	NA	2	2	1.79976	0	0	0	0	0	0	3.36667	1.68333	0	0	0	0	0	0	0	0.841667	0	0	0	0	0	0	0	0	0	0	0
Q6IWH7	Anoctamin-7	ANO7	0.0915106	FALSE	10	0	1.16713	NA	NA	NA	NA	2	1.1547	NA	NA	NA	2	NA	NA	NA	NA	1.58046	0	0.841667	0	1.12222	0	0	0	0	0	0	0	0	0	0	0	0	0	0	0	0	0	0.841667	0	0	0.841667	0.841667	0
Q6J9G0	Tyrosine-protein kinase STYK1	STYK1	0.088543	FALSE	6.66667	0	1.19905	NA	NA	NA	NA	NA	NA	NA	NA	NA	NA	NA	2	2	NA	1.73302	0	0	1.68333	3.36667	0	0	0	0	0	0	0	0	0	0	0	0	0	0	0	0	0	0	0	0	0	0	0
Q6JVE9	Epididymal-specific lipocalin-8	LCN8	0.10886	FALSE	10	0	2	NA	1.33816	NA	2	NA	NA	NA	NA	NA	NA	NA	1.1547	NA	NA	1.62322	0	0	0.841667	0	0	0	0	0	0.841667	0	3.36667	0	0	0	0	0	0	0.841667	0	0	0	0	0	0	0	0	0
Q6KC79	Nipped-B-like protein	NIPBL	0.239554	FALSE	20	0	1.2171	NA	2	2	2	2	NA	NA	NA	2	1.2171	2	2	2	NA	1.84342	1.68333	0.841667	0	0	0	0	0	0	0	1.68333	0	0	0	0.841667	0	0	0	0	0	1.68333	1.68333	0	0	0	0	0	0
Q6L9W6	Beta-1,4-N-acetylgalactosaminyltransferase 3	B4GALNT3	0.157086	FALSE	11.6667	0	NA	2	NA	2	NA	2	NA	2	2	NA	NA	NA	NA	1.2171	NA	1.86952	0	0	0	0	0	0	0	1.68333	0	0	0	0	0	0	0	1.68333	0	0	0	0	0	0	0	1.68333	0	0	0
Q6MZM9	Proline-rich protein 27	PRR27	2.48082	FALSE	68.3333	8	0.26094	0.357691	NA	0.346457	0.287774	1.2171	NA	NA	0.0937122	0.336546	1.1547	0.244641	0.0392269	0.811638	1.41542	0.547153	8.41667	4.20833	16.8333	20.2	2.525	22.725	26.9333	16.8333	0	0	0	0	21.0417	10.9417	3.36667	4.20833	11.7833	14.3083	5.05	38.7167	1.68333	0	0	0.841667	0	0	0
Q6N021	Methylcytosine dioxygenase TET2	TET2	0.0677844	FALSE	6.66667	0	NA	2	NA	NA	NA	NA	2	NA	NA	2	NA	NA	NA	2	NA	2	0	0	0	0	0	0	0	1.68333	0	0	0	0	0	0	0	0	0	0	0	0	0	0	0	0	0	0	0.841667
Q6N022	Teneurin-4	TENM4	0.129935	FALSE	11.6667	0	NA	NA	NA	2	NA	NA	NA	2	NA	2	2	2	2	2	NA	2	0	0	0	0	0	0	0	0	0	0	0	0	0	0.841667	0	0	0	0	0	0	0	0	0	0	0	0	0
Q6N043	Zinc finger protein 280D	ZNF280D	0.0587341	FALSE	6.66667	0	NA	NA	NA	2	NA	NA	2	NA	NA	NA	NA	NA	NA	2	2	2	0	0	0	0	0	0	0	0	0	0	0	0	0	0	0	0.841667	0	0	0	0	0	0	0	0	0	0	0.841667
Q6NSW5	Putative DENN domain-containing protein 10 B	DENND10P1	0.106202	FALSE	10	0	NA	NA	NA	NA	NA	NA	NA	1.1547	NA	1.1547	NA	2	NA	2	NA	1.57735	0	0	0	0	0	0	0	0	0	0	0	0	0	0	0	0	0	0	0	0	0	0	0	0	0	0	0
Q6NT16	MFS-type transporter SLC18B1	SLC18B1	0.088543	FALSE	6.66667	0	NA	NA	NA	NA	NA	NA	NA	NA	NA	NA	1.19905	NA	2	2	NA	1.73302	0	0	0	0	0	0	0	0	0	0	0	0	0	0	0	0	0	0	0	0	0	0	0	0	0	0	0
Q6NT32	Carboxylesterase 5A	CES5A	0.635938	FALSE	41.6667	3	NA	2	NA	1.1547	NA	2	0.720997	0.60325	2	0.44469	2	2	NA	0.772895	0.211194	1.26434	0	0	0	0	0	0.841667	0	0	0	0	0	0	0	0.841667	0.841667	0	0	0	0	0	1.68333	0	0	0	0	0.841667	1.68333
Q6NUJ1	Proactivator polypeptide-like 1	PSAPL1	0.103227	FALSE	8.33333	0	NA	NA	1.19905	NA	NA	NA	NA	NA	2	NA	NA	NA	NA	1.1547	NA	1.45125	0	0	0	0	0	0	0	0	3.36667	1.68333	0	0	0	0	0	0	0	0	0	0	0	0	0	0	0	0	0
Q6NUN0	Acyl-coenzyme A synthetase ACSM5, mitochondrial	ACSM5	0.0949275	FALSE	8.33333	0	NA	NA	NA	NA	NA	NA	2	NA	NA	2	2	1.16713	NA	NA	NA	1.79178	0	0	0	0	0	0	0	0	0	0	0	0	0	0	0	0	0	0	0	0	0	0	0	0	0.841667	0	0
Q6NUQ4	Transmembrane protein 214	TMEM214	0.107021	FALSE	6.66667	0	NA	NA	NA	1.2171	NA	NA	2	NA	NA	NA	NA	2	NA	NA	NA	1.73903	0	0	0	0	0	0	0	0	0	0	0	0	0	0	1.68333	0.841667	0	0	0	0	0	0	0	0	0	0.841667	0
Q6NXT1	Ankyrin repeat domain-containing protein 54	ANKRD54	0.0734177	FALSE	8.33333	0	1.1547	NA	NA	2	NA	2	NA	NA	NA	NA	NA	NA	NA	2	NA	1.78868	0	0.841667	0.841667	0	0	0	0	0	0	0	0	0	0.841667	0	0	0	0	0	0	0	0	0.841667	0	0	0	0	0
Q6NYC8	Phostensin	PPP1R18	0.0858848	FALSE	6.66667	0	2	NA	NA	NA	NA	NA	NA	NA	NA	NA	1.2171	NA	2	NA	NA	1.73903	1.68333	0	0	0	0	0	0	0	0	0	0	0	0	0	0	0	0	0	0	0	0	0	0	0	0	0	0
Q6P0Q8	Microtubule-associated serine/threonine-protein kinase 2	MAST2	0.150252	FALSE	15	0	NA	2	2	2	2	NA	NA	2	NA	0.740085	2	NA	NA	NA	NA	1.82001	0	0	0	0	0.841667	0	0	0	0	0	1.68333	0	0.841667	0	0	0	0	0	0.841667	0	0	0	0	0	0	0	0
Q6P1J9	Parafibromin	CDC73	0.0768346	FALSE	6.66667	0	2	NA	NA	NA	NA	NA	NA	2	NA	NA	NA	NA	2	2	NA	2	1.68333	0	0	0	0	0	0	0	0	0	0	0	0	0	0	0	0	0	0	0	0	0	0	0	0	0	0
Q6P1M0	Long-chain fatty acid transport protein 4	SLC27A4	0.0768346	FALSE	6.66667	0	NA	NA	NA	NA	NA	2	NA	NA	2	NA	2	NA	2	NA	NA	2	0	0	0	0	0	0	0	0	0	0	0	0	0	0	0	0	0	0	0	0	1.68333	0	0	0	0	0	0
Q6P1Q9	tRNA N(3)-methylcytidine methyltransferase METTL2B	METTL2B	0.141202	FALSE	15	0	2	NA	NA	2	NA	2	2	2	NA	NA	NA	NA	NA	0.666667	2	1.80952	0	0.841667	0	0	0	0	0	0	0	0	0	0	0	0	0.841667	0	0	0	0	0	0	0	0	0.841667	0	0.841667	0
Q6P1W5	Uncharacterized protein C1orf94	C1orf94	0.411376	FALSE	31.6667	2	NA	NA	0.348768	1.1547	1.2171	0.536987	NA	NA	NA	NA	1.2171	2	0.772895	NA	2	1.15594	0	0	0	0	0	0	0	0	0.841667	3.36667	1.68333	1.68333	0.841667	0.841667	0	0	0.841667	0	0	1.68333	5.05	2.525	0.841667	0.841667	0	0	0
Q6P2I7	Endogenous Bornavirus-like nucleoprotein 2	EBLN2	0.195671	FALSE	15	0	2	NA	NA	NA	2	0.798229	2	2	NA	NA	NA	2	NA	2	NA	1.82832	0	0	1.68333	0	0	0	0	0	0	0	0	0	0	0	0	0	0	0.841667	0	0	0	0.841667	2.525	3.36667	1.68333	0	0
Q6P2Q9	Pre-mRNA-processing-splicing factor 8	PRPF8	0.162712	FALSE	15	0	2	NA	2	2	1.1547	1.2171	2	NA	NA	NA	NA	2	NA	NA	NA	1.7674	0	0	0.841667	0	0	0	0	0	0	0	1.68333	0	0	0	0	1.68333	0.841667	0.841667	0	0	1.68333	0	0	0.841667	0	0	0.841667
Q6P2S7	Putative tetratricopeptide repeat protein 41	TTC41P	0.670592	FALSE	50	1	2	2	0.872237	2	2	1.1547	1.1547	0.44469	2	1.1547	1.37736	0.721739	1.2171	1.1547	0.720997	1.33153	0	0	1.68333	0	0.841667	0	0	0	0.841667	0	6.73333	5.05	1.68333	0	0	0	0	0.841667	0	0	0	0.841667	0.841667	0	0.841667	0	0.841667
Q6P3W7	SCY1-like protein 2	SCYL2	0.100568	FALSE	8.33333	0	NA	NA	2	2	NA	NA	NA	2	NA	NA	2	NA	NA	2	NA	2	0	0	0	0	0	0	0	0	0	1.68333	0	0	0.841667	0	0	0	0	0	0	0	0	0	0	0	0	0	0
Q6P5Q4	Leiomodin-2	LMOD2	0.0858773	FALSE	8.33333	0	NA	1.2171	NA	NA	NA	NA	NA	NA	NA	NA	NA	2	1.1547	NA	NA	1.45727	0	0	0	0	0.841667	0	0	1.68333	0	0	0	0	0	0	0	0	0	0	0	0	0	0	0	0	0	0	0
Q6P995	Protein FAM171B	FAM171B	1.35463	FALSE	48.3333	5	0.271253	0.373344	0.700238	0.796126	0.299534	0.476417	NA	NA	NA	NA	NA	NA	NA	0.233612	0.720921	0.483931	10.1	2.525	5.89167	10.1	10.9417	3.36667	30.3	43.7667	2.525	0	1.68333	3.36667	1.68333	0	7.575	9.25833	12.625	14.3083	2.525	10.1	3.36667	3.36667	0.841667	9.25833	0	0	0
Q6P996	Pyridoxal-dependent decarboxylase domain-containing protein 1	PDXDC1	0.180988	FALSE	13.3333	0	NA	2	2	NA	1.33816	NA	NA	NA	NA	NA	NA	2	1.28629	2	NA	1.77074	0	0	0	0	0	0	1.68333	0	0	0	0	1.68333	0	0	0	0	0	0.841667	0	3.36667	0	0	0	0	0	0	0
Q6P9F0	Coiled-coil domain-containing protein 62	CCDC62	0.228455	FALSE	16.6667	0	2	NA	NA	2	NA	1.2171	2	2	0.685382	NA	NA	2	NA	NA	NA	1.70035	0	0	0.841667	0	0	0	0	0	0	0	0	0	0	1.68333	0	0	0	0	0	0	1.68333	0	0.841667	0	0.841667	0	0
Q6PCE3	Glucose 1,6-bisphosphate synthase	PGM2L1	0.0587341	FALSE	6.66667	0	2	NA	NA	2	NA	2	NA	NA	NA	NA	NA	NA	2	NA	NA	2	0	0.841667	0	0	0	0	0	0	0	0	0	0	0	0.841667	0	0	0	0	0	0	0	0	0	0.841667	0	0	0
Q6PCT2	F-box/LRR-repeat protein 19	FBXL19	0.0677844	FALSE	6.66667	0	NA	2	NA	2	NA	NA	NA	NA	NA	NA	NA	NA	1.1547	NA	NA	1.71823	0	0	0	0	0	0	1.68333	0	0	0	0	0	0	0	0.841667	0	0	0	0	0	0	0	0	0	0	0	0
Q6PEY2	Tubulin alpha-3E chain	TUBA3E	0.25492	FALSE	6.66667	1	NA	NA	NA	NA	NA	NA	NA	0.294113	NA	NA	NA	NA	NA	NA	NA	0.294113	0	0	0	0	0	0	0	0	0	0	0	0	0	0	0	0	0	0	0	0	0	0	0	0	0	0	0
Q6PEZ8	Podocan-like protein 1	PODNL1	0.25423	FALSE	23.3333	0	2	NA	1.2171	2	NA	2	2	2	1.1547	2	NA	2	1.1547	NA	2	1.77514	0	0	0	1.12222	0	0	0	0	0.841667	0	0	1.68333	0.841667	0	0	0	0	0	0	0	0	0	0	0.841667	1.68333	0	0
Q6PF04	Zinc finger protein 613	ZNF613	0.211318	FALSE	15	0	2	NA	2	0.740085	NA	2	NA	NA	1.33816	2	NA	NA	NA	NA	NA	1.67971	5.05	0	0	0	0	0	0	0	0.841667	0	0	0	0.841667	1.68333	0.841667	0	0	0	0	0	3.36667	0	0	0	0	0	0
Q6PI73	Leukocyte immunoglobulin-like receptor subfamily A member 6	LILRA6	0.0587341	FALSE	6.66667	0	NA	NA	NA	NA	2	2	NA	NA	NA	NA	NA	NA	2	NA	2	2	0	0	0	0	0	0	0	0	0	0	0	0	0	0	0	0	0.841667	0	0	0	0	0.841667	0	0	0	0	0
Q6PIF6	Unconventional myosin-VIIb	MYO7B	0.127445	FALSE	11.6667	0	2	2	NA	NA	NA	NA	1.1547	2	NA	NA	NA	NA	2	2	NA	1.85912	0	0	0.841667	0	0.841667	0	0	0	0	0	0	0	0	0	0	0	0	0	0	0	0	0	0	0	0.841667	0.841667	0
Q6PIJ6	F-box only protein 38	FBXO38	0.0824679	FALSE	8.33333	0	NA	2	NA	NA	NA	2	NA	NA	NA	2	NA	2	2	NA	NA	2	0	0	0	0	0.841667	0	0	0	0	0	0	0	0	0	0	0	0	0	0	0	0	0.841667	0	0	0	0	0
Q6PKG0	La-related protein 1	LARP1	0.129935	FALSE	11.6667	0	2	2	NA	2	NA	NA	1.2171	NA	NA	NA	NA	NA	2	2	NA	1.86952	1.68333	0	0	0	0	0	1.68333	0	0	0	0	0	0	0	0.841667	0	0	0	0	0	0	0	0	0	0	0.841667	0
Q6PRD1	Probable G-protein coupled receptor 179	GPR179	0.106202	FALSE	10	0	2	NA	NA	2	NA	NA	2	2	NA	2	NA	NA	NA	2	NA	2	0	0	0.841667	0	0	0	0	0	0	0	0	0	0	1.68333	0	0	0	0	0	0	0	0	0	0	0	0	0.841667
Q6Q4G3	Aminopeptidase Q	LVRN	0.148036	FALSE	11.6667	0	NA	1.1547	2	2	NA	2	NA	2	2	NA	NA	NA	NA	NA	NA	1.85912	0	0	0	0	0	1.68333	0	1.68333	0	0	0	1.68333	0	0	0.841667	0	0	0	0	0	0	0	0.841667	0	0	0	0
Q6Q759	Sperm-associated antigen 17	SPAG17	0.0941763	FALSE	8.33333	0	NA	2	NA	NA	0.89957	NA	NA	NA	NA	NA	NA	2	NA	NA	NA	1.63319	0	0	0	0	0	0.841667	0	0	0	0	0	0	0	0	0	0	0	0.841667	0.841667	3.36667	0	0	0	0	0	0	0
Q6Q795	Putative viral protein-binding protein C1	Putative viral protein-binding protein C1	0.187602	FALSE	16.6667	0	NA	NA	NA	NA	NA	NA	2	NA	1.2171	1.1547	1.1547	0.676281	NA	NA	NA	1.24056	0	0	0	0	0	0	0	0	0	0	0	0	0	0	0	0	0	0	0	0	0	0	0	0	0	0.841667	0
Q6R2W3	SCAN domain-containing protein 3	ZBED9	0.20987	FALSE	15	0	2	2	1.1547	NA	NA	NA	1.2171	NA	NA	2	NA	2	2	NA	NA	1.7674	1.68333	0	0	0	0	0	1.68333	0	0	0	3.36667	3.36667	0	0	0	0	0	0	0	0	0	0	0	0	0	0.841667	0
Q6S8J3	POTE ankyrin domain family member E	POTEE	0.817574	FALSE	13.3333	2	NA	NA	NA	NA	NA	NA	NA	NA	NA	NA	NA	NA	0.11684	0.0417576	NA	0.0792988	0	0	0	0	0	0	0	0	0	0	0	0	0	0	0	0	0	0	0	0	0	0	0	0	0	0	0
Q6TDP4	Kelch-like protein 17	KLHL17	0.140434	FALSE	11.6667	0	2	NA	NA	NA	2	NA	NA	NA	NA	NA	2	NA	NA	0.740085	2	1.74802	0	0.841667	0	0	0	0	0	0	0	0	0	0	0	0	0	0	0.841667	0	0	0	0	0	0	0	0	0	0
Q6TFL3	Coiled-coil domain-containing protein 171	CCDC171	0.380615	FALSE	31.6667	1	NA	0.210753	NA	2	2	2	2	0.829372	2	0.720997	2	2	2	2	NA	1.64676	0	0	0	0	0.841667	1.68333	1.68333	1.68333	0	0	0	0	0.841667	0	0	0	0.841667	0	0	0	0	1.68333	0	0	0	0	0.841667
Q6UB35	Monofunctional C1-tetrahydrofolate synthase, mitochondrial	MTHFD1L	0.513682	FALSE	30	2	0.37213	0.624242	2	1.2171	1.33816	1.1547	NA	NA	NA	NA	NA	NA	NA	2	1.2171	1.24043	1.68333	2.525	5.89167	8.97778	0.841667	10.1	15.15	1.68333	0	0	0	1.68333	0.841667	0	1.68333	0	0	0	0.841667	3.36667	0	0.841667	0	0.841667	0	0	0
Q6UB98	Ankyrin repeat domain-containing protein 12	ANKRD12	0.135569	FALSE	13.3333	0	NA	NA	2	2	NA	2	NA	2	2	NA	NA	2	2	NA	2	2	0	0	0	0	0	0	0	0	0	0	0	1.68333	0	0.841667	0	0	0	0	0	0	1.68333	0	0	0	0	0	0
Q6UB99	Ankyrin repeat domain-containing protein 11	ANKRD11	0.0677844	FALSE	6.66667	0	NA	NA	NA	1.1547	NA	NA	2	2	NA	NA	NA	NA	NA	NA	NA	1.71823	0	0	0	0	0	0	0	0	0	0	0	0	0	0	0.841667	0.841667	0	0	0	0	0	0	0	0	0	0	0
Q6UUV7	CREB-regulated transcription coactivator 3	CRTC3	0.0971514	FALSE	10	0	NA	NA	NA	NA	2	1.1547	NA	NA	NA	NA	NA	NA	NA	2	1.2171	1.59295	0	0	0	0	0	0	0	0	0	0	0	0	0	0	0	0	0	0	0.841667	0	0	0.841667	0.841667	0	0	0	0
Q6UVY6	DBH-like monooxygenase protein 1	MOXD1	0.12696	FALSE	10	0	NA	NA	2	NA	NA	2	NA	NA	NA	NA	2	1.2171	2	NA	NA	1.84342	0	0	0	0	0	0	0	0	0	0	0	3.36667	0	0	0	0	0	0	0	0	0	0	0	0.841667	0	0	0
Q6UWB1	Interleukin-27 receptor subunit alpha	IL27RA	0.19177	FALSE	15	0	NA	NA	NA	2	1.33816	NA	NA	NA	NA	NA	NA	2	2	0.740085	2	1.67971	0	0	0	0	0	0	0	0	0	0	0	0	0	0	0	0.841667	0	0.841667	0	3.36667	0	0	0	0	0	0	0
Q6UWM7	Lactase-like protein	LCTL	0.215062	FALSE	20	0	NA	NA	NA	NA	2	1.1547	0.666667	1.1547	1.19905	2	2	NA	NA	NA	NA	1.45359	0	0	0	0	0	0	0	0	0	0	0	0	0	0	0	0	0	0	0.841667	0	0	0.841667	0	0.841667	0.841667	0.841667	0.841667
Q6UWP8	Suprabasin	SBSN	0.191318	FALSE	13.3333	0	NA	1.2171	1.24909	2	2	NA	NA	2	2	NA	NA	NA	NA	NA	NA	1.74437	0	0	0	0	0.841667	0	1.68333	0	0	5.05	0	1.68333	0	0	1.68333	0	0	0	0	1.68333	0	0	0	0	0	0	0
Q6UWU4	Bombesin receptor-activated protein C6orf89	C6orf89	0.0858848	FALSE	6.66667	0	2	NA	NA	NA	NA	2	NA	NA	2	NA	NA	NA	NA	NA	2	2	1.68333	0	0	0	0	0	0	0	0	0	0	0	0	0	0	0	0	0	0	0	0	0	0	0.841667	0	0	0
Q6UXB2	C-X-C motif chemokine 17	CXCL17	0.990122	FALSE	55	4	0.907545	0.810088	0.200809	0.294889	0.348768	0.740085	0.210753	2	1.16176	NA	2	NA	1.1547	NA	1.24909	0.923208	6.73333	0.841667	0	2.24444	0.841667	1.68333	3.36667	0	4.20833	6.73333	13.4667	6.73333	8.41667	9.25833	3.36667	2.525	3.36667	1.68333	0.841667	1.68333	1.68333	0	0.841667	0.841667	1.68333	0.841667	1.68333
Q6UXB3	Ly6/PLAUR domain-containing protein 2	LYPD2	0.167567	FALSE	10	0	NA	2	NA	1.1753	NA	NA	2	NA	2	NA	NA	NA	NA	2	NA	1.83506	0	0	0	0	3.36667	0	0	0	0	0	0	0	2.525	0	4.20833	0	0	0	0	0	0	0	0	0	0	1.68333	0
Q6UXH9	Inactive serine protease PAMR1	PAMR1	0.0824679	FALSE	8.33333	0	NA	NA	NA	2	NA	NA	2	2	NA	2	NA	NA	NA	2	NA	2	0	0	0	0	0	0	0	0	0	0	0	0	0	0	0	0.841667	0	0	0	0	0	0	0	0	0	0	0.841667
Q6UXR4	Putative serpin A13	SERPINA13P	0.100568	FALSE	8.33333	0	NA	NA	NA	2	NA	NA	2	NA	NA	2	NA	NA	NA	NA	1.1547	1.78868	0	0	0	0	0	0	0	0	0	0	0	0	0	0	0	0.841667	0	0	0	0	0	0	0	0	0	0	0
Q6UXV4	MICOS complex subunit MIC27	APOOL	0.0677844	FALSE	6.66667	0	NA	NA	2	NA	NA	NA	NA	2	NA	NA	NA	NA	2	2	NA	2	0	0	0	0	0	0	0	0	1.68333	0	0	0	0	0	0	0	0	0	0	0	0	0	0	0	0	0	0
Q6UXY8	Transmembrane channel-like protein 5	TMC5	0.160125	FALSE	10	0	0.798332	NA	2	2	NA	NA	NA	NA	NA	NA	NA	2	NA	NA	NA	1.69958	3.36667	0	0.841667	2.24444	0	0	0	0	0	0	5.05	0	0	1.68333	0	0	0	0	0	0	0	0	0	0	0	0	0
Q6UXZ4	Netrin receptor UNC5D	UNC5D	0.115252	FALSE	10	0	NA	NA	1.2171	NA	NA	2	2	2	NA	NA	2	NA	NA	NA	NA	1.84342	0	0	0	0	0	0	0	0	0.841667	1.68333	0	0	0	0	0	0	0	0	0	0	1.68333	0	0	0	0	0	0.841667
Q6V0I7	Protocadherin Fat 4	FAT4	0.168353	FALSE	15	0	NA	1.2171	2	NA	NA	NA	2	1.2171	NA	1.1547	NA	NA	NA	2	NA	1.59815	0	0	0	0	0.841667	0	1.68333	0	0	0	1.68333	0	0	0	0	0	0	0	0	0	0	0	0	0	0	0	0
Q6V0L0	Cytochrome P450 26C1	CYP26C1	0.218478	FALSE	18.3333	0	NA	1.19905	NA	NA	2	NA	2	NA	NA	1.2171	NA	2	NA	0.740085	2	1.59375	0	0	0	0	0	0	3.36667	1.68333	0	0	0	0	0	0	0	0	0	0	0.841667	0	0	0	0	0	0	0	0
Q6VAB6	Kinase suppressor of Ras 2	KSR2	0.245783	FALSE	15	1	NA	NA	NA	NA	NA	NA	0.311615	0.720997	NA	NA	NA	NA	1.28629	NA	NA	0.772968	0	0	0	0	0	0	0	0	0	0	0	0	0	0	0	0	0	0	0	0	0	0	0	0	1.68333	2.525	3.36667
Q6W2J9	BCL-6 corepressor	BCOR	0.0971514	FALSE	10	0	NA	2	NA	2	2	NA	NA	NA	NA	2	NA	NA	NA	NA	1.2171	1.84342	0	0	0	0	0.841667	0	0	0	0	0	0	0	0	0	0	0.841667	0	0.841667	0	0	0	0	0	0	0	0	0
Q6W3E5	Glycerophosphodiester phosphodiesterase domain-containing protein 4	GDPD4	0.178658	FALSE	15	0	1.16713	1.1547	NA	2	2	NA	NA	2	NA	NA	2	NA	NA	2	NA	1.76026	0	0	0.841667	1.12222	0	0	1.68333	1.68333	0	0	0	0	0	0	0.841667	0	0	0.841667	0	0	0	0	0	0	0	0	0
Q6W4X9	Mucin-6	MUC6	0.890986	FALSE	48.3333	3	2	1.19905	2	NA	0.666667	0.272021	1.33816	0.720997	0.325592	2	1.16844	0.245621	1.16176	NA	NA	1.09153	0	0	0.841667	0	0	0	3.36667	1.68333	0	0	0	6.73333	0	0	0	0	0.841667	0.841667	0.841667	0	1.68333	0.841667	1.68333	0.841667	3.36667	0.841667	0
Q6WCQ1	Myosin phosphatase Rho-interacting protein	MPRIP	0.115252	FALSE	10	0	NA	2	NA	NA	NA	2	1.2171	2	NA	NA	NA	NA	NA	2	NA	1.84342	0	0	0	0	0	0	1.68333	0	0	0	0	0	0	0	0	0	0	0	0	0	0	0	0.841667	0	0	0	0.841667
Q6WRI0	Immunoglobulin superfamily member 10	IGSF10	0.20428	FALSE	18.3333	0	NA	NA	NA	2	NA	NA	1.1547	1.1547	NA	2	NA	NA	0.666667	2	2	1.56801	0	0	0	0	0	0	0	0	0	0	0	0	0	0	0.841667	0	0	0	0	0	0	0	0	0	0	0	1.68333
Q6WRX3	Protein zyg-11 homolog A	ZYG11A	0.287014	FALSE	25	0	NA	0.720997	2	2	NA	2	1.1547	1.2171	NA	1.1547	2	2	2	NA	NA	1.62475	0	0	0	0	0.841667	0	1.68333	1.68333	0	1.68333	0	0	0	0	0.841667	0	0	0	0	0	0	0.841667	0	0	0	0.841667	0.841667
Q6XCG6	Putative uncharacterized protein PP632	PP632	0.138986	FALSE	11.6667	1	NA	NA	1.2171	NA	NA	NA	2	NA	0.210753	NA	NA	NA	NA	NA	NA	1.14262	0	0	0	0	0	0	0	0	0.841667	0	1.68333	0	0	0	0	0	0	0	0	0	0	0	0	0	0.841667	0	0
Q6XPR3	Repetin	RPTN	0.0677844	FALSE	6.66667	0	2	NA	2	NA	NA	NA	NA	2	NA	NA	NA	NA	NA	2	NA	2	0	0.841667	0	0	0	0	0	0	0	0	0	1.68333	0	0	0	0	0	0	0	0	0	0	0	0	0	0	0
Q6XYQ8	Synaptotagmin-10	SYT10	0.166968	FALSE	11.6667	0	NA	NA	NA	2	2	NA	2	NA	1.33816	NA	NA	1.26528	NA	NA	NA	1.72069	0	0	0	0	0	0	0	0	0	0	0	0	0	0.841667	0	0	0	0	1.68333	0	0	0	0	0	0	0	0
Q6Y7W6	GRB10-interacting GYF protein 2	GIGYF2	0.0824679	FALSE	8.33333	0	NA	NA	NA	NA	2	2	NA	NA	2	NA	NA	NA	NA	2	2	2	0	0	0	0	0	0	0	0	0	0	0	0	0	0	0	0	0.841667	0	0	0	0	0.841667	0	0	0	0	0
Q6YHK3	CD109 antigen	CD109	0.162719	FALSE	13.3333	0	NA	2	2	2	NA	1.2171	2	NA	NA	NA	NA	2	2	NA	NA	1.88816	0	0	0	0	0	0	1.68333	0	0.841667	0	0	0	0	1.68333	0	0	0	0	0	0	0	0	0.841667	1.68333	0	0	0
Q6ZMV5	Protein PPP4R3C	PPP4R3C	0.47616	FALSE	35	0	NA	2	2	2	1.2171	1.2171	0.685382	0.666667	NA	0.89957	NA	0.679884	2	2	NA	1.39688	0	0	0	0	0	0	0	1.68333	0	0	0	3.36667	0	0	0.841667	0	0	0.841667	0	1.68333	1.68333	0.841667	0	0	2.525	1.68333	0
Q6ZMY3	SPOC domain-containing protein 1	SPOCD1	0.106202	FALSE	10	0	NA	NA	NA	NA	NA	2	1.2171	2	NA	NA	2	NA	NA	NA	2	1.84342	0	0	0	0	0	0	0	0	0	0	0	0	0	0	0	0	0	0	0	0	0	0	0.841667	0	0	0.841667	0
Q6ZN84	Coiled-coil domain-containing protein 81	CCDC81	0.148036	FALSE	11.6667	0	2	NA	2	2	2	2	2	NA	NA	2	NA	NA	NA	NA	NA	2	0	0	1.68333	0	0	0	0	0	0	1.68333	0	0	0.841667	0	0	0	0.841667	0	0	0	0	0	1.68333	0	0	1.68333	0
Q6ZNL6	FYVE, RhoGEF and PH domain-containing protein 5	FGD5	0.0734177	FALSE	8.33333	0	NA	NA	NA	NA	NA	NA	2	2	NA	NA	NA	NA	2	1.1547	NA	1.78868	0	0	0	0	0	0	0	0	0	0	0	0	0	0	0	0	0	0	0	0	0	0	0	0	0	0	0.841667
Q6ZNM6	Testis-expressed protein 43	TEX43	0.162719	FALSE	13.3333	0	NA	NA	0.666667	NA	NA	2	NA	NA	2	NA	NA	1.2171	NA	2	NA	1.57675	0	0	0	0	0	0	0	0	1.68333	1.68333	0	1.68333	0	0	0	0	0	0	0	0	0	0	0	0.841667	0	0	0
Q6ZP01	RNA-binding protein 44	RBM44	0.148036	FALSE	11.6667	0	NA	NA	NA	NA	1.1547	2	2	NA	NA	NA	0.666667	NA	NA	NA	NA	1.45534	0	0	0	0	0	0	0	0	0	0	0	0	0	0	0	0	0	1.68333	0	1.68333	0	0.841667	0	0	0.841667	0	0
Q6ZP29	Lysosomal amino acid transporter 1 homolog	SLC66A1	0.115252	FALSE	10	0	2	2	2	NA	NA	2	NA	NA	NA	NA	2	NA	NA	2	NA	2	0	1.68333	0	0	0	1.68333	0	0	0	0	0	1.68333	0	0	0	0	0	0	0	0	0	0	0	0.841667	0	0	0
Q6ZQQ2	Spermatogenesis-associated protein 31D1	SPATA31D1	0.0768346	FALSE	6.66667	0	NA	2	NA	NA	NA	2	2	NA	NA	NA	NA	2	NA	NA	NA	2	0	0	0	0	0.841667	0	0	0	0	0	0	0	0	0	0	0	0	0	0	0	0	0	0.841667	0	0	0	0
Q6ZR08	Dynein axonemal heavy chain 12	DNAH12	0.191328	FALSE	18.3333	0	1.1547	2	1.2171	NA	2	2	NA	2	NA	1.1547	NA	NA	NA	2	NA	1.69081	0	0.841667	0.841667	0	0	0.841667	0	0	0.841667	0	0	1.68333	0	0	0	0	0	0	0.841667	0	0	3.36667	0	0	0	0	0
Q6ZRF8	RING finger protein 207	RNF207	0.0677844	FALSE	6.66667	0	2	NA	NA	2	NA	NA	NA	NA	NA	NA	NA	2	NA	NA	2	2	1.68333	0	0	0	0	0	0	0	0	0	0	0	0	0	0	0.841667	0	0	0	0	0	0	0	0	0	0	0
Q6ZRI0	Otogelin	OTOG	0.0768346	FALSE	6.66667	0	2	NA	NA	2	NA	NA	NA	NA	2	NA	NA	NA	2	NA	NA	2	1.68333	0	0	0	0	0	0	0	0	0	0	0	0	0	0	0.841667	0	0	0	0	0	0	0	0	0	0	0
Q6ZRK6	Coiled-coil domain-containing protein 73	CCDC73	0.132594	FALSE	11.6667	0	NA	2	NA	NA	NA	NA	1.1547	2	2	NA	NA	NA	NA	1.1547	NA	1.66188	0	0	0	0	0	0	1.68333	0	0	0	0	0	0	0	0	0	0	0	0	0	0	0	0	0	0	0.841667	0.841667
Q6ZRQ5	Protein MMS22-like	MMS22L	0.320495	FALSE	26.6667	0	NA	1.2171	NA	1.1547	2	2	1.2171	NA	1.24909	2	1.2171	2	1.1547	NA	NA	1.52098	0	0	0	0	0	0.841667	1.68333	0	0	0	0	0	0.841667	0	0	0.841667	0	0.841667	0	0	0	0	0	0.841667	0	0.841667	1.68333
Q6ZRS4	Protein ITPRID1	ITPRID1	0.436312	FALSE	35	0	0.717096	1.2171	NA	1.1547	1.2171	2	NA	2	NA	NA	2	NA	0.666667	0.798229	0.810088	1.2581	0	1.68333	0.841667	1.12222	0	0.841667	0	1.68333	0	0	0	0	2.525	2.525	0	0	0	0.841667	0	1.68333	0	0	0	0.841667	0	0	0
Q6ZS11	Ras and Rab interactor-like protein	RINL	0.142129	FALSE	13.3333	0	NA	2	NA	0.829372	NA	NA	NA	2	NA	NA	NA	NA	1.1547	2	NA	1.59681	0	0	0	0	0	0.841667	0	0	0	0	0	0	2.525	0.841667	0.841667	0	0	0	0	0	0	0	0	0	0	0	0
Q6ZS17	Rho family-interacting cell polarization regulator 1	RIPOR1	0.0711938	FALSE	6.66667	0	2	NA	2	NA	NA	NA	NA	2	NA	NA	2	NA	NA	NA	NA	2	0	0	0	1.12222	0	0	0	0	0	1.68333	0	0	0	0	0	0	0	0	0	0	0	0	0	0	0	0	0
Q6ZS30	Neurobeachin-like protein 1	NBEAL1	0.130862	FALSE	10	0	NA	NA	NA	2	NA	NA	2	NA	2	2	NA	NA	2	2	NA	2	0	0	0	0	0	0	0	0	0	0	0	0	1.68333	0	0	0	0	0	0	0	0	0	0	0	0	0	0
Q6ZS81	WD repeat- and FYVE domain-containing protein 4	WDFY4	0.21582	FALSE	18.3333	0	NA	NA	0.720997	2	NA	NA	NA	1.2171	2	2	2	2	NA	2	NA	1.74226	0	0	0	0	0	0	0	0	0.841667	1.68333	0	1.68333	0	0.841667	0	0	0	0	0	0	0	0	0	0	0	0	0
Q6ZSZ5	Rho guanine nucleotide exchange factor 18	ARHGEF18	0.0677844	FALSE	6.66667	0	NA	NA	NA	NA	2	NA	NA	2	NA	2	NA	NA	2	NA	NA	2	0	0	0	0	0	0	0	0	0	0	0	0	0	0	0	0	0	0	0	1.68333	0	0	0	0	0	0	0
Q6ZSZ6	Teashirt homolog 1	TSHZ1	0.0768346	FALSE	6.66667	0	2	1.2171	NA	NA	NA	NA	NA	NA	NA	NA	NA	NA	NA	2	NA	1.73903	1.68333	0	0	0	0	0.841667	0	1.68333	0	0	0	0	0	0	0	0	0	0	0	0	0	0	0	0	0	0	0
Q6ZT21	Transmembrane protein with metallophosphoesterase domain	TMPPE	0.112762	FALSE	10	0	NA	NA	NA	NA	NA	2	2	2	NA	NA	2	2	2	NA	NA	2	0	0	0	0	0	0	0	0	0	0	0	0	0	0	0	0	0	0	0	0	0	0	0.841667	0	0	0.841667	0
Q6ZTR5	Cilia- and flagella-associated protein 47	CFAP47	0.0768346	FALSE	6.66667	0	NA	NA	2	NA	NA	NA	2	2	NA	2	NA	NA	NA	NA	NA	2	0	0	0	0	0	0	0	0	0	0	0	1.68333	0	0	0	0	0	0	0	0	0	0	0	0	0	0	0.841667
Q6ZU52	Uncharacterized protein KIAA0408	KIAA0408	0.160229	FALSE	13.3333	0	NA	NA	NA	NA	NA	2	NA	2	1.1547	NA	2	NA	0.829372	NA	NA	1.59681	0	0	0	0	0	0	0	0	0	0	0	0	0	0	0	0	0	0	0	0	0	0.841667	0	0	0	0	0
Q6ZU65	Ubinuclein-2	UBN2	0.366518	FALSE	25	2	NA	1.28629	0.297172	0	1.2171	1.1547	NA	2	NA	NA	NA	NA	NA	NA	NA	0.992544	0	0	0	0	0.841667	2.525	0	0	1.68333	6.73333	6.73333	6.73333	0.841667	0.841667	0.841667	0.841667	1.68333	0.841667	0	0	0	0.841667	0.841667	0	0	0	0
Q6ZU80	Centrosomal protein of 128 kDa	CEP128	0.0971514	FALSE	10	0	NA	2	NA	NA	NA	2	2	NA	NA	NA	NA	NA	2	2	2	2	0	0	0	0	0	0	1.68333	0	0	0	0	0	0	0	0	0	0	0	0	0	0	0	0.841667	0	0.841667	0	0
Q6ZUA9	Maestro heat-like repeat family member 5	MROH5	0.254238	FALSE	21.6667	0	2	1.1547	1.2171	NA	2	NA	2	1.2171	2	2	2	2	NA	NA	NA	1.75889	0	0.841667	0	0	0.841667	0.841667	0	0	0.841667	0	0	1.68333	0	0	0	0	0	0	0	1.68333	0	0	0	0	0	0	0
Q6ZUJ8	Phosphoinositide 3-kinase adapter protein 1	PIK3AP1	0.193013	FALSE	15	0	NA	NA	NA	NA	NA	2	1.2171	2	0.666667	2	2	NA	NA	NA	NA	1.64729	0	0	0	0	0	0	0	0	0	0	0	0	0	0	0	0	0	0	0	0	0	0.841667	0	0	0	0	0.841667
Q6ZVL6	UPF0606 protein KIAA1549L	KIAA1549L	0.0824679	FALSE	8.33333	0	NA	NA	NA	NA	2	NA	2	2	NA	NA	NA	NA	1.2171	NA	NA	1.80427	0	0	0	0	0	0	0	0	0	0	0	0	0	0	0	0	0	0	0.841667	0	0	0	0	0	0	0	0.841667
Q6ZVX7	F-box only protein 50	NCCRP1	0.282078	FALSE	23.3333	0	2	2	1.33816	2	NA	NA	1.1547	NA	2	1.2171	2	NA	1.2171	NA	2	1.69271	0	0.841667	0	0	0.841667	0	0	0	0.841667	0	0	3.36667	5.05	0	0	0	0	0	0	0	0	0	0	0	0.841667	0.841667	0
Q6ZWE6	Pleckstrin homology domain-containing family M member 3	PLEKHM3	0.0587341	FALSE	6.66667	0	2	NA	2	NA	NA	NA	NA	NA	NA	NA	NA	NA	NA	1.1547	NA	1.71823	0	0	0.841667	0	0	0	0	0	0.841667	0	0	0	0	0	0	0	0	0	0	0	0	0	0	0	0	0	0
Q6ZWH5	Serine/threonine-protein kinase Nek10	NEK10	0.10886	FALSE	10	0	NA	2	NA	2	NA	2	2	NA	NA	NA	NA	NA	2	2	NA	2	0	0	0	0	0	0	3.36667	0	0	0	0	0	0	0	0.841667	0	0	0	0	0	0	0	0.841667	0	0	0.841667	0
Q6ZWK6	Transmembrane protease serine 11F	TMPRSS11F	0.138986	FALSE	11.6667	0	NA	NA	NA	NA	NA	1.2171	1.2171	2	2	2	NA	NA	NA	NA	NA	1.68684	0	0	0	0	0	0	0	0	0	0	0	0	0	0	0	0	0	0	0	0	1.68333	0	0.841667	0	0	0	0.841667
Q6ZWL3	Cytochrome P450 4V2	CYP4V2	0.135569	FALSE	13.3333	0	NA	NA	2	2	1.1547	2	NA	1.1547	NA	NA	NA	2	NA	NA	NA	1.71823	0	0	0	0	0	0	0	0	0	0	1.68333	0	0.841667	0	0	0	0.841667	0.841667	0	0	0	0	0	0.841667	0	0	0
Q709C8	Vacuolar protein sorting-associated protein 13C	VPS13C	0.161961	FALSE	15	0	NA	NA	NA	2	1.1547	NA	2	1.2171	2	NA	NA	2	2	NA	NA	1.7674	0	0	0	0	0	0	0	0	0	0	0	0	0	0.841667	0	0	0.841667	0.841667	0	0	0	0	0	0	0.841667	0	0
Q70CQ2	Ubiquitin carboxyl-terminal hydrolase 34	USP34	0.29624	FALSE	23.3333	0	NA	2	1.1547	0.740085	2	NA	2	2	1.1547	NA	1.33816	NA	2	NA	NA	1.59863	0	0	0	0	0	2.525	0	0	0	1.68333	0	1.68333	1.68333	0.841667	0	0.841667	0.841667	0	0	0	0	0	0	0	0	0.841667	0
Q70EL1	Inactive ubiquitin carboxyl-terminal hydrolase 54	USP54	0.0677844	FALSE	6.66667	0	NA	NA	NA	NA	2	NA	NA	2	NA	NA	2	NA	NA	2	NA	2	0	0	0	0	0	0	0	0	0	0	0	0	0	0	0	0	0.841667	0	0	0	0	0	0	0	0	0	0
Q70Z35	Phosphatidylinositol 3,4,5-trisphosphate-dependent Rac exchanger 2 protein	PREX2	0.194745	FALSE	16.6667	0	NA	NA	NA	2	NA	NA	2	0.89957	NA	NA	1.2171	1.1547	NA	NA	2	1.54523	0	0	0	0	0	0	0	0	0	0	0	0	0.841667	0	0	0	0	0	0	0	0	0	0	0	0	0.841667	0
Q71F56	Mediator of RNA polymerase II transcription subunit 13-like	MED13L	0.124302	FALSE	10	0	2	1.1547	2	NA	NA	NA	2	2	NA	NA	NA	NA	NA	NA	NA	1.83094	1.68333	0	0	0	0	0	1.68333	1.68333	0.841667	0	0	0	0	0	0	0	0	0	0	0	0	0	0	0	0	0.841667	0
Q71U36	Tubulin alpha-1A chain	TUBA1A	1.44825	FALSE	41.6667	5	NA	0.357293	NA	0.15003	1.18126	NA	NA	NA	NA	NA	0.0758542	NA	0.67866	0.241902	0.397915	0.440417	0	0	0	0	11.7833	1.68333	11.7833	8.41667	0	0	0	0	27.775	9.25833	21.8833	19.3583	15.15	6.73333	0	0	0	0	0	0	0	0	0
Q75MW2	Protein ZNF767	ZNF767P	0.377747	FALSE	28.3333	1	0.853512	NA	2	1.2171	0.851213	2	NA	NA	NA	NA	NA	NA	0.364817	0.666667	NA	1.13619	3.36667	0	0.841667	1.12222	0	0	0	0	0	0	1.68333	0	0	1.68333	0.841667	0	0.841667	4.20833	0	1.68333	0	0	0	0.841667	0	0	0
Q75QN2	Integrator complex subunit 8	INTS8	0.150694	FALSE	11.6667	0	NA	2	NA	NA	1.2171	2	NA	NA	NA	NA	NA	2	NA	1.2171	NA	1.68684	0	0	0	0	0	0	3.36667	0	0	0	0	0	0	0	0	0	0.841667	1.68333	0	0	0	0	0	0.841667	0	0	0
Q75V66	Anoctamin-5	ANO5	0.118395	FALSE	11.6667	0	NA	2	NA	NA	NA	2	1.1547	2	NA	NA	NA	NA	NA	1.1547	NA	1.66188	0	0	0	0	0	0.841667	0	0	0	0	0	0	0	0	0	0	0	0	0	0	0	0	0.841667	0	0.841667	0	0.841667
Q75VX8	GRB2-associated and regulator of MAPK protein 2	GAREM2	0.150252	FALSE	15	0	NA	2	NA	NA	2	2	NA	1.2171	NA	NA	NA	2	2	2	2	1.90214	0	0	0	0	0.841667	0	0	0	0	0	0	0	0	0	0	0	0	0.841667	0	0	0	0	0.841667	0	0	0	0
Q76G19	PDZ domain-containing protein 4	PDZD4	0.0881012	FALSE	10	0	NA	NA	NA	2	NA	NA	2	NA	NA	2	2	NA	2	2	NA	2	0	0	0	0	0	0	0	0	0	0	0	0	0	0	0.841667	0	0	0	0	0	0	0	0	0	0.841667	0	0
Q76I76	Protein phosphatase Slingshot homolog 2	SSH2	0.233162	FALSE	20	0	NA	NA	2	2	2	NA	2	0.740085	2	NA	2	2	NA	NA	1.2171	1.77302	0	0	0	0	0	0	0	0	0.841667	0	0	0	0.841667	0	0	0	0.841667	0	0	0	0	0	0	0	1.68333	0	0
Q76L83	Putative Polycomb group protein ASXL2	ASXL2	0.0677844	FALSE	6.66667	0	NA	NA	NA	NA	NA	2	2	NA	NA	2	2	NA	NA	NA	NA	2	0	0	0	0	0	0	0	0	0	0	0	0	0	0	0	0	0	0	0	0	0	0.841667	0	0	0	0	0
Q76N89	E3 ubiquitin-protein ligase HECW1	HECW1	0.148955	FALSE	11.6667	0	2	NA	NA	NA	NA	NA	2	2	NA	1.1547	2	2	NA	NA	NA	1.85912	0	0	0	1.12222	0	0	0	0	0	0	0	0	0	0	0	0	0	0	0	0	0	0	0	0	0	0	1.68333
Q7KZ85	Transcription elongation factor SPT6	SUPT6H	0.0881012	FALSE	10	0	2	NA	NA	2	NA	NA	1.1547	NA	NA	NA	NA	2	NA	2	NA	1.83094	0	0.841667	0	0	0	0	0	0	0	0	0	0	0	0.841667	0	0	0	0	0	0	0	0	0	0	0.841667	0.841667	0
Q7L1V2	Vacuolar fusion protein MON1 homolog B	MON1B	0.0587341	FALSE	6.66667	0	NA	NA	NA	NA	NA	NA	NA	NA	NA	1.1547	NA	NA	NA	2	2	1.71823	0	0	0	0	0	0	0	0	0	0	0	0	0	0	0	0	0	0	0	0	0	0	0	0	0	0	0
Q7L2K0	Tubulin epsilon and delta complex protein 2	TEDC2	0.165378	FALSE	13.3333	0	NA	NA	2	NA	0.89957	1.2171	NA	NA	NA	NA	NA	NA	2	NA	2	1.62333	0	0	0	0	0	0	0	0	0	0	0	1.68333	0	0	0	0	0	0.841667	0.841667	3.36667	1.68333	0.841667	0	0	0	0	0
Q7L4I2	Arginine/serine-rich coiled-coil protein 2	RSRC2	0.0587341	FALSE	6.66667	0	NA	NA	NA	NA	NA	NA	NA	2	NA	1.1547	NA	NA	2	NA	NA	1.71823	0	0	0	0	0	0	0	0	0	0	0	0	0	0	0	0	0	0	0	0	0	0	0	0	0	0	0
Q7L4P6	BEN domain-containing protein 5	BEND5	0.100568	FALSE	8.33333	0	NA	NA	NA	NA	NA	NA	0.740085	NA	2	NA	NA	NA	NA	NA	2	1.58003	0	0	0	0	0	0	0	0	0	0	0	0	0	0	0	0	0	0	0	0	0	0	0	0	0	0.841667	0.841667
Q7L576	Cytoplasmic FMR1-interacting protein 1	CYFIP1	0.129167	FALSE	8.33333	0	NA	NA	NA	NA	2	1.1547	NA	NA	2	NA	2	NA	NA	NA	NA	1.78868	0	0	0	0	0	0	0	0	0	0	0	0	0	0	0	0	0	0	0	5.05	0	1.68333	0	1.68333	0	0	0
Q7L590	Protein MCM10 homolog	MCM10	0.173986	FALSE	16.6667	0	NA	NA	1.1547	2	2	NA	2	NA	NA	NA	2	NA	NA	2	0.740085	1.69926	0	0	0	0	0	0	0	0	0	1.68333	1.68333	0	0.841667	0	0	0	0	0.841667	0	0	0	0	0	0	0.841667	0	0
Q7L592	Protein arginine methyltransferase NDUFAF7, mitochondrial	NDUFAF7	1.26582	FALSE	58.3333	7	0.374656	0.318377	0.215518	0.21819	0.429284	0.328873	NA	NA	NA	NA	1.1547	1.17551	2	0.336859	1.1716	0.702143	3.36667	1.68333	10.9417	4.48889	2.525	5.89167	13.4667	13.4667	2.525	3.36667	3.36667	6.73333	5.89167	3.36667	10.1	4.20833	5.89167	2.525	0.841667	5.05	10.1	4.20833	2.525	2.525	0	0	0
Q7L7V1	Putative pre-mRNA-splicing factor ATP-dependent RNA helicase DHX32	DHX32	0.0858848	FALSE	6.66667	0	NA	2	2	NA	NA	NA	NA	NA	NA	NA	NA	NA	NA	1.2171	NA	1.73903	0	0	0	0	0	0	1.68333	0	0	0	0	1.68333	0	0	0	0	0	0	0	0	0	0	0	0	0	0	0
Q7L985	Leucine-rich repeat and immunoglobulin-like domain-containing nogo receptor-interacting protein 2	LINGO2	0.0677844	FALSE	6.66667	0	NA	NA	NA	NA	NA	NA	1.2171	NA	NA	NA	NA	2	2	NA	NA	1.73903	0	0	0	0	0	0	0	0	0	0	0	0	0	0	0	0	0	0	0	0	0	0	0	0	0	0	0.841667
Q7M4L6	SH2 domain-containing adapter protein F	SHF	0.191762	FALSE	16.6667	0	NA	NA	NA	NA	NA	NA	1.1547	0.89957	2	1.33816	NA	2	NA	2	NA	1.56541	0	0	0	0	0	0	0	0	0	0	0	0	0	0	0	0	0	0	0	0	0	0	0	0	0	0.841667	0.841667
Q7RTW8	Otoancorin	OTOA	0.0768346	FALSE	6.66667	0	2	NA	NA	2	2	2	NA	NA	NA	NA	NA	NA	NA	NA	NA	2	1.68333	0	0	0	0	0	0	0	0	0	0	0	0	0	0	0.841667	0	0	0	1.68333	0	0.841667	0	0	0	0	0
Q7RTY9	Serine protease 41	PRSS41	0.088543	FALSE	6.66667	0	NA	NA	0.810088	NA	NA	NA	NA	NA	NA	NA	NA	NA	2	NA	NA	1.40504	0	0	0	0	0	0	0	0	0.841667	3.36667	0	1.68333	0	0	0	0	0	0	0	0	0	0	0	0	0	0	0
Q7Z2K8	G protein-regulated inducer of neurite outgrowth 1	GPRIN1	0.144619	FALSE	13.3333	0	2	0.740085	2	NA	NA	NA	NA	NA	NA	NA	2	2	NA	2	NA	1.79001	1.68333	0	0	0	0.841667	0.841667	1.68333	0	0	1.68333	0	0	0	0	0	0	0	0	0	0	0	0	0	0	0	0	0
Q7Z2T5	TRMT1-like protein	TRMT1L	0.253921	FALSE	20	0	2	1.19905	NA	1.1547	2	1.2171	NA	NA	NA	NA	NA	2	1.2171	NA	2	1.59849	1.68333	0	0	0	0	0	3.36667	1.68333	0	0	0	0	0	0	0.841667	0.841667	0	0	0.841667	0	0	0	0.841667	1.68333	0	0	0
Q7Z2W4	Zinc finger CCCH-type antiviral protein 1	ZC3HAV1	0.331999	FALSE	26.6667	0	2	2	0.685382	0.740085	1.2171	1.1547	2	NA	NA	NA	NA	NA	2	NA	1.2171	1.44604	1.68333	0	0	0	1.68333	0	0	0	2.525	0	1.68333	1.68333	1.68333	0.841667	0	0.841667	1.68333	0	0.841667	0	1.68333	0	0	1.68333	0	0.841667	0
Q7Z2Y5	Nik-related protein kinase	NRK	0.0734177	FALSE	8.33333	0	NA	NA	NA	2	NA	2	2	NA	NA	2	NA	NA	NA	2	NA	2	0	0	0	0	0	0	0	0	0	0	0	0	0	0	0	0.841667	0	0	0	0	0	0	0.841667	0	0	0	0.841667
Q7Z2Y8	Interferon-induced very large GTPase 1	GVINP1	0.183036	FALSE	16.6667	0	NA	NA	NA	2	1.1547	0.720997	NA	NA	NA	2	NA	NA	NA	1.1547	2	1.50507	0	0	0	0	0	0	0	0	0	0	0	0	0	0	0.841667	0	0.841667	0	0.841667	0	1.68333	0.841667	0	1.68333	0	0	0
Q7Z2Z1	Treslin	TICRR	0.132594	FALSE	11.6667	0	2	2	2	2	NA	2	2	NA	NA	NA	NA	NA	NA	NA	2	2	3.36667	0	0	0	0.841667	0	0	0	0	0	0	1.68333	0	0	0	0.841667	0	0	0	0	0	0	0.841667	0	0.841667	0	0
Q7Z333	Probable helicase senataxin	SETX	0.0677844	FALSE	6.66667	0	NA	NA	NA	2	2	NA	2	2	NA	NA	NA	NA	NA	NA	NA	2	0	0	0	0	0	0	0	0	0	0	0	0	0.841667	0	0	0	0	0	0	1.68333	0	0	0	0	0	0	0.841667
Q7Z392	Trafficking protein particle complex subunit 11	TRAPPC11	0.136495	FALSE	11.6667	0	1.2171	NA	NA	2	2	NA	2	NA	NA	NA	NA	NA	2	NA	2	1.86952	1.68333	0	0.841667	0	0	0	0	0	0	0	0	0	0	0	0	0.841667	2.525	0	0	0	0	0	0	0	0.841667	0	0
Q7Z3E2	Coiled-coil domain-containing protein 186	CCDC186	0.991643	FALSE	60	5	0.843457	2	0.248917	2	0.588374	0.145401	0.740085	0.368683	0.706321	1.1547	0.277495	2	NA	1.2171	NA	0.945425	0	0.841667	5.05	3.36667	0	1.68333	0	0	2.525	1.68333	5.05	3.36667	0	0.841667	0	0	2.525	1.68333	0.841667	10.1	5.05	2.525	4.20833	4.20833	0.841667	0.841667	0
Q7Z3J3	RanBP2-like and GRIP domain-containing protein 4	RGPD4	0.110538	FALSE	8.33333	0	NA	NA	NA	NA	NA	NA	NA	NA	NA	0.685382	NA	1.16713	NA	NA	NA	0.926255	0	0	0	0	0	0	0	0	0	0	0	0	0	0	0	0	0	0	0	0	0	0	0	0	0	0	0
Q7Z3S7	Voltage-dependent calcium channel subunit alpha-2/delta-4	CACNA2D4	0.115252	FALSE	10	0	2	NA	NA	NA	2	2	NA	2	1.2171	NA	NA	NA	NA	NA	NA	1.84342	0	1.68333	0	0	0	0	0	0	0	0	0	0	0	0	0	0	0	0.841667	0	0	0	0.841667	0	0	0	0	0
Q7Z3U7	Protein MON2 homolog	MON2	0.0677844	FALSE	6.66667	0	NA	NA	NA	NA	NA	2	2	NA	2	NA	2	NA	NA	NA	NA	2	0	0	0	0	0	0	0	0	0	0	0	0	0	0	0	0	0	0	0	0	0	0	0	0.841667	0	0	0.841667
Q7Z3V4	Ubiquitin-protein ligase E3B	UBE3B	0.979919	FALSE	40	2	0.678845	0.511983	1.19905	0.671183	2	0.707136	NA	NA	NA	NA	1.15523	2	0.267822	2	NA	1.11912	3.36667	2.525	0	2.24444	1.68333	1.68333	10.1	13.4667	0	0	3.36667	1.68333	0	11.7833	10.9417	15.9917	0	4.20833	0	0	5.05	2.525	2.525	0	0	0	0
Q7Z3Z0	Keratin, type I cytoskeletal 25	KRT25	0.360003	FALSE	13.3333	2	NA	NA	NA	NA	NA	NA	0.225617	NA	NA	NA	NA	NA	NA	0.6009	NA	0.413259	0	0	0	0	0	0	0	0	0	0	0	0	0	0	0	0	0	0	0	0	0	0	0	0	5.05	5.89167	6.73333
Q7Z407	CUB and sushi domain-containing protein 3	CSMD3	0.177395	FALSE	16.6667	0	NA	2	NA	NA	2	NA	1.2171	2	2	NA	2	1.16713	2	NA	NA	1.79803	0	0	0	0	0.841667	0	0	0	0	0	0	0	0	0	0	0	0.841667	0	0	0	0	0	0	0	0	0	0.841667
Q7Z408	CUB and sushi domain-containing protein 2	CSMD2	0.180812	FALSE	15	0	2	2	2	NA	NA	NA	NA	NA	1.1547	2	NA	2	NA	2	2	1.89434	0	0	0	1.12222	0.841667	0	0	0	0.841667	0	0	0	0	0	0	0	0	0	0	0	0	0	0	0	0	0	0
Q7Z410	Transmembrane protease serine 9	TMPRSS9	0.120885	FALSE	11.6667	0	NA	2	NA	NA	2	2	2	NA	NA	NA	2	NA	NA	2	2	2	0	0	0	0	0.841667	0	0	0	0	0	0	0	0	0	0	0	0	0	0	1.68333	0	0	0.841667	0	0	0	1.68333
Q7Z478	ATP-dependent RNA helicase DHX29	DHX29	0.0587341	FALSE	6.66667	0	NA	NA	NA	NA	NA	NA	NA	NA	NA	NA	NA	NA	2	0.666667	NA	1.33333	0	0	0	0	0	0	0	0	0	0	0	0	0	0	0	0	0	0	0	0	0	0	0	0	0	0	0
Q7Z494	Nephrocystin-3	NPHP3	0.115252	FALSE	10	0	NA	NA	1.1547	1.2171	NA	NA	NA	2	NA	NA	NA	NA	2	NA	NA	1.59295	0	0	0	0	0	0	0	0	0	1.68333	0	1.68333	0.841667	0	1.68333	0	0	0	0	0	0	0	0	0	0	0	0
Q7Z4G4	tRNA (guanine(10)-N2)-methyltransferase homolog	TRMT11	0.12696	FALSE	10	0	NA	NA	2	NA	2	NA	2	2	NA	NA	NA	2	2	NA	NA	2	0	0	0	0	0	0	0	0	0	0	0	1.68333	0	0	0	0	0	0	0	1.68333	0	0	0	0	0	0	0
Q7Z4H7	HAUS augmin-like complex subunit 6	HAUS6	0.109619	FALSE	8.33333	0	NA	NA	1.1547	NA	NA	NA	NA	NA	2	2	NA	2	NA	NA	NA	1.78868	0	0	0	0	0	0	0	0	0	1.68333	0	1.68333	0	0	0	0	0	0	0	0	0	0	0	0	0	0	0
Q7Z4S6	Kinesin-like protein KIF21A	KIF21A	0.106202	FALSE	10	0	2	NA	NA	NA	2	NA	2	1.2171	NA	NA	NA	2	NA	NA	NA	1.84342	1.68333	0	0	0	0	0	0	0	0	0	0	0	0	0	0	0	0.841667	0	0	0	0	0	0	0	0.841667	0	0
Q7Z589	BRCA2-interacting transcriptional repressor EMSY	EMSY	0.369181	FALSE	23.3333	0	1.40799	NA	1.19905	1.1547	NA	2	NA	NA	2	NA	2	2	2	2	1.28771	1.70495	5.05	0.841667	0	0	0	0	0	0	0	0	3.36667	1.68333	0	1.68333	0	1.68333	0	0	0	0	0	0	0	0.841667	0	0	0
Q7Z5J1	Hydroxysteroid 11-beta-dehydrogenase 1-like protein	HSD11B1L	0.0824679	FALSE	8.33333	0	2	2	NA	NA	NA	NA	NA	NA	NA	NA	NA	2	NA	2	2	2	0	0.841667	0	0	0.841667	0	0	0	0	0	0	0	0	0	0	0	0	0	0	0	0	0	0	0	0	0	0
Q7Z5K2	Wings apart-like protein homolog	WAPL	0.088543	FALSE	6.66667	0	NA	NA	2	NA	NA	NA	NA	NA	NA	NA	2	2	2	NA	NA	2	0	0	0	0	0	0	0	0	0	0	1.68333	0	0	0	0	0	0	0	0	0	0	0	0	0	0	0	0
Q7Z5M8	Protein ABHD12B	ABHD12B	0.887554	FALSE	43.3333	2	NA	0.71763	2	1.19014	0.163577	0.851213	2	2	2	1.2171	NA	2	2	0.0627342	1.28771	1.34539	0	0	0	0	3.36667	0	8.41667	10.1	0	0	1.68333	0	0	0	2.525	5.05	3.36667	5.05	6.73333	3.36667	0	1.68333	0.841667	4.20833	0	0.841667	0
Q7Z5N4	Protein sidekick-1	SDK1	0.183471	FALSE	15	0	2	NA	1.19905	NA	NA	NA	2	2	NA	NA	NA	2	1.1547	2	NA	1.76482	0	0.841667	0	0	0	0	0	0	0	3.36667	1.68333	0	0	0	0	0	0	0	0	0	0	0	0	0	0	0	0
Q7Z5P9	Mucin-19	MUC19	0.314669	FALSE	25	0	2	NA	2	1.2171	2	0.740085	NA	2	NA	NA	1.37736	2	1.2171	NA	2	1.65516	0	0	0	1.12222	0	0	0	0	0	0	0	1.68333	1.68333	0	0	0.841667	0	0	0.841667	0	0	1.68333	0.841667	0.841667	0	0	0
Q7Z5Q5	DNA polymerase nu	POLN	0.0881012	FALSE	10	0	2	NA	2	NA	NA	2	NA	2	NA	NA	2	NA	2	NA	NA	2	0	0	0.841667	0	0	0	0	0	0.841667	0	0	0	0	0	0	0	0	0	0	0	0	0.841667	0	0	0	0	0
Q7Z6G3	N-terminal EF-hand calcium-binding protein 2	NECAB2	0.237064	FALSE	20	1	NA	NA	NA	NA	NA	NA	2	NA	NA	1.1547	1.2171	1.2171	0.419943	NA	2	1.33481	0	0	0	0	0	0	0	0	0	0	0	0	0	0	0	0	0	0	0	0	0	0	0	0	0	0	0.841667
[truncated: 1,082 more rows]
[truncated: 93 more columns]

## Sheet: Technical CV Data
Accession	Description	Gene Name	mean log2(PSM+1)	proportion of samples	No. of subjects detected at all 4 times	Total CV	Technical CV	Biological CV	Select.lowTechnicalCV	Select.8SubjectsandPooled
[truncated: 127 more rows]

[truncated: 1 more sheets: Slope Data]
